# Supplementary material for: Transcriptomics analysis highlights potential ways in human pathogenesis in Leishmania braziliensis infected with the viral endosymbiont LRV1
Source: PLoS Negl Trop Dis. 2024 May 14;18(5):e0012126. doi: 10.1371/journal.pntd.0012126 (PMC11093365; doi:10.1371/journal.pntd.0012126)
Supplement: S1 Table — (XLSX) [file pntd.0012126.s002.xlsx]

## Sheet: Description
Column name	Description
Symbol	Gene annotation of probe
Probe_ID	Probe identifier related to GPL23159
logFC	Gives the value of the contrast. Usually this represents a log2-fold change between two or more experimental conditions although sometimes it represents a log2-expression level
AveExpr	Gives the average log2-expression level for that gene across all the arrays and channels in the experiment
t	Is the moderated t-statistic
P.Value	Is the associated p-value
adj.P.Val	Is the p-value adjusted for multiple testing using the false discovery rate (fdr) method
B	The B-statistic (lods or B) is the log-odds that the gene is differentially expressed
de	The differential expression identification if the gene was classified as not significant (no_sig), upregulated (up) or downregulated (down) considering the cut-offs of adjusted p-value and logFC

## Sheet: G1 LbLRV1-_vs_Control_DEGtable
Symbol	Probe_ID	logFC	CI.L	CI.R	AveExpr	t	P.Value	adj.P.Val	B	de
A1CF	TC1000010642.hg.1	0.162491	-0.168221	0.493203	3.19356	1.08778	0.301038	0.649768	-5.57195	no_sig
A2M	TC1200009847.hg.1	-0.15379	-0.440913	0.133332	10.1091	-1.18583	0.261837	0.614885	-5.4686	no_sig
A2ML1	TC1200006736.hg.1	0.0102596	-0.292888	0.313408	3.70654	0.0749265	0.941682	0.981798	-6.15461	no_sig
A3GALT2	TC0100013650.hg.1	0.329679	0.0462811	0.613076	4.53965	2.57547	0.026671	0.271189	-3.4997	no_sig
A4GALT	TC2200008888.hg.1	0.234507	-0.0710621	0.540077	5.84424	1.69906	0.118707	0.455844	-4.82997	no_sig
A4GNT	TC0300012566.hg.1	0.309825	-0.0430022	0.662652	3.85616	1.94409	0.0791602	0.396503	-4.47999	no_sig
AAAS	TC1200010798.hg.1	-0.089892	-0.39926	0.219476	8.47269	-0.64329	0.533837	0.807486	-5.94523	no_sig
AACS	TC1200009303.hg.1	0.194652	-0.131552	0.520856	5.75426	1.32108	0.214546	0.575049	-5.31525	no_sig
AACSP1	TC0500013029.hg.1	0.233999	-0.080823	0.548821	6.3708	1.64555	0.129434	0.472565	-4.90311	no_sig
AADAC	TC0300009192.hg.1	0.325189	-0.166677	0.817055	3.40669	1.46369	0.17257	0.53105	-5.14121	no_sig
AADACL2	TC0300009189.hg.1	0.100591	-0.253517	0.454699	3.13213	0.628905	0.542854	0.811689	-5.95444	no_sig
AADACL3	TC0100006903.hg.1	0.0978247	-0.248277	0.443926	4.57571	0.625757	0.544839	0.812885	-5.95643	no_sig
AADACL4	TC0100006900.hg.1	0.0218017	-0.322023	0.365626	4.55475	0.140383	0.891015	0.965905	-6.14724	no_sig
AADAT	TC0400012396.hg.1	0.180386	-0.213223	0.573995	2.97103	1.01461	0.333107	0.677112	-5.64448	no_sig
AAGAB	TC1500009845.hg.1	-0.0845677	-0.823478	0.654343	5.74398	-0.253381	0.804867	0.936946	-6.12404	no_sig
AAK1	TC0200012961.hg.1	-0.118152	-0.50568	0.269377	7.23131	-0.67499	0.514274	0.799084	-5.92426	no_sig
AAMDC	TC1100008541.hg.1	-0.166812	-0.551398	0.217773	8.34729	-0.960277	0.358513	0.696446	-5.69567	no_sig
AAMP	TC0200015720.hg.1	-0.323909	-0.714081	0.066263	6.43186	-1.83793	0.0945095	0.420589	-4.63445	no_sig
AANAT	TC1700008946.hg.1	-0.109377	-0.397865	0.17911	5.0474	-0.839386	0.419958	0.743233	-5.80103	no_sig
AAR2	TC2000007243.hg.1	0.00782127	-0.283115	0.298758	8.16408	0.059517	0.953658	0.985131	-6.15569	no_sig
AARD	TC0800008631.hg.1	0.104457	-0.18763	0.396544	5.30966	0.791748	0.44603	0.75994	-5.83918	no_sig
AARS1	TC1600010752.hg.1	-0.493526	-0.832183	-0.154869	8.2134	-3.22634	0.00854428	0.178801	-2.44224	no_sig
AARS2	TC0600011915.hg.1	0.10018	-0.217785	0.418145	4.5261	0.69753	0.500629	0.791509	-5.90879	no_sig
AASDH	TC0400010768.hg.1	-0.171656	-0.445706	0.102394	5.0265	-1.38672	0.194268	0.555507	-5.23664	no_sig
AASDHPPT	TC1100008955.hg.1	0.0216693	-0.323236	0.366575	8.11812	0.139093	0.892009	0.966265	-6.14743	no_sig
AASS	TC0700012439.hg.1	0.0965987	-0.288147	0.481344	4.44397	0.555852	0.589963	0.835863	-5.99822	no_sig
AATF	TC1700007658.hg.1	-0.0707274	-0.341443	0.199988	8.32428	-0.57841	0.575186	0.828211	-5.98524	no_sig
AATK	TC1700012015.hg.1	0.181475	-0.164734	0.527684	6.85465	1.16048	0.271564	0.623194	-5.49597	no_sig
ABAT	TC1600006826.hg.1	0.18928	-0.153559	0.53212	6.4391	1.2223	0.248331	0.603656	-5.42845	no_sig
ABCA1	TC0900011072.hg.1	0.11314	-0.230447	0.456728	8.9176	0.729024	0.481936	0.780872	-5.8864	no_sig
ABCA10	TC1700012459.hg.1	0.16685	-0.164257	0.497957	3.77883	1.11562	0.289471	0.638363	-5.5433	no_sig
ABCA12	TC0200015645.hg.1	0.132744	-0.151248	0.416735	3.41643	1.03483	0.323999	0.669372	-5.62484	no_sig
ABCA13	TC0700007479.hg.1	-0.0298462	-0.343197	0.283505	4.37778	-0.210872	0.837025	0.948183	-6.13432	no_sig
ABCA2	TC0900012025.hg.1	-0.0870395	-0.459652	0.285573	6.21504	-0.517154	0.61577	0.84969	-6.01935	no_sig
ABCA3	TC1600009105.hg.1	-0.0722484	-0.39502	0.250523	4.6233	-0.495558	0.630417	0.858679	-6.03052	no_sig
ABCA4	TC0100014977.hg.1	0.279584	-0.119718	0.678886	5.95337	1.55014	0.15071	0.502126	-5.03013	no_sig
ABCA5	TC1700012460.hg.1	0.00942674	-0.302782	0.321635	7.32611	0.0668465	0.94796	0.98398	-6.15521	no_sig
ABCA6	TC1700011578.hg.1	-0.0649367	-0.430125	0.300251	3.66972	-0.393672	0.701701	0.892331	-6.07703	no_sig
ABCA7	TC1900006508.hg.1	-0.130177	-0.449979	0.189625	6.67126	-0.901186	0.387698	0.719698	-5.74867	no_sig
ABCA8	TC1700011574.hg.1	-0.143448	-0.458405	0.17151	5.23211	-1.00833	0.335974	0.679672	-5.65051	no_sig
ABCA9	TC1700011575.hg.1	-0.315901	-0.59695	-0.0348528	4.02856	-2.48846	0.0310508	0.285224	-3.63916	no_sig
ABCB1	TC0700011706.hg.1	0.218113	-0.0496847	0.485911	4.90804	1.80317	0.100103	0.429363	-4.68412	no_sig
ABCB10	TC0100017666.hg.1	-0.182663	-0.488174	0.122848	5.42284	-1.32369	0.21371	0.5747	-5.31218	no_sig
ABCB11	TC0200014848.hg.1	0.466715	0.0491832	0.884247	3.97687	2.47471	0.0318054	0.286683	-3.66112	no_sig
ABCB4	TC0700011705.hg.1	0.0317933	-0.249882	0.313468	5.48198	0.24989	0.807495	0.938093	-6.12496	no_sig
ABCB5	TC0700006852.hg.1	1.09251	0.538541	1.64648	5.55222	4.36618	0.00125527	0.0915856	-0.647182	up
ABCB6	TC0200016774.hg.1	0.157528	-0.181996	0.497051	4.85825	1.02718	0.327422	0.672084	-5.6323	no_sig
ABCB7	TC0X00010099.hg.1	-0.242516	-0.575228	0.0901952	7.24584	-1.61374	0.136211	0.481428	-4.94594	no_sig
ABCB8	TC0700009690.hg.1	-0.0327161	-0.406775	0.341343	5.31478	-0.193635	0.850158	0.953206	-6.13795	no_sig
ABCB9	TC1200012256.hg.1	-0.0782522	-0.399259	0.242755	5.78593	-0.539689	0.600672	0.840882	-6.00722	no_sig
ABCC1	TC1600007022.hg.1	-0.0858494	-0.392231	0.220532	6.99005	-0.620349	0.548259	0.814171	-5.95983	no_sig
ABCC10	TC0600008087.hg.1	0.215798	-0.164724	0.59632	7.0502	1.25553	0.236513	0.594387	-5.39107	no_sig
ABCC11	TC1600010216.hg.1	0.27588	-0.1287	0.680461	5.70995	1.50965	0.16063	0.515567	-5.08265	no_sig
ABCC12	TC1600010215.hg.1	-0.0654874	-0.392108	0.261133	7.04274	-0.443891	0.666132	0.874174	-6.05538	no_sig
ABCC2	TC1000008628.hg.1	0.400174	0.00745336	0.792895	3.75229	2.25593	0.0465054	0.324753	-4.00635	no_sig
ABCC3	TC1700008263.hg.1	-0.817953	-1.09127	-0.544635	9.18434	-6.62554	4.67295e-05	0.0467192	2.33004	down
ABCC4	TC1300009505.hg.1	0.00378514	-0.356112	0.363682	5.11361	0.0232844	0.98186	0.995217	-6.15726	no_sig
ABCC5	TC0300013360.hg.1	0.143952	-0.308934	0.596838	5.25171	0.703704	0.49693	0.789804	-5.90447	no_sig
ABCC6	TC1600009545.hg.1	0.158733	-0.170853	0.48832	5.8271	1.06625	0.310219	0.656538	-5.59371	no_sig
ABCC8	TC1100010237.hg.1	0.244433	-0.0949646	0.58383	5.19408	1.59445	0.140473	0.487722	-4.97169	no_sig
ABCC9	TC1200010111.hg.1	0.130839	-0.160715	0.422394	3.16554	0.993527	0.342803	0.685087	-5.66462	no_sig
ABCD1	TC0X00008795.hg.1	-0.0786845	-0.373329	0.21596	7.08788	-0.591224	0.566883	0.823625	-5.97765	no_sig
ABCD2	TC1200010413.hg.1	0.100014	-0.348956	0.548985	3.76058	0.49318	0.632039	0.859319	-6.03172	no_sig
ABCD3	TC0100009097.hg.1	0.334072	-0.0604272	0.728571	7.30858	1.8748	0.0888908	0.409293	-4.58126	no_sig
ABCD4	TC1400009690.hg.1	-0.824784	-1.2115	-0.438073	5.50409	-4.72188	0.000712996	0.0843649	-0.122196	down
ABCE1	TC0400008902.hg.1	0.509959	0.0628921	0.957026	8.82461	2.52536	0.0291129	0.277767	-3.58012	up
ABCF3	TC0300009694.hg.1	-0.122577	-0.521481	0.276328	5.59367	-0.680299	0.51104	0.796945	-5.92066	no_sig
ABCG1	TC2100007241.hg.1	0.396559	-0.0658074	0.858926	5.44491	1.89882	0.0853991	0.403884	-4.54635	no_sig
ABCG2	TC0400011279.hg.1	1.03221	0.455375	1.60904	4.56765	3.96167	0.002438	0.112448	-1.26714	up
ABCG4	TC1100009242.hg.1	0.00130064	-0.312428	0.315029	4.91781	0.00917834	0.992849	0.997546	-6.1575	no_sig
ABCG5	TC0200012417.hg.1	0.132371	-0.174873	0.439615	4.04401	0.95383	0.361618	0.699036	-5.70159	no_sig
ABCG8	TC0200007402.hg.1	0.00180156	-0.292307	0.29591	3.63311	0.0135614	0.989434	0.996743	-6.15745	no_sig
ABHD1	TC0200007054.hg.1	0.610375	0.259736	0.961013	4.1004	3.85388	0.00291979	0.119392	-1.43602	up
ABHD10	TC0300008331.hg.1	0.0566161	-0.287295	0.400527	7.0475	0.364464	0.722747	0.902542	-6.08846	no_sig
ABHD11	TC0700011502.hg.1	0.289639	-0.129244	0.708522	6.4036	1.53082	0.155375	0.508046	-5.05529	no_sig
ABHD12	TC2000008741.hg.1	0.205427	-0.23529	0.646144	7.20687	1.03195	0.325285	0.670001	-5.62765	no_sig
ABHD12B	TC1400007133.hg.1	-0.205189	-0.52457	0.114192	3.46106	-1.42235	0.183953	0.546061	-5.19289	no_sig
ABHD13	TC1300007969.hg.1	-0.000981994	-0.324605	0.322641	7.44026	-0.00671785	0.994766	0.998099	-6.15752	no_sig
ABHD14A	TC0300013838.hg.1	-0.0842982	-0.443584	0.274988	5.31854	-0.519445	0.614226	0.849039	-6.01814	no_sig
ABHD14A-ACY1	TC0300013840.hg.1	-0.0333632	-0.301445	0.234719	7.3063	-0.275525	0.788261	0.9289	-6.11795	no_sig
ABHD14B	TC0300013989.hg.1	0.164045	-0.170519	0.49861	5.36571	1.08554	0.301983	0.650373	-5.57423	no_sig
ABHD15	TC1700010247.hg.1	0.273997	-0.0140951	0.56209	6.25426	2.1056	0.0602071	0.35525	-4.23795	no_sig
ABHD16A	TC0600014262.hg.1	-0.19212	-0.486053	0.101812	8.35053	-1.44706	0.177075	0.536545	-5.16212	no_sig
ABHD16B	TC2000008094.hg.1	0.442605	0.105894	0.779316	6.60358	2.91018	0.0148372	0.217416	-2.9572	no_sig
ABHD17A	TC1900009192.hg.1	-0.0537295	-0.373775	0.266316	5.85113	-0.371674	0.717528	0.900197	-6.08571	no_sig
ABHD17B	TC0900010390.hg.1	0.354152	0.00782898	0.700476	5.82986	2.26396	0.0458648	0.322976	-3.99384	no_sig
ABHD17C	TC1500008043.hg.1	0.028102	-0.397245	0.453449	3.95453	0.14627	0.886479	0.964989	-6.14636	no_sig
ABHD18	TC0400008666.hg.1	-0.48437	-0.83206	-0.13668	6.82973	-3.08423	0.0109437	0.198448	-2.67356	no_sig
ABHD2	TC1500008245.hg.1	-0.282324	-0.579569	0.0149217	9.43532	-2.10278	0.0604979	0.356168	-4.24224	no_sig
ABHD3	TC1800008234.hg.1	0.0835503	-0.198841	0.365942	5.45234	0.655026	0.526544	0.805156	-5.93757	no_sig
ABHD4	TC1400006652.hg.1	-0.123224	-0.636704	0.390256	4.85694	-0.531292	0.606276	0.844288	-6.0118	no_sig
ABHD5	TC0300007194.hg.1	-0.0516072	-0.433479	0.330265	5.13383	-0.299195	0.770632	0.922026	-6.11089	no_sig
ABHD6	TC0300007606.hg.1	0.124987	-0.180111	0.430085	8.33624	0.906958	0.384776	0.71793	-5.74362	no_sig
ABHD8	TC1900009959.hg.1	0.0933565	-0.181803	0.368516	6.52722	0.75114	0.469073	0.773498	-5.87015	no_sig
ABI1	TC1000010101.hg.1	-0.188638	-0.490592	0.113317	10.0149	-1.38308	0.195349	0.556366	-5.24106	no_sig
ABI2	TC0200010518.hg.1	-0.143846	-0.494969	0.207276	6.53671	-0.906989	0.38476	0.71793	-5.74359	no_sig
ABI3	TC1700008194.hg.1	-0.0167316	-0.332492	0.299028	6.7784	-0.117312	0.908828	0.971171	-6.15035	no_sig
ABI3BP	TC0300011849.hg.1	-0.190844	-0.657099	0.275411	4.27908	-0.906184	0.385167	0.71798	-5.7443	no_sig
ABITRAM	TC0900008380.hg.1	-0.318528	-0.709766	0.0727103	7.25901	-1.80247	0.100218	0.429418	-4.68512	no_sig
ABL1	TC0900008969.hg.1	-0.347487	-0.655501	-0.0394723	5.77839	-2.49763	0.0305578	0.284457	-3.62451	no_sig
ABL2	TC0100016548.hg.1	0.106303	-0.188973	0.401579	8.73243	0.797036	0.443085	0.758332	-5.83504	no_sig
ABLIM1	TC1000011904.hg.1	0.237301	-0.27715	0.751752	7.6345	1.02121	0.330112	0.674271	-5.6381	no_sig
ABLIM2	TC0400009958.hg.1	0.0368716	-0.306795	0.380538	5.57234	0.237528	0.816819	0.94111	-6.12809	no_sig
ABLIM3	TC0500009055.hg.1	0.554043	0.241688	0.866398	6.7133	3.92696	0.00258339	0.114201	-1.32137	up
ABO	TC0900011837.hg.1	0.16196	-0.232025	0.555946	5.65066	0.910101	0.383191	0.717139	-5.74086	no_sig
ABR	TC1700012324.hg.1	-0.622556	-0.989554	-0.255559	8.60807	-3.75558	0.00344575	0.127327	-1.59123	down
ABRA	TC0800011437.hg.1	0.201713	-0.0827713	0.486198	5.46818	1.56977	0.146097	0.497527	-5.00436	no_sig
ABRACL	TC0600009626.hg.1	0.197009	-0.119283	0.513301	6.79969	1.37898	0.196572	0.556839	-5.24604	no_sig
ABRAXAS1	TC0400011208.hg.1	-0.387594	-1.10912	0.33393	5.32681	-1.18929	0.260532	0.614846	-5.46483	no_sig
ABRAXAS2	TC1000009217.hg.1	0.298497	0.0298034	0.567191	9.04948	2.45948	0.0326612	0.289178	-3.6854	no_sig
ABT1	TC0600007313.hg.1	-0.0539147	-0.32855	0.22072	6.98006	-0.434623	0.672635	0.877144	-6.05957	no_sig
ABTB1	TC0300008705.hg.1	-0.101562	-0.415032	0.211908	6.91358	-0.717293	0.488847	0.785469	-5.89484	no_sig
ABTB2	TC1100010505.hg.1	0.306859	-0.0213866	0.635104	5.03787	2.06967	0.0640104	0.365614	-4.29245	no_sig
ACAA1	TC0300010744.hg.1	-0.154636	-0.445195	0.135923	9.16108	-1.17825	0.264716	0.617789	-5.47683	no_sig
ACAA2	TC1800009289.hg.1	0.0577118	-0.254437	0.36986	9.48984	0.409322	0.690531	0.886763	-6.07055	no_sig
ACACA	TC1700010488.hg.1	-0.0430123	-0.582062	0.496038	6.26137	-0.176655	0.863142	0.95688	-6.14123	no_sig
ACACB	TC1200008795.hg.1	-0.428076	-0.738355	-0.117796	6.54015	-3.05442	0.0115284	0.201599	-2.72214	no_sig
ACAD10	TC1200012706.hg.1	-0.424702	-0.763239	-0.0861652	5.04913	-2.77741	0.018724	0.237626	-3.17319	no_sig
ACAD11	TC0300014049.hg.1	-0.439812	-0.862708	-0.0169149	3.64204	-2.30247	0.0429099	0.316867	-3.93364	no_sig
ACAD8	TC1100009616.hg.1	-0.0258213	-0.323563	0.27192	5.57063	-0.191999	0.851406	0.953541	-6.13828	no_sig
ACAD9	TC0300008746.hg.1	-0.205867	-0.535805	0.124071	6.9277	-1.38139	0.195853	0.556366	-5.24312	no_sig
ACADL	TC0200015603.hg.1	0.121266	-0.240572	0.483105	5.82753	0.741971	0.47438	0.775824	-5.87694	no_sig
ACADM	TC0100018236.hg.1	0.215524	-0.0762291	0.507276	8.35044	1.63546	0.131549	0.474671	-4.91674	no_sig
ACADS	TC1200009141.hg.1	-0.234293	-0.591541	0.122955	5.5285	-1.45195	0.175741	0.535246	-5.15599	no_sig
ACADSB	TC1000009169.hg.1	-0.0753231	-0.37401	0.223364	5.28212	-0.558307	0.588345	0.835298	-5.99683	no_sig
ACADVL	TC1700006729.hg.1	-0.348616	-0.687161	-0.01007	10.3211	-2.27977	0.0446289	0.319809	-3.96917	no_sig
ACAN	TC1500008236.hg.1	0.0836499	-0.198017	0.365317	3.89654	0.657492	0.525019	0.804055	-5.93595	no_sig
ACAP1	TC1700006740.hg.1	-0.181206	-0.465599	0.103186	7.43124	-1.41064	0.187291	0.549239	-5.20735	no_sig
ACAP2	TC0300013635.hg.1	-0.1407	-0.438682	0.157282	9.02719	-1.04536	0.319331	0.665565	-5.61449	no_sig
ACAP3	TC0100012463.hg.1	0.155695	-0.178291	0.489681	7.2073	1.03207	0.325234	0.670001	-5.62754	no_sig
ACAT1	TC1100008983.hg.1	0.0210796	-0.707586	0.749745	4.81579	0.0640465	0.950137	0.984157	-6.1554	no_sig
ACAT2	TC0600010057.hg.1	0.0146579	-0.322549	0.351865	8.72966	0.0962359	0.925146	0.975789	-6.1527	no_sig
ACBD3	TC0100017519.hg.1	0.00684139	-0.323281	0.336964	8.4047	0.0458807	0.964266	0.988113	-6.15645	no_sig
ACBD4	TC1700008032.hg.1	-0.346664	-0.639152	-0.0541749	6.22747	-2.62398	0.0244999	0.262811	-3.42157	no_sig
ACBD5	TC1000010117.hg.1	0.0374529	-0.303673	0.378578	6.75076	0.24307	0.812635	0.939843	-6.1267	no_sig
ACBD6	TC0100018540.hg.1	-0.101279	-0.38229	0.179731	9.11305	-0.797921	0.442593	0.758142	-5.83435	no_sig
ACBD7	TC1000012525.hg.1	-0.0638377	-0.395845	0.26817	3.27152	-0.425688	0.678932	0.879828	-6.06352	no_sig
ACCS	TC1100007387.hg.1	-0.619413	-1.03887	-0.199952	5.58082	-3.26926	0.00793081	0.173222	-2.37251	down
ACCSL	TC1100007386.hg.1	0.142527	-0.197017	0.482071	4.19328	0.929311	0.373604	0.709761	-5.7238	no_sig
ACD	TC1600010647.hg.1	0.0667485	-0.245436	0.378933	6.94121	0.47336	0.645647	0.865586	-6.04152	no_sig
ACE	TC1700012291.hg.1	-0.939206	-1.31346	-0.564956	6.00635	-5.55598	0.00020301	0.0595432	1.02719	down
ACE2	TC0X00009128.hg.1	-0.000641159	-0.31927	0.317988	3.07489	-0.00445494	0.996529	0.998762	-6.15754	no_sig
ACER1	TC1900009421.hg.1	0.121324	-0.161644	0.404292	4.27262	0.949228	0.363846	0.701083	-5.70579	no_sig
ACER2	TC0900006762.hg.1	0.518991	0.20267	0.835311	5.62405	3.6324	0.00424682	0.137913	-1.7872	up
ACER3	TC1100008518.hg.1	0.30167	-0.0801377	0.683478	7.93429	1.74924	0.109381	0.442955	-4.76024	no_sig
ACHE	TC0700013599.hg.1	0.279414	-0.0606741	0.619501	6.88626	1.81894	0.0975285	0.426087	-4.66165	no_sig
ACIN1	TC1400008694.hg.1	-0.199936	-0.657576	0.257704	6.83971	-0.967226	0.355187	0.693192	-5.68925	no_sig
ACKR1	TC0100018307.hg.1	0.0632286	-0.213526	0.339983	4.61759	0.505802	0.623448	0.854605	-6.02528	no_sig
ACKR2	TC0300013813.hg.1	0.224266	-0.105393	0.553926	6.48312	1.50612	0.161521	0.516638	-5.08719	no_sig
ACKR3	TC0200011219.hg.1	0.30234	-0.0218531	0.626533	5.45995	2.06468	0.0645561	0.365614	-4.29999	no_sig
ACKR4	TC0300008847.hg.1	0.208453	-0.136223	0.553128	3.86083	1.33893	0.208866	0.56961	-5.29414	no_sig
ACLY	TC1700010693.hg.1	-0.366846	-0.879522	0.14583	8.35558	-1.58417	0.142793	0.491345	-4.98534	no_sig
ACMSD	TC0200009424.hg.1	0.0176711	-0.255544	0.290886	7.45566	0.143193	0.88885	0.965485	-6.14682	no_sig
ACO1	TC0900006937.hg.1	-0.538643	-0.926839	-0.150447	9.59906	-3.07193	0.0111813	0.199203	-2.6936	down
ACO2	TC2200007477.hg.1	-0.0468905	-0.315776	0.221995	8.25651	-0.386081	0.707147	0.894206	-6.08008	no_sig
ACOD1	TC1300007546.hg.1	-0.0731543	-0.40794	0.261631	4.30122	-0.483765	0.638486	0.861822	-6.03642	no_sig
ACOT1	TC1400007644.hg.1	0.0600859	-0.23319	0.353362	8.95622	0.453584	0.659361	0.87076	-6.05092	no_sig
ACOT11	TC0100008398.hg.1	0.148105	-0.147137	0.443347	5.38333	1.11059	0.291536	0.640206	-5.54852	no_sig
ACOT12	TC0500011296.hg.1	0.138719	-0.197662	0.475099	3.12444	0.912989	0.381739	0.716178	-5.73831	no_sig
ACOT13	TC0600007203.hg.1	0.393032	0.125643	0.660421	10.0216	3.25421	0.0081406	0.175932	-2.39695	no_sig
ACOT2	TC1400007647.hg.1	-0.0671057	-0.348229	0.214017	8.93244	-0.528475	0.608161	0.845314	-6.01332	no_sig
ACOT4	TC1400007649.hg.1	0.10472	-0.493265	0.702705	6.37347	0.387704	0.705981	0.893807	-6.07943	no_sig
ACOT6	TC1400007650.hg.1	-0.111666	-0.486161	0.262828	3.86267	-0.660142	0.523383	0.803274	-5.9342	no_sig
ACOT7	TC0100012675.hg.1	-0.138404	-0.536973	0.260166	7.28767	-0.768785	0.458969	0.767718	-5.85687	no_sig
ACOT8	TC2000009245.hg.1	-0.143334	-0.450578	0.163909	7.45668	-1.03283	0.324892	0.669794	-5.6268	no_sig
ACOT9	TC0X00009250.hg.1	0.0670771	-0.286295	0.42045	8.40726	0.420245	0.68278	0.882389	-6.06589	no_sig
ACOX1	TC1700011779.hg.1	-0.209887	-0.577305	0.157531	6.26228	-1.26469	0.233337	0.590979	-5.38064	no_sig
ACOX2	TC0300011309.hg.1	0.0141784	-0.303537	0.331894	4.85836	0.0987983	0.92316	0.975045	-6.15244	no_sig
ACOX3	TC0400009978.hg.1	-0.294258	-0.596868	0.00835199	6.18695	-2.15281	0.0555348	0.342746	-4.1658	no_sig
ACOXL	TC0200008867.hg.1	0.386109	0.084159	0.688059	3.71804	2.83098	0.0170459	0.229406	-3.08612	no_sig
ACP1	TC0200006440.hg.1	0.0423623	-0.232862	0.317587	8.30249	0.340765	0.740003	0.91152	-6.0971	no_sig
ACP2	TC1100010730.hg.1	-0.503065	-0.970999	-0.035131	9.24125	-2.38013	0.0375006	0.303153	-3.81137	down
ACP3	TC0300008839.hg.1	-0.269023	-0.656792	0.118746	4.45334	-1.53595	0.154124	0.506483	-5.04863	no_sig
ACP4	TC1900008603.hg.1	0.137717	-0.173911	0.449345	5.30349	0.978389	0.349892	0.690368	-5.67886	no_sig
ACP5	TC1900009684.hg.1	-0.124495	-0.441306	0.192317	7.12023	-0.869982	0.403765	0.732238	-5.77551	no_sig
ACP6	TC0100015634.hg.1	-0.360843	-0.644618	-0.0770672	5.42716	-2.81517	0.0175248	0.231769	-3.11183	no_sig
ACP7	TC1900008041.hg.1	0.151143	-0.146979	0.449265	5.16633	1.12242	0.286702	0.636034	-5.53623	no_sig
ACR	TC2200007826.hg.1	0.155117	-0.188037	0.498271	3.53231	1.00076	0.339452	0.682301	-5.65774	no_sig
ACRBP	TC1200009746.hg.1	-0.242115	-0.67378	0.18955	5.3834	-1.24176	0.241356	0.597623	-5.40666	no_sig
ACRV1	TC1100012712.hg.1	0.0633826	-0.248454	0.37522	4.3399	0.449991	0.661867	0.871694	-6.05258	no_sig
ACSBG1	TC1500010136.hg.1	-0.0616904	-0.490566	0.367185	3.1318	-0.318455	0.756386	0.917158	-6.10472	no_sig
ACSBG2	TC1900006789.hg.1	-0.0876126	-0.397352	0.222127	2.97831	-0.626227	0.544543	0.812833	-5.95613	no_sig
ACSF2	TC1700008254.hg.1	-0.654056	-1.11359	-0.194523	6.45794	-3.15108	0.00973963	0.190374	-2.56468	down
ACSF3	TC1600008865.hg.1	-0.129475	-0.464337	0.205386	6.00962	-0.856017	0.411103	0.736958	-5.78726	no_sig
ACSL1	TC0400012621.hg.1	0.16816	-0.191832	0.528153	9.29067	1.03417	0.324295	0.669373	-5.62549	no_sig
ACSL3	TC0200010907.hg.1	0.138609	-0.226071	0.503289	8.1409	0.841473	0.41884	0.742809	-5.79932	no_sig
ACSL4	TC0X00011382.hg.1	0.280846	-0.206029	0.767722	6.01321	1.27706	0.229105	0.58785	-5.36647	no_sig
ACSL5	TC1000008926.hg.1	-0.186984	-0.5335	0.159532	8.16304	-1.19465	0.258517	0.613296	-5.45897	no_sig
ACSL6	TC0500013353.hg.1	-0.128626	-0.494061	0.23681	5.13508	-0.779251	0.453042	0.763701	-5.84887	no_sig
ACSM1	TC1600009664.hg.1	-0.161574	-0.439048	0.115901	3.52145	-1.28917	0.225024	0.583577	-5.35251	no_sig
ACSM2A	TC1600007131.hg.1	0.0369425	-0.278617	0.352502	8.09863	0.259183	0.800506	0.9351	-6.12249	no_sig
ACSM2B	TC1600009659.hg.1	0.0329721	-0.293528	0.359472	5.62809	0.223576	0.827379	0.945006	-6.13144	no_sig
ACSM3	TC1600011362.hg.1	-0.830885	-1.23287	-0.428901	5.03391	-4.57608	0.000897126	0.0843994	-0.334966	down
ACSM4	TC1200006676.hg.1	-0.105398	-0.380995	0.170199	4.92731	-0.84668	0.416059	0.740649	-5.79502	no_sig
ACSM5	TC1600007130.hg.1	-0.180414	-0.552768	0.19194	4.65083	-1.07269	0.30745	0.654627	-5.58723	no_sig
ACSM6	TC1000008516.hg.1	0.0737967	-0.21001	0.357604	4.74374	0.575672	0.576969	0.828931	-5.98684	no_sig
ACSS1	TC2000008722.hg.1	-0.098547	-0.39646	0.199366	6.70302	-0.732345	0.479991	0.779709	-5.88399	no_sig
ACSS2	TC2000007202.hg.1	-0.291234	-0.578678	-0.00379014	7.3302	-2.24311	0.0475464	0.326267	-4.02632	no_sig
ACSS3	TC1200012680.hg.1	-0.384384	-0.79703	0.0282623	4.31999	-2.06228	0.0648199	0.36617	-4.30361	no_sig
ACTA1	TC0100017663.hg.1	-0.0259649	-0.30579	0.25386	7.00245	-0.205429	0.841166	0.950038	-6.1355	no_sig
ACTA2	TC1000011370.hg.1	0.146537	-0.124919	0.417993	6.33348	1.19511	0.258345	0.613223	-5.45847	no_sig
ACTB	TC0700010167.hg.1	0.0734159	-0.198574	0.345406	7.49101	0.597584	0.562787	0.822283	-5.97383	no_sig
ACTBL2	TC0500010822.hg.1	-0.137892	-0.484004	0.20822	3.65173	-0.88203	0.397508	0.727075	-5.76524	no_sig
ACTC1	TC1500009002.hg.1	0.0624168	-0.207434	0.332267	4.78748	0.512082	0.619195	0.852252	-6.02202	no_sig
ACTG1	TC1700012052.hg.1	-0.178052	-0.457973	0.101868	11.6513	-1.40823	0.187983	0.549896	-5.21031	no_sig
ACTG2	TC0200008062.hg.1	0.402495	0.0885857	0.716404	7.09761	2.83869	0.0168171	0.228154	-3.07358	no_sig
ACTL10	TC2000007162.hg.1	0.0136791	-0.347261	0.374619	5.20477	0.083904	0.934711	0.979252	-6.15386	no_sig
ACTL6A	TC0300009609.hg.1	-0.0268802	-0.471337	0.417577	6.19539	-0.133895	0.896018	0.967616	-6.14817	no_sig
ACTL6B	TC0700012011.hg.1	0.00407855	-0.485081	0.493238	4.57629	0.0184594	0.985619	0.995835	-6.15737	no_sig
ACTL7A	TC0900008379.hg.1	0.414146	0.14656	0.681732	4.10972	3.4265	0.00604311	0.155435	-2.11789	no_sig
ACTL7B	TC0900011145.hg.1	-0.115399	-0.473139	0.242341	6.22477	-0.71416	0.490704	0.786386	-5.89708	no_sig
ACTL8	TC0100007127.hg.1	0.14475	-0.138566	0.428067	5.06076	1.13112	0.283184	0.633035	-5.52711	no_sig
ACTL9	TC1900009555.hg.1	0.234471	-0.036688	0.505631	5.7497	1.91437	0.0832055	0.402843	-4.52362	no_sig
ACTN1	TC1400009529.hg.1	-0.317247	-0.64754	0.0130452	9.70945	-2.12648	0.0580968	0.348711	-4.20612	no_sig
ACTN2	TC0100012099.hg.1	0.0325319	-0.276977	0.342041	7.06749	0.2327	0.820469	0.94249	-6.12927	no_sig
ACTN3	TC1100008090.hg.1	-0.0180021	-0.307172	0.271167	4.56464	-0.137826	0.892986	0.966446	-6.14761	no_sig
ACTN4	TC1900008020.hg.1	-0.0397927	-0.430691	0.351105	8.54229	-0.225372	0.826017	0.944573	-6.13102	no_sig
ACTR10	TC1400007298.hg.1	0.143682	-0.153235	0.440599	9.50102	1.07134	0.308029	0.654752	-5.58859	no_sig
ACTR1A	TC1000011683.hg.1	0.166732	-0.110914	0.444378	9.02476	1.3295	0.211852	0.572965	-5.30532	no_sig
ACTR1B	TC0200013573.hg.1	-0.147378	-0.438688	0.143932	7.6963	-1.12005	0.287665	0.63643	-5.5387	no_sig
ACTR2	TC0200007835.hg.1	-0.0930076	-0.443742	0.257727	11.39	-0.587085	0.569558	0.824981	-5.98012	no_sig
ACTR3	TC0200008996.hg.1	0.102795	-0.250603	0.456193	10.4631	0.643977	0.533408	0.807291	-5.94478	no_sig
ACTR3B	TC0700009748.hg.1	0.0910375	-0.327392	0.509467	5.38771	0.48168	0.639918	0.862387	-6.03745	no_sig
ACTR3C	TC0700013022.hg.1	-0.277381	-0.617069	0.0623068	4.3061	-1.80783	0.0993349	0.428457	-4.67749	no_sig
ACTR5	TC2000007329.hg.1	-0.0250025	-0.374469	0.324464	5.34051	-0.158394	0.877152	0.9617	-6.14443	no_sig
ACTR6	TC1200008591.hg.1	-0.11908	-0.435405	0.197245	7.34337	-0.833427	0.423162	0.744827	-5.80591	no_sig
ACTR8	TC0300011222.hg.1	0.186115	-0.13918	0.51141	7.83087	1.26667	0.232656	0.590544	-5.37838	no_sig
ACTRT1	TC0X00010770.hg.1	0.177437	-0.137111	0.491985	3.2866	1.24887	0.238845	0.595887	-5.39863	no_sig
ACTRT2	TC0100006602.hg.1	-0.018525	-0.381962	0.344912	4.76157	-0.112847	0.912281	0.972049	-6.15089	no_sig
ACTRT3	TC0300013080.hg.1	-0.156587	-0.516384	0.203211	5.40572	-0.963514	0.356961	0.694746	-5.69268	no_sig
ACVR1	TC0200014697.hg.1	-0.0365079	-0.343254	0.270238	6.69107	-0.263493	0.797271	0.933929	-6.12132	no_sig
ACVR1B	TC1200007647.hg.1	-0.17092	-0.513526	0.171687	6.40886	-1.10448	0.294059	0.642879	-5.55484	no_sig
ACVR1C	TC0200014694.hg.1	0.0143232	-0.262692	0.291338	4.2205	0.114472	0.911024	0.971521	-6.15069	no_sig
ACVR2A	TC0200009596.hg.1	-0.141455	-0.452402	0.169493	6.46487	-1.00714	0.336518	0.680177	-5.65165	no_sig
ACVR2B	TC0300007077.hg.1	0.0864128	-0.371446	0.544272	4.7516	0.417838	0.684485	0.882987	-6.06692	no_sig
ACVRL1	TC1200007646.hg.1	-0.115666	-0.449345	0.218013	7.18825	-0.76743	0.459739	0.768159	-5.8579	no_sig
ACY1	TC0300013839.hg.1	-0.0303312	-0.470361	0.409698	6.13233	-0.152605	0.881603	0.963527	-6.14537	no_sig
ACY3	TC1100011348.hg.1	0.0586709	-0.293879	0.411221	4.95658	0.368437	0.719869	0.901508	-6.08695	no_sig
ACYP1	TC1400009710.hg.1	-0.0682792	-0.342464	0.205905	6.43543	-0.551325	0.592952	0.837579	-6.00077	no_sig
ACYP2	TC0200016447.hg.1	0.190208	-0.152207	0.532623	7.84082	1.22981	0.24562	0.601453	-5.42007	no_sig
ADA	TC2000009198.hg.1	0.121607	-0.26844	0.511654	4.00642	0.690245	0.505015	0.793779	-5.91384	no_sig
ADA2	TC2200007894.hg.1	-1.29281	-1.70653	-0.879095	9.86856	-6.91821	3.2092e-05	0.0456151	2.65438	down
ADAD1	TC0400008613.hg.1	-0.0792596	-0.374116	0.215597	4.18195	-0.595117	0.564374	0.822607	-5.97531	no_sig
ADAD2	TC1600008640.hg.1	0.63048	0.24034	1.02062	6.15499	3.57777	0.00466171	0.140915	-1.87459	up
ADAL	TC1500007056.hg.1	-0.018875	-0.412855	0.375105	6.19577	-0.106065	0.91753	0.973678	-6.15166	no_sig
ADAM10	TC1500009574.hg.1	-0.0146753	-0.295623	0.266272	8.81262	-0.115644	0.910117	0.971521	-6.15055	no_sig
ADAM11	TC1700008014.hg.1	-0.0378758	-0.583361	0.507609	5.29406	-0.153724	0.880743	0.963414	-6.14519	no_sig
ADAM12	TC1000012169.hg.1	-0.14079	-0.504714	0.223135	4.7061	-0.856487	0.410854	0.736862	-5.78686	no_sig
ADAM15	TC0100018300.hg.1	-0.111168	-0.42991	0.207573	6.41683	-0.772153	0.457056	0.766363	-5.8543	no_sig
ADAM17	TC0200011688.hg.1	-0.121732	-0.497962	0.254499	6.57638	-0.716327	0.489419	0.785775	-5.89553	no_sig
ADAM18	TC0800007377.hg.1	-0.0397492	-0.342403	0.262905	2.96111	-0.290766	0.776895	0.924427	-6.11347	no_sig
ADAM19	TC0500012599.hg.1	0.101795	-0.207552	0.411141	6.1217	0.728518	0.482233	0.780956	-5.88677	no_sig
ADAM2	TC0800010204.hg.1	-0.0473995	-0.424787	0.329988	3.18567	-0.278066	0.786362	0.928301	-6.11722	no_sig
ADAM20	TC1400009579.hg.1	0.00209438	-0.457347	0.461536	4.12344	0.0100922	0.992137	0.997546	-6.15749	no_sig
ADAM21	TC1400007576.hg.1	0.0521776	-0.227167	0.331522	3.2113	0.413528	0.687542	0.885166	-6.06877	no_sig
ADAM22	TC0700008265.hg.1	-0.265272	-0.545211	0.0146674	3.2988	-2.09792	0.0610018	0.357952	-4.24963	no_sig
ADAM23	TC0200010577.hg.1	-0.071914	-0.395994	0.252166	3.55962	-0.491273	0.633343	0.859687	-6.03268	no_sig
ADAM28	TC0800007040.hg.1	-0.21968	-0.697837	0.258476	6.90224	-1.01714	0.331955	0.676206	-5.64203	no_sig
ADAM29	TC0400012865.hg.1	0.454346	0.172949	0.735742	5.56015	3.57462	0.00468687	0.140915	-1.87964	no_sig
ADAM30	TC0100015481.hg.1	-0.0760467	-0.366728	0.214634	3.36433	-0.579196	0.574675	0.828096	-5.98478	no_sig
ADAM32	TC0800007370.hg.1	0.114321	-0.234374	0.463015	3.38295	0.725839	0.483806	0.781927	-5.8887	no_sig
ADAM33	TC2000008227.hg.1	0.173243	-0.197573	0.544058	6.13546	1.03433	0.324223	0.669373	-5.62533	no_sig
ADAM7	TC0800007043.hg.1	-0.101685	-0.423315	0.219945	3.08401	-0.699941	0.499182	0.790732	-5.9071	no_sig
ADAM8	TC1000012389.hg.1	-0.0180522	-0.332533	0.296428	6.81539	-0.127086	0.901274	0.969334	-6.1491	no_sig
ADAM9	TC0800007367.hg.1	0.200921	-0.12108	0.522923	7.47118	1.38143	0.195841	0.556366	-5.24307	no_sig
ADAMDEC1	TC0800007042.hg.1	-0.22298	-0.529171	0.083211	10.7862	-1.61226	0.136535	0.482034	-4.94793	no_sig
ADAMTS1	TC2100007821.hg.1	0.103492	-0.277041	0.484024	3.53823	0.602108	0.559883	0.820773	-5.97108	no_sig
ADAMTS10	TC1900009550.hg.1	0.400057	0.0224773	0.777636	6.46285	2.34571	0.0398109	0.30914	-3.8657	no_sig
ADAMTS12	TC0500010453.hg.1	-0.0427999	-0.388789	0.303189	4.45299	-0.273868	0.7895	0.929729	-6.11842	no_sig
ADAMTS13	TC0900009077.hg.1	0.065281	-0.273996	0.404558	4.17387	0.425984	0.678723	0.879792	-6.06339	no_sig
ADAMTS14	TC1000007934.hg.1	-0.0130587	-0.293304	0.267187	4.03528	-0.103162	0.919778	0.974334	-6.15198	no_sig
ADAMTS15	TC1100009533.hg.1	0.0948637	-0.254132	0.443859	5.2556	0.601785	0.56009	0.82092	-5.97128	no_sig
ADAMTS16	TC0500006613.hg.1	0.637529	0.127805	1.14725	4.1433	2.76902	0.0190014	0.23932	-3.18681	up
ADAMTS17	TC1500010630.hg.1	0.420996	0.137162	0.70483	6.1912	3.28378	0.00773359	0.171101	-2.34894	no_sig
ADAMTS18	TC1600010914.hg.1	0.173962	-0.169292	0.517217	4.92311	1.12202	0.286864	0.636034	-5.53664	no_sig
ADAMTS19	TC0500008586.hg.1	0.0545155	-0.225242	0.334273	2.9753	0.431419	0.67489	0.877905	-6.06099	no_sig
ADAMTS2	TC0500013039.hg.1	0.289331	-0.200612	0.779274	4.96999	1.30741	0.218986	0.579301	-5.3313	no_sig
ADAMTS20	TC1200010475.hg.1	0.223749	-0.0921535	0.539652	3.35212	1.56808	0.146489	0.498049	-5.00658	no_sig
ADAMTS3	TC0400010989.hg.1	-0.170081	-0.507226	0.167065	3.55443	-1.11686	0.288966	0.637708	-5.54202	no_sig
ADAMTS4	TC0100016163.hg.1	-0.237304	-0.540795	0.0661876	4.39382	-1.73109	0.112675	0.447772	-4.78559	no_sig
ADAMTS5	TC2100007822.hg.1	0.194095	-0.191556	0.579745	5.13548	1.11425	0.290035	0.639101	-5.54473	no_sig
ADAMTS6	TC0500010924.hg.1	0.166111	-0.245898	0.578121	5.95467	0.892592	0.392078	0.723325	-5.75614	no_sig
ADAMTS7	TC1500010157.hg.1	-0.0160542	-0.388322	0.356213	5.45621	-0.0954761	0.925735	0.975853	-6.15278	no_sig
ADAMTS8	TC1100012834.hg.1	0.117752	-0.284703	0.520206	5.76456	0.647755	0.531055	0.805982	-5.94233	no_sig
ADAMTS9	TC0300011391.hg.1	-0.111163	-0.376065	0.153739	2.9553	-0.929041	0.373738	0.709761	-5.72404	no_sig
ADAMTSL1	TC0900006748.hg.1	0.300587	-0.0116352	0.612808	4.15358	2.13141	0.0576081	0.34753	-4.19858	no_sig
ADAMTSL2	TC0900009084.hg.1	0.0564536	-0.280923	0.39383	4.92175	0.370457	0.718408	0.900715	-6.08618	no_sig
ADAMTSL3	TC1500008127.hg.1	-0.0676452	-0.363582	0.228292	2.96346	-0.506057	0.623275	0.854431	-6.02515	no_sig
ADAMTSL4	TC0100009913.hg.1	-0.179769	-0.49277	0.133231	6.48426	-1.27155	0.230985	0.590114	-5.37281	no_sig
ADAMTSL4-AS1	TC0100018485.hg.1	0.131819	-0.178056	0.441693	5.88146	0.941785	0.367471	0.704663	-5.71256	no_sig
ADAMTSL5	TC1900009165.hg.1	0.472817	0.130709	0.814926	6.91471	3.05978	0.011421	0.201121	-2.7134	no_sig
ADAP1	TC0700013500.hg.1	-0.0158687	-0.317062	0.285325	5.57566	-0.116642	0.909345	0.971171	-6.15043	no_sig
ADAP2	TC1700012226.hg.1	-0.254476	-0.553777	0.0448258	8.0551	-1.88234	0.0877803	0.407437	-4.57032	no_sig
ADAR	TC0100015921.hg.1	-0.734774	-1.44475	-0.024803	4.61485	-2.29126	0.0437505	0.318026	-3.9512	down
ADARB1	TC2100007402.hg.1	-0.32077	-0.798568	0.157028	6.04274	-1.48631	0.166601	0.522303	-5.11253	no_sig
ADARB2	TC1000009541.hg.1	-0.0350321	-0.365533	0.295468	5.47351	-0.234669	0.81898	0.942272	-6.12879	no_sig
ADAT1	TC1600011569.hg.1	-0.00394872	-0.3994	0.391503	5.8835	-0.0221067	0.982777	0.995506	-6.15729	no_sig
ADAT2	TC0600013425.hg.1	-0.321502	-0.869668	0.226664	5.84881	-1.29847	0.221926	0.581254	-5.34171	no_sig
ADCK1	TC1400007769.hg.1	-0.0439296	-0.362821	0.274962	5.94678	-0.304983	0.766341	0.919927	-6.10907	no_sig
ADCK2	TC0700013467.hg.1	-0.454499	-1.06939	0.160397	5.58763	-1.63641	0.131349	0.474594	-4.91546	no_sig
ADCK5	TC0800009254.hg.1	0.394097	-0.00835198	0.796546	7.04803	2.16797	0.0541095	0.341008	-4.14252	no_sig
ADCY1	TC0700007426.hg.1	0.272669	-0.197235	0.742573	5.32178	1.28466	0.226537	0.585037	-5.35772	no_sig
ADCY10	TC0100016316.hg.1	0.0557214	-0.286193	0.397636	4.42887	0.360799	0.725405	0.903405	-6.08983	no_sig
ADCY2	TC0500006665.hg.1	-0.096723	-0.400151	0.206705	4.20161	-0.705724	0.495723	0.788905	-5.90305	no_sig
ADCY3	TC0200011991.hg.1	-0.506112	-1.06888	0.0566559	6.12858	-1.99103	0.0731409	0.384762	-4.41045	no_sig
ADCY4	TC1400010726.hg.1	-0.0839338	-0.450275	0.282407	5.91389	-0.507239	0.622473	0.853775	-6.02453	no_sig
ADCY5	TC0300012206.hg.1	0.0534946	-0.21053	0.317519	6.18345	0.448567	0.662862	0.871864	-6.05324	no_sig
ADCY7	TC1600007814.hg.1	0.0319192	-0.406656	0.470495	5.72925	0.161127	0.875052	0.961444	-6.14397	no_sig
ADCY8	TC0800011844.hg.1	0.0583473	-0.330055	0.446749	3.50031	0.332583	0.745996	0.912632	-6.09995	no_sig
ADCY9	TC1600009210.hg.1	0.239736	-0.074932	0.554404	5.21731	1.68672	0.121108	0.460175	-4.84695	no_sig
ADCYAP1	TC1800006461.hg.1	0.0275393	-0.300346	0.355424	5.42121	0.185949	0.856029	0.954888	-6.13948	no_sig
ADCYAP1R1	TC0700007105.hg.1	-0.056669	-0.33793	0.224592	3.42976	-0.446064	0.664611	0.873138	-6.05439	no_sig
ADD1	TC0400006579.hg.1	-0.321591	-0.696335	0.0531538	6.79537	-1.89989	0.0852454	0.403681	-4.54477	no_sig
ADD2	TC0200013001.hg.1	-0.202322	-0.535811	0.131166	5.51822	-1.34315	0.207541	0.568393	-5.28911	no_sig
ADD3	TC1000008875.hg.1	-0.242623	-0.55335	0.068104	3.45232	-1.72868	0.113119	0.448255	-4.78894	no_sig
ADGB	TC0600009745.hg.1	0.123231	-0.175692	0.422154	3.17043	0.912685	0.381892	0.71626	-5.73858	no_sig
ADGRA1	TC1000009444.hg.1	0.261921	-0.0692389	0.593081	6.32454	1.75103	0.10906	0.442884	-4.75773	no_sig
ADGRA2	TC0800007311.hg.1	-0.0381213	-0.451047	0.374804	5.07531	-0.204389	0.841958	0.950217	-6.13572	no_sig
ADGRA3	TC0400012907.hg.1	0.0166289	-0.262476	0.295733	2.70724	0.131904	0.897554	0.968185	-6.14845	no_sig
ADGRB1	TC0800009143.hg.1	0.0174377	-0.27425	0.309125	5.90052	0.132352	0.897208	0.968043	-6.14838	no_sig
ADGRB2	TC0100013578.hg.1	0.0176575	-0.258268	0.293583	6.25882	0.141676	0.890018	0.965524	-6.14705	no_sig
ADGRB3	TC0600008447.hg.1	0.14201	-0.176426	0.460447	3.90704	0.987319	0.345697	0.687303	-5.67048	no_sig
ADGRD1	TC1200009420.hg.1	0.0790308	-0.45344	0.611502	5.57269	0.328595	0.748923	0.913982	-6.10132	no_sig
ADGRE1	TC1900006827.hg.1	-0.1119	-0.389098	0.165298	4.26918	-0.893721	0.391501	0.722911	-5.75517	no_sig
ADGRE2	TC1900009838.hg.1	0.203654	-0.103423	0.510732	6.79092	1.46827	0.171347	0.529632	-5.13543	no_sig
ADGRE3	TC1900009832.hg.1	-1.63784	-2.25504	-1.02064	6.62274	-5.87495	0.000128885	0.0572599	1.4356	down
ADGRE5	TC1900007173.hg.1	-0.527769	-0.895041	-0.160498	7.07629	-3.1814	0.00923884	0.186167	-2.51533	down
ADGRF1	TC0600011957.hg.1	-0.097302	-0.426377	0.231773	3.82774	-0.654619	0.526796	0.805241	-5.93784	no_sig
ADGRF2	TC0600014135.hg.1	0.136328	-0.149746	0.422401	4.71932	1.05504	0.315087	0.661012	-5.6049	no_sig
ADGRF3	TC0200012035.hg.1	-0.0020395	-0.383525	0.379446	5.85606	-0.0118361	0.990778	0.997255	-6.15747	no_sig
ADGRF4	TC0600014136.hg.1	0.0799317	-0.224094	0.383958	3.73746	0.582063	0.572813	0.826844	-5.98309	no_sig
ADGRF5	TC0600011956.hg.1	-0.0690652	-0.376566	0.238435	3.62039	-0.49725	0.629263	0.857929	-6.02966	no_sig
ADGRG1	TC1600008005.hg.1	0.00201376	-0.387824	0.391852	3.76973	0.0114363	0.99109	0.997456	-6.15748	no_sig
ADGRG2	TC0X00009199.hg.1	0.176233	-0.0992516	0.451718	3.15856	1.41629	0.185675	0.547455	-5.20039	no_sig
ADGRG3	TC1600008007.hg.1	0.269164	-0.0568249	0.595152	6.25537	1.828	0.0960774	0.423118	-4.64869	no_sig
ADGRG4	TC0X00008528.hg.1	-0.219657	-0.579554	0.140241	3.57623	-1.35122	0.205027	0.565706	-5.27948	no_sig
ADGRG5	TC1600008003.hg.1	0.0823104	-0.209287	0.373908	6.32804	0.624932	0.54536	0.812955	-5.95695	no_sig
ADGRG6	TC0600009669.hg.1	0.209962	-0.0804002	0.500325	4.96373	1.60089	0.139038	0.485696	-4.96311	no_sig
ADGRG7	TC0300008150.hg.1	-0.00835454	-0.312187	0.295478	3.26105	-0.0608765	0.952601	0.984743	-6.15561	no_sig
ADGRL1	TC1900009808.hg.1	0.00578873	-0.35608	0.367658	5.89739	0.0354155	0.972413	0.990724	-6.15689	no_sig
ADGRL2	TC0100008845.hg.1	0.429411	0.136943	0.721879	4.66253	3.25055	0.00819258	0.176084	-2.40291	no_sig
ADGRL3	TC0400012798.hg.1	0.178152	-0.0895705	0.445874	3.40547	1.47322	0.170034	0.52805	-5.12917	no_sig
ADGRL4	TC0100014685.hg.1	0.171453	-0.165358	0.508263	3.54536	1.12699	0.284851	0.634688	-5.53145	no_sig
ADGRV1	TC0500008055.hg.1	-0.0259806	-0.340998	0.289037	3.49309	-0.182589	0.858599	0.955676	-6.14012	no_sig
ADH1A	TC0400011407.hg.1	-0.114077	-0.392054	0.1639	3.33505	-0.908551	0.383972	0.717716	-5.74222	no_sig
ADH1B	TC0400011408.hg.1	-0.15874	-0.4444	0.12692	3.66816	-1.23026	0.245455	0.601289	-5.41956	no_sig
ADH1C	TC0400011409.hg.1	0.335312	0.00151814	0.669105	4.34336	2.22399	0.0491402	0.330067	-4.05601	no_sig
ADH4	TC0400011403.hg.1	-0.0599971	-0.529346	0.409352	4.18882	-0.283006	0.782675	0.92681	-6.11578	no_sig
ADH5	TC0400011402.hg.1	0.02633	-0.361942	0.414602	6.89864	0.150133	0.883506	0.964189	-6.14576	no_sig
ADH6	TC0400011405.hg.1	0.323536	-0.00749547	0.654568	4.56193	2.16379	0.0544994	0.341369	-4.14895	no_sig
ADH7	TC0400011411.hg.1	0.0463758	-0.282045	0.374797	3.2822	0.312624	0.760689	0.917914	-6.10663	no_sig
ADHFE1	TC0800012308.hg.1	-0.174765	-0.616662	0.267133	5.60362	-0.875575	0.400852	0.729533	-5.77076	no_sig
ADI1	TC0200011551.hg.1	0.130568	-0.148345	0.409482	6.24683	1.03641	0.323298	0.668922	-5.6233	no_sig
ADIG	TC2000007325.hg.1	-0.148389	-0.454924	0.158146	5.73617	-1.07172	0.307866	0.654752	-5.58821	no_sig
ADIPOQ	TC0300009787.hg.1	-0.00353935	-0.286492	0.279414	3.7923	-0.027693	0.978426	0.994082	-6.15715	no_sig
ADIPOR1	TC0100016971.hg.1	-0.216966	-0.543204	0.109272	9.00238	-1.47237	0.170258	0.52844	-5.13024	no_sig
ADIPOR2	TC1200006472.hg.1	-0.452238	-0.755659	-0.148817	6.99755	-3.29976	0.00752236	0.168483	-2.32301	no_sig
ADK	TC1000008063.hg.1	0.240537	-0.0641541	0.545228	8.78437	1.74777	0.109645	0.443232	-4.7623	no_sig
ADM	TC1100006831.hg.1	-0.633604	-2.042	0.774796	7.53776	-0.995986	0.341662	0.684695	-5.66228	no_sig
ADM2	TC2200007808.hg.1	0.330363	0.000370575	0.660355	6.90191	2.2164	0.0497864	0.331678	-4.06777	no_sig
ADNP	TC2000009440.hg.1	0.000387952	-0.297079	0.297855	7.69785	0.00288736	0.99775	0.999066	-6.15754	no_sig
ADNP2	TC1800007835.hg.1	0.0331593	-0.415786	0.482105	7.1701	0.163521	0.873214	0.960903	-6.14357	no_sig
ADO	TC1000007779.hg.1	0.0432657	-0.279054	0.365585	7.77888	0.297179	0.772128	0.922577	-6.11151	no_sig
ADORA1	TC0100011245.hg.1	0.34732	-0.034634	0.729274	5.78591	2.01317	0.0704541	0.37874	-4.37743	no_sig
ADORA2A	TC2200009233.hg.1	0.0559078	-0.238147	0.349963	7.59951	0.420925	0.682298	0.881919	-6.06559	no_sig
ADORA2B	TC1700006999.hg.1	0.0129654	-0.340561	0.366492	6.51532	0.0811944	0.936815	0.980122	-6.1541	no_sig
ADPGK	TC1500009973.hg.1	0.0149642	-0.27882	0.308749	7.9709	0.112768	0.912342	0.972049	-6.15089	no_sig
ADPRH	TC0300008482.hg.1	0.056969	-0.286752	0.40069	6.06252	0.366939	0.720954	0.901949	-6.08752	no_sig
ADPRHL1	TC1300009906.hg.1	0.237127	-0.0679753	0.542229	6.3311	1.72067	0.114607	0.450354	-4.80008	no_sig
ADPRM	TC1700006877.hg.1	-0.152139	-0.421649	0.117372	7.08501	-1.24976	0.238534	0.595887	-5.39762	no_sig
ADPRS	TC0100007791.hg.1	0.0799722	-0.224756	0.384701	5.71534	0.581014	0.573494	0.827337	-5.98371	no_sig
ADRA1A	TC0800012393.hg.1	0.267091	-0.0156963	0.549878	4.8038	2.09103	0.0617226	0.359896	-4.26009	no_sig
ADRA1B	TC0500009264.hg.1	0.377159	-0.00923943	0.763556	5.91736	2.16098	0.0547627	0.341697	-4.15327	no_sig
ADRA1D	TC2000008253.hg.1	0.170901	-0.153085	0.494886	6.31078	1.16783	0.268716	0.620212	-5.48809	no_sig
ADRA2A	TC1000008913.hg.1	-0.0294175	-0.309089	0.250254	4.59978	-0.232873	0.820338	0.942483	-6.12923	no_sig
ADRA2B	TC0200013509.hg.1	-0.189862	-0.655793	0.27607	4.77427	-0.902147	0.387211	0.719306	-5.74783	no_sig
ADRA2C	TC0400006616.hg.1	0.268335	-0.0564895	0.59316	6.02176	1.8289	0.0959338	0.422969	-4.6474	no_sig
ADRB1	TC1000008968.hg.1	0.138242	-0.212676	0.48916	6.07451	0.872158	0.40263	0.731036	-5.77366	no_sig
ADRB2	TC0500009046.hg.1	0.0468856	-0.244479	0.33825	4.54476	0.356257	0.728705	0.905245	-6.09151	no_sig
ADRB3	TC0800010144.hg.1	0.311649	-0.0821548	0.705453	5.15088	1.75205	0.108878	0.442884	-4.7563	no_sig
ADRM1	TC2000008001.hg.1	0.164629	-0.115046	0.444304	8.28548	1.30321	0.220364	0.580181	-5.3362	no_sig
ADSL	TC2200009275.hg.1	-0.201659	-0.544127	0.140809	6.86268	-1.30365	0.220219	0.579991	-5.33569	no_sig
ADSS1	TC1400008452.hg.1	-2.45904	-3.70277	-1.21531	6.12028	-4.37724	0.00123305	0.0915856	-0.630558	down
ADSS2	TC0100018006.hg.1	-0.25189	-0.620626	0.116845	6.37852	-1.51237	0.159947	0.5143	-5.07915	no_sig
ADTRP	TC0600010825.hg.1	-0.200376	-0.480357	0.0796059	5.64907	-1.58444	0.142731	0.491226	-4.98497	no_sig
AEBP2	TC1200012599.hg.1	-0.398772	-0.802069	0.00452442	7.67022	-2.18908	0.0521829	0.337027	-4.11001	no_sig
AEN	TC1500008231.hg.1	0.0487939	-0.249264	0.346852	5.94217	0.362432	0.72422	0.902917	-6.08922	no_sig
AFAP1	TC0400009953.hg.1	0.20274	-0.0970274	0.502507	5.10044	1.49733	0.16376	0.519835	-5.09847	no_sig
AFAP1L1	TC0500009058.hg.1	-0.289477	-0.660603	0.0816481	6.4883	-1.72685	0.113457	0.448822	-4.79148	no_sig
AFAP1L2	TC1000011899.hg.1	0.0897652	-0.260217	0.439747	4.11123	0.567837	0.582087	0.831883	-5.99138	no_sig
AFDN	TC0600010235.hg.1	0.0275466	-0.378409	0.433502	4.8231	0.150228	0.883433	0.964189	-6.14575	no_sig
AFF1	TC0400008053.hg.1	0.0579392	-0.277794	0.393673	8.45815	0.382066	0.710033	0.896319	-6.08167	no_sig
AFF1-AS1	TC0400012943.hg.1	-0.20383	-0.569577	0.161917	5.0631	-1.23381	0.244184	0.600404	-5.41558	no_sig
AFF2	TC0X00008674.hg.1	-0.311684	-0.745794	0.122425	4.39773	-1.58956	0.141573	0.490116	-4.97819	no_sig
AFF3	TC0200013616.hg.1	0.580413	0.0572442	1.10358	4.02293	2.45616	0.0328511	0.28961	-3.69069	up
AFF4	TC0500012032.hg.1	0.135193	-0.154011	0.424396	8.3659	1.03493	0.323955	0.669355	-5.62474	no_sig
AFG1L	TC0600009051.hg.1	0.462827	0.0360075	0.889647	5.79695	2.40069	0.0361836	0.299479	-3.77883	no_sig
AFG3L2	TC1800008116.hg.1	-0.0805356	-0.435239	0.274168	8.55691	-0.502671	0.625574	0.855261	-6.02689	no_sig
AFM	TC0400007832.hg.1	-0.0106905	-0.311333	0.289952	3.05505	-0.0787247	0.938732	0.980992	-6.1543	no_sig
AFMID	TC1700009042.hg.1	-0.19983	-0.554528	0.154868	5.13743	-1.24728	0.239405	0.59595	-5.40043	no_sig
AFP	TC0400007831.hg.1	0.0508054	-0.214796	0.316407	3.46236	0.423487	0.680486	0.881089	-6.06448	no_sig
AFTPH	TC0200007805.hg.1	0.0884983	-0.180687	0.357684	10.09	0.727854	0.482622	0.781244	-5.88725	no_sig
AGA	TC0400012496.hg.1	0.381011	0.0730165	0.689006	8.94014	2.73877	0.0200361	0.243571	-3.23589	no_sig
AGAP1	TC0200011188.hg.1	-0.0825177	-0.427443	0.262407	4.84183	-0.529643	0.607379	0.844741	-6.01269	no_sig
AGAP2	TC1200010976.hg.1	-0.242052	-0.568281	0.0841773	6.17433	-1.64266	0.130037	0.473277	-4.90702	no_sig
AGAP3	TC0700009693.hg.1	-0.375033	-0.704055	-0.0460106	8.74451	-2.52351	0.0292073	0.277767	-3.58309	no_sig
AGAP4	TC1000010509.hg.1	-0.0916696	-0.412481	0.229141	8.50072	-0.632612	0.540522	0.811156	-5.95208	no_sig
AGAP5	TC1000012567.hg.1	0.0222134	-0.283001	0.327428	9.07628	0.161128	0.875052	0.961444	-6.14397	no_sig
AGAP6	TC1000007598.hg.1	0.0567094	-0.279211	0.392629	8.59896	0.373749	0.716029	0.89937	-6.08492	no_sig
AGBL1	TC1500008202.hg.1	-0.183704	-0.463005	0.0955973	3.44783	-1.45615	0.1746	0.534325	-5.15071	no_sig
AGBL2	TC1100010760.hg.1	-0.104535	-0.443439	0.23437	3.24458	-0.682879	0.509473	0.795625	-5.9189	no_sig
AGBL3	TC0700009240.hg.1	-0.0185514	-0.376884	0.339781	3.19407	-0.114618	0.910911	0.971521	-6.15067	no_sig
AGBL4	TC0100014133.hg.1	-0.0411919	-0.400723	0.318339	3.61254	-0.253651	0.804664	0.936946	-6.12397	no_sig
AGBL5	TC0200007050.hg.1	-0.447219	-0.78581	-0.108628	7.82767	-2.92419	0.0144775	0.215161	-2.93438	no_sig
AGER	TC0600011482.hg.1	0.0164268	-0.364272	0.397126	5.9854	0.0955285	0.925694	0.975853	-6.15277	no_sig
AGFG2	TC0700008552.hg.1	0.119104	-0.285193	0.523401	6.51408	0.65221	0.528289	0.805241	-5.93942	no_sig
AGGF1	TC0500007841.hg.1	0.167539	-0.22114	0.556217	6.83756	0.954301	0.36139	0.698804	-5.70116	no_sig
AGK	TC0700009394.hg.1	-0.0265828	-0.475961	0.422795	4.77164	-0.130963	0.89828	0.968403	-6.14858	no_sig
AGL	TC0100009191.hg.1	-0.0985405	-0.465835	0.268754	5.20248	-0.593966	0.565115	0.82304	-5.97601	no_sig
AGMAT	TC0100013003.hg.1	0.31182	-0.170268	0.793907	4.70585	1.43199	0.181244	0.541826	-5.18093	no_sig
AGMO	TC0700010334.hg.1	0.0186087	-0.322051	0.359269	3.21278	0.120936	0.906025	0.970242	-6.1499	no_sig
AGO1	TC0100007786.hg.1	-0.320659	-0.608197	-0.0331203	9.38646	-2.46893	0.0321276	0.287589	-3.67034	no_sig
AGO2	TC0800012474.hg.1	0.117283	-0.198294	0.432861	6.6902	0.822794	0.42892	0.749348	-5.81454	no_sig
AGO3	TC0100007789.hg.1	-0.174275	-0.50993	0.16138	8.04909	-1.14948	0.275873	0.626314	-5.50771	no_sig
AGO4	TC0100007784.hg.1	-0.705968	-1.03622	-0.375721	7.2131	-4.73269	0.000701037	0.0843649	-0.106556	down
AGPAT2	TC0900011992.hg.1	-0.0269533	-0.321958	0.268052	7.40639	-0.202275	0.843568	0.950918	-6.13617	no_sig
AGPAT3	TC2100007331.hg.1	-0.0320132	-0.382517	0.31849	6.31929	-0.202208	0.84362	0.950919	-6.13618	no_sig
AGPAT4	TC0600013794.hg.1	-0.329317	-0.690084	0.0314505	7.08923	-2.02091	0.0695358	0.377907	-4.36583	no_sig
AGPAT4-IT1	TC0600013797.hg.1	-0.418053	-0.790139	-0.045967	7.16108	-2.48742	0.0311074	0.285224	-3.64082	no_sig
AGPAT5	TC0800006566.hg.1	0.12394	-0.251972	0.499851	5.88385	0.729937	0.481401	0.780582	-5.88574	no_sig
AGPS	TC0200010100.hg.1	-0.283874	-0.616269	0.0485202	6.39712	-1.89075	0.0865579	0.405417	-4.5581	no_sig
AGR2	TC0700010355.hg.1	-0.143895	-0.507486	0.219696	3.64647	-0.876181	0.400538	0.72932	-5.77024	no_sig
AGR3	TC0700010358.hg.1	0.0664889	-0.210031	0.343009	3.27932	0.532334	0.605579	0.843946	-6.01123	no_sig
AGRN	TC0100006486.hg.1	0.0405332	-0.258244	0.33931	6.86462	0.300348	0.769776	0.921655	-6.11053	no_sig
AGRP	TC1600010636.hg.1	0.228208	-0.244976	0.701393	5.64226	1.06773	0.309581	0.656302	-5.59222	no_sig
AGT	TC0100018565.hg.1	0.083147	-0.328013	0.494307	5.46184	0.44771	0.66346	0.872084	-6.05364	no_sig
AGTPBP1	TC0900010607.hg.1	-0.565901	-1.09241	-0.0393945	5.85826	-2.37957	0.0375373	0.303153	-3.81226	down
AGTR1	TC0300009119.hg.1	0.140543	-0.203112	0.484198	3.52479	0.905417	0.385555	0.718174	-5.74497	no_sig
AGTR2	TC0X00008207.hg.1	-0.0916854	-0.519184	0.335814	4.58499	-0.474817	0.644642	0.865211	-6.04081	no_sig
AGTRAP	TC0100006865.hg.1	-0.338701	-0.624406	-0.0529958	8.37974	-2.62458	0.0244742	0.262811	-3.4206	no_sig
AGXT	TC0200011376.hg.1	0.115218	-0.246457	0.476893	7.82341	0.705284	0.495986	0.789119	-5.90336	no_sig
AGXT2	TC0500010478.hg.1	0.0898879	-0.225404	0.405179	4.47594	0.631176	0.541425	0.811513	-5.953	no_sig
AHCTF1	TC0100018080.hg.1	-0.152441	-0.595938	0.291056	5.91202	-0.760978	0.463422	0.769943	-5.86278	no_sig
AHCY	TC2000008915.hg.1	-0.138822	-0.447085	0.169441	6.84566	-0.99701	0.341187	0.684657	-5.66131	no_sig
AHCYL1	TC0100009365.hg.1	0.231081	-0.0667287	0.528891	9.79903	1.71786	0.115133	0.451107	-4.80398	no_sig
AHCYL2	TC0700009083.hg.1	0.00114175	-0.299123	0.301407	5.54108	0.00841838	0.993441	0.997652	-6.15751	no_sig
AHDC1	TC0100013437.hg.1	0.299188	0.00953713	0.58884	6.40638	2.28681	0.0440885	0.318475	-3.95815	no_sig
AHI1	TC0600013258.hg.1	-0.0559735	-0.436819	0.324872	7.90423	-0.325383	0.751284	0.91499	-6.10241	no_sig
AHNAK	TC1100011083.hg.1	-0.373429	-0.653738	-0.0931209	7.74516	-2.9494	0.0138525	0.211187	-2.8933	no_sig
AHNAK2	TC1400010390.hg.1	-0.241162	-0.529996	0.0476714	4.44759	-1.84851	0.0928636	0.417198	-4.61923	no_sig
AHR	TC0700006795.hg.1	-0.0600973	-0.362634	0.242439	9.79579	-0.439783	0.669011	0.875597	-6.05725	no_sig
AHSA1	TC1400007761.hg.1	0.202143	-0.243679	0.647965	8.8737	1.00383	0.338041	0.681166	-5.65482	no_sig
AHSA2P	TC0200007717.hg.1	-0.0436504	-0.379709	0.292408	9.42197	-0.287564	0.779278	0.925242	-6.11443	no_sig
AHSG	TC0300009772.hg.1	-0.166609	-0.466318	0.133101	3.65136	-1.23072	0.245293	0.60121	-5.41905	no_sig
AHSP	TC1600007541.hg.1	0.147906	-0.15484	0.450651	3.72971	1.0816	0.30365	0.652119	-5.57823	no_sig
AICDA	TC1200009831.hg.1	0.114069	-0.194028	0.422166	4.50153	0.819672	0.430621	0.749883	-5.81706	no_sig
AIDA	TC0100018562.hg.1	-0.326883	-0.686486	0.0327202	7.22131	-2.01247	0.070537	0.37874	-4.37847	no_sig
AIF1	TC0600007598.hg.1	-0.260909	-0.609264	0.0874471	10.6825	-1.65816	0.12683	0.468901	-4.88598	no_sig
AIF1L	TC0900008982.hg.1	0.0653695	-0.363602	0.494341	5.70156	0.337371	0.742487	0.911806	-6.09829	no_sig
AIFM1	TC0X00010803.hg.1	0.0404144	-0.403376	0.484205	7.42138	0.201613	0.844072	0.951255	-6.13631	no_sig
AIFM2	TC1000010909.hg.1	-0.0101335	-0.357278	0.337011	5.35675	-0.0646265	0.949686	0.98398	-6.15536	no_sig
AIFM3	TC2200009195.hg.1	0.148828	-0.138406	0.436062	6.83051	1.14712	0.276804	0.627071	-5.51022	no_sig
AIG1	TC0600009683.hg.1	-0.0694418	-0.387069	0.248186	6.53373	-0.484021	0.638311	0.861762	-6.0363	no_sig
AIM2	TC0100016086.hg.1	-0.330415	-0.744999	0.0841699	4.28235	-1.76444	0.106689	0.439631	-4.7389	no_sig
AIMP1	TC0400008335.hg.1	0.0685107	-0.312046	0.449067	7.37649	0.398566	0.6982	0.890239	-6.07503	no_sig
AIMP2	TC0700006634.hg.1	0.0968411	-0.186081	0.379763	7.93316	0.757799	0.465244	0.771357	-5.86517	no_sig
AIP	TC1100008139.hg.1	-0.0636672	-0.377422	0.250087	8.10808	-0.449249	0.662385	0.871759	-6.05293	no_sig
AIPL1	TC1700009586.hg.1	0.239616	-0.0724027	0.551634	3.88502	1.70019	0.11849	0.455844	-4.82842	no_sig
AIRE	TC2100007354.hg.1	0.280548	-0.0656943	0.626791	6.99364	1.79386	0.101651	0.432491	-4.69735	no_sig
AJAP1	TC0100006650.hg.1	-0.0314774	-0.339558	0.276603	3.41188	-0.226201	0.825389	0.944412	-6.13083	no_sig
AJM1	TC0900012191.hg.1	0.48762	0.0158134	0.959427	5.38814	2.28812	0.0439889	0.318475	-3.95611	no_sig
AJUBA	TC1400010715.hg.1	-0.081211	-0.438185	0.275763	4.71086	-0.503663	0.6249	0.854883	-6.02638	no_sig
AK1	TC0900012277.hg.1	0.707263	0.39832	1.01621	8.42854	5.06832	0.000418079	0.0798367	0.369414	up
AK2	TC0100013641.hg.1	-0.119031	-0.480252	0.24219	8.63887	-0.72954	0.481634	0.780597	-5.88603	no_sig
AK3	TC0900009437.hg.1	-0.185435	-0.535082	0.164211	7.70644	-1.17415	0.266284	0.619029	-5.48127	no_sig
AK4	TC0100008618.hg.1	-0.657272	-0.98947	-0.325075	6.61665	-4.38036	0.00122686	0.0915856	-0.625867	down
AK5	TC0100008797.hg.1	-0.450809	-0.94645	0.0448319	4.38337	-2.01366	0.0703951	0.378678	-4.37669	no_sig
AK7	TC1400008118.hg.1	0.543343	0.153722	0.932964	5.82111	3.0874	0.0108833	0.197935	-2.66839	up
AK8	TC0900011815.hg.1	1.80098	1.3779	2.22406	7.69587	9.42424	1.90115e-06	0.0117098	4.94327	up
AK9	TC0600012817.hg.1	-0.23867	-0.725874	0.248533	4.95075	-1.08455	0.302401	0.650739	-5.57523	no_sig
AKAIN1	TC1800007955.hg.1	0.0128126	-0.380392	0.406017	4.36291	0.0721405	0.943846	0.982115	-6.15482	no_sig
AKAP1	TC1700008376.hg.1	-0.220995	-0.550517	0.108527	6.97879	-1.48477	0.167003	0.523031	-5.1145	no_sig
AKAP10	TC1700010041.hg.1	-0.5597	-0.850741	-0.268659	5.61663	-4.25758	0.00149704	0.0974022	-0.811347	down
AKAP11	TC1300006989.hg.1	-0.256835	-0.611491	0.0978212	7.74805	-1.60327	0.13851	0.484613	-4.95994	no_sig
AKAP12	TC0600009862.hg.1	-0.0153604	-0.323852	0.293131	3.65083	-0.110235	0.914302	0.972768	-6.15119	no_sig
AKAP14	TC0X00008264.hg.1	0.032281	-0.273076	0.337638	3.38484	0.234046	0.819451	0.942323	-6.12895	no_sig
AKAP17A	TC0Y00007319.hg.1	-0.0771399	-0.387292	0.233012	6.12588	-0.550638	0.593406	0.837891	-6.00115	no_sig
AKAP3	TC1200009676.hg.1	0.18749	-0.253848	0.628828	3.71525	0.940519	0.368091	0.705265	-5.71371	no_sig
AKAP4	TC0X00009677.hg.1	-0.0308748	-0.341334	0.279584	4.2205	-0.220172	0.829961	0.945813	-6.13223	no_sig
AKAP5	TC1400007441.hg.1	-0.592708	-1.0308	-0.154616	3.71265	-2.99527	0.0127841	0.207396	-2.81854	down
AKAP6	TC1400006853.hg.1	0.472053	0.0851726	0.858933	4.5504	2.70132	0.0213956	0.249486	-3.29658	no_sig
AKAP7	TC0600009446.hg.1	-0.0889446	-0.451101	0.273211	4.60695	-0.543732	0.597984	0.839803	-6.00499	no_sig
AKAP8	TC1900009866.hg.1	-0.188518	-0.568527	0.191491	6.02757	-1.0983	0.296627	0.645592	-5.5612	no_sig
AKAP8L	TC1900009867.hg.1	-0.132857	-0.493965	0.228251	8.92695	-0.814533	0.43343	0.751338	-5.82118	no_sig
AKAP9	TC0700008318.hg.1	-0.103003	-0.39807	0.192064	7.1228	-0.77284	0.456667	0.766363	-5.85378	no_sig
AKIP1	TC1100006796.hg.1	0.12259	-0.217743	0.462923	6.93079	0.797468	0.442844	0.758216	-5.8347	no_sig
AKIRIN1	TC0100007884.hg.1	0.518103	0.135451	0.900756	7.15264	2.99759	0.0127322	0.207191	-2.81476	up
AKIRIN2	TC0600012514.hg.1	0.0418754	-0.329781	0.413531	4.91151	0.249447	0.807828	0.938159	-6.12507	no_sig
AKNA	TC0900011284.hg.1	0.106562	-0.199345	0.412469	7.41233	0.771213	0.457589	0.766617	-5.85502	no_sig
AKNAD1	TC0100018461.hg.1	0.125707	-0.263542	0.514955	3.20746	0.714977	0.490219	0.786248	-5.89649	no_sig
AKR1A1	TC0100008126.hg.1	-0.109101	-0.430466	0.212264	10.018	-0.751608	0.468803	0.773441	-5.8698	no_sig
AKR1B1	TC0700012684.hg.1	0.596446	0.220459	0.972433	9.17202	3.51204	0.00521687	0.147713	-1.98008	up
AKR1B10	TC0700009230.hg.1	0.0961845	-0.26841	0.460779	3.95205	0.584057	0.571519	0.82579	-5.98191	no_sig
AKR1B15	TC0700009231.hg.1	0.260851	-0.0644086	0.58611	3.92775	1.77551	0.104767	0.436585	-4.72331	no_sig
AKR1C1	TC1000012427.hg.1	0.208979	-0.298755	0.716713	4.36094	0.91123	0.382623	0.717044	-5.73986	no_sig
AKR1C2	TC1000012516.hg.1	-0.0834158	-0.405204	0.238372	3.49533	-0.573905	0.578121	0.829775	-5.98787	no_sig
AKR1C3	TC1000012428.hg.1	0.00455924	-0.421961	0.43108	5.10242	0.0236654	0.981563	0.995188	-6.15726	no_sig
AKR1C4	TC1000006611.hg.1	-0.104209	-0.406495	0.198077	3.33842	-0.763216	0.462143	0.769474	-5.86109	no_sig
AKR1C8P	TC1000009659.hg.1	0.0724798	-0.208163	0.353123	4.94498	0.571774	0.579513	0.830482	-5.98911	no_sig
AKR1D1	TC0700013466.hg.1	-0.00282781	-0.306616	0.300961	4.22102	-0.0206082	0.983945	0.995835	-6.15733	no_sig
AKR1E2	TC1000006604.hg.1	-0.566933	-0.930047	-0.203819	5.00373	-3.45661	0.00573794	0.152909	-2.06933	down
AKR7A2	TC0100013131.hg.1	0.00142801	-0.30994	0.312796	6.48651	0.0101536	0.992089	0.997546	-6.15749	no_sig
AKR7A3	TC0100013129.hg.1	-0.0890806	-0.388025	0.209863	5.49812	-0.659712	0.523648	0.803403	-5.93448	no_sig
AKR7L	TC0100013128.hg.1	0.0286523	-0.27245	0.329754	7.09028	0.210673	0.837176	0.948183	-6.13436	no_sig
AKT1	TC1400010377.hg.1	-0.0499307	-0.336642	0.236781	8.66106	-0.385553	0.707526	0.894415	-6.08029	no_sig
AKT1S1	TC1900012006.hg.1	0.0336592	-0.267788	0.335106	6.23565	0.247203	0.809519	0.938353	-6.12565	no_sig
AKT2	TC1900010696.hg.1	-0.445004	-0.908367	0.0183597	6.43338	-2.1262	0.0581247	0.348711	-4.20655	no_sig
AKT3	TC0100017984.hg.1	-0.914079	-1.43055	-0.397612	5.49081	-3.91834	0.00262087	0.114989	-1.33486	down
AKTIP	TC1600010341.hg.1	0.163818	-0.16484	0.492476	4.89858	1.10352	0.294456	0.643305	-5.55583	no_sig
ALAD	TC0900011260.hg.1	-0.453653	-0.826917	-0.0803898	5.63841	-2.69073	0.0217963	0.251877	-3.31372	no_sig
ALAS1	TC0300007466.hg.1	0.218432	-0.144617	0.58148	9.28178	1.33202	0.211049	0.57198	-5.30233	no_sig
ALAS2	TC0X00009795.hg.1	-0.0245228	-0.337108	0.288062	4.72655	-0.173685	0.865417	0.957555	-6.14178	no_sig
ALB	TC0400007830.hg.1	0.200316	-0.128126	0.528758	4.42327	1.35026	0.205325	0.566099	-5.28063	no_sig
ALCAM	TC0300008242.hg.1	0.0322265	-0.270871	0.335324	9.31984	0.235392	0.818433	0.942009	-6.12862	no_sig
ALDH16A1	TC1900011778.hg.1	0.200384	-0.175287	0.576055	6.0057	1.18091	0.263703	0.616253	-5.47395	no_sig
ALDH18A1	TC1000011499.hg.1	-0.547647	-0.923929	-0.171366	5.70096	-3.22218	0.00860636	0.179288	-2.44901	down
ALDH1A1	TC0900012245.hg.1	-0.0438611	-0.359294	0.271572	5.25583	-0.307846	0.764221	0.919055	-6.10816	no_sig
ALDH1A2	TC1500009561.hg.1	0.309995	-0.0458989	0.665889	7.22814	1.92839	0.0812735	0.400323	-4.50307	no_sig
ALDH1A3	TC1500010800.hg.1	0.272527	-0.0835856	0.628639	6.14615	1.69427	0.119633	0.457741	-4.83656	no_sig
ALDH1B1	TC0900007187.hg.1	-0.142205	-0.584702	0.300291	4.48747	-0.711488	0.49229	0.787511	-5.89897	no_sig
ALDH1L1	TC0300012269.hg.1	0.276821	-0.110423	0.664064	4.94094	1.58261	0.143147	0.492196	-4.9874	no_sig
ALDH1L1-AS1	TC0300008660.hg.1	-0.0464375	-0.360126	0.267251	5.98589	-0.327741	0.749551	0.914093	-6.10161	no_sig
ALDH1L2	TC1200011770.hg.1	-0.12429	-0.411911	0.163331	4.64706	-0.956702	0.360232	0.69766	-5.69896	no_sig
ALDH2	TC1200012707.hg.1	-0.477775	-0.768054	-0.187496	7.75241	-3.64392	0.0041643	0.137237	-1.7688	no_sig
ALDH3A1	TC1700010036.hg.1	0.318447	-0.106871	0.743765	6.69255	1.65762	0.126941	0.469028	-4.88672	no_sig
ALDH3A2	TC1700007189.hg.1	-0.0261535	-0.386154	0.333847	7.64614	-0.160838	0.875274	0.961444	-6.14402	no_sig
ALDH3B1	TC1100008174.hg.1	0.0201168	-0.251493	0.291727	8.28311	0.163974	0.872866	0.960903	-6.14349	no_sig
ALDH3B2	TC1100011350.hg.1	0.27657	0.0060393	0.5471	4.33447	2.26334	0.0459143	0.323202	-3.99481	no_sig
ALDH4A1	TC0100018417.hg.1	-0.187172	-0.566902	0.192558	5.57336	-1.09126	0.299574	0.648341	-5.5684	no_sig
ALDH5A1	TC0600007198.hg.1	0.311006	-0.0876998	0.709713	5.92459	1.72694	0.11344	0.448822	-4.79136	no_sig
ALDH6A1	TC1400009684.hg.1	-0.41814	-0.722242	-0.114038	4.32199	-3.04413	0.0117375	0.202697	-2.73891	no_sig
ALDH7A1	TC0500011924.hg.1	0.170861	-0.140031	0.481753	6.02397	1.21673	0.250356	0.605349	-5.43464	no_sig
ALDH8A1	TC0600013249.hg.1	0.0749798	-0.287529	0.437488	5.05377	0.457917	0.656345	0.869277	-6.04889	no_sig
ALDH9A1	TC0100016260.hg.1	0.143035	-0.222263	0.508333	6.2687	0.866873	0.405391	0.733675	-5.77814	no_sig
ALDOA	TC1600007440.hg.1	-0.46879	-0.755618	-0.181961	8.999	-3.6184	0.00434933	0.138954	-1.80956	no_sig
ALDOB	TC0900011033.hg.1	-0.106113	-0.402603	0.190377	4.42392	-0.792354	0.445692	0.759802	-5.83871	no_sig
ALDOC	TC1700010200.hg.1	-0.054128	-0.501125	0.392869	7.23959	-0.268089	0.793826	0.93215	-6.12005	no_sig
ALG10	TC1200007295.hg.1	0.12093	-0.18337	0.425231	6.0533	0.879819	0.398651	0.727499	-5.76714	no_sig
ALG10B	TC1200007326.hg.1	-0.0472315	-0.376404	0.281941	6.56097	-0.317665	0.756968	0.917304	-6.10498	no_sig
ALG12	TC2200009128.hg.1	0.0169433	-0.277553	0.311439	6.83341	0.127374	0.901052	0.969334	-6.14906	no_sig
ALG13	TC0X00008136.hg.1	0.43759	0.124736	0.750444	8.29329	3.09661	0.0107098	0.197022	-2.65338	no_sig
ALG14	TC0100014997.hg.1	0.435568	-0.0147801	0.885917	7.42095	2.14126	0.0566454	0.345751	-4.18351	no_sig
ALG1L	TC0300012264.hg.1	0.0422872	-0.319916	0.404491	4.02962	0.258474	0.801039	0.935163	-6.12269	no_sig
ALG1L2	TC0300013866.hg.1	0.109304	-0.316047	0.534655	8.29037	0.568919	0.581379	0.831883	-5.99076	no_sig
ALG1L9P	TC1100013203.hg.1	-0.13777	-0.422229	0.146689	7.91776	-1.07225	0.30764	0.654752	-5.58768	no_sig
ALG2	TC0900010995.hg.1	0.00989877	-0.262985	0.282782	9.71741	0.0803093	0.937502	0.980408	-6.15417	no_sig
ALG3	TC0300013380.hg.1	0.145299	-0.223592	0.51419	8.82708	0.872019	0.402703	0.731036	-5.77378	no_sig
ALG5	TC1300008632.hg.1	0.124176	-0.194329	0.442681	9.14361	0.863144	0.407347	0.734709	-5.78128	no_sig
ALG6	TC0100008584.hg.1	-0.58592	-0.895185	-0.276654	4.72991	-4.19438	0.00165981	0.0992211	-0.907669	down
ALG8	TC1100011739.hg.1	0.171238	-0.158902	0.501377	7.52667	1.14832	0.276331	0.626559	-5.50895	no_sig
ALG9	TC1100013226.hg.1	0.0437863	-0.275195	0.362768	8.42291	0.303902	0.767141	0.920411	-6.10941	no_sig
ALK	TC0200012140.hg.1	0.283628	-0.0444512	0.611706	6.15205	1.91395	0.0832638	0.402843	-4.52423	no_sig
ALKAL1	TC0800010426.hg.1	0.0129665	-0.282581	0.308514	3.43723	0.097131	0.924452	0.975335	-6.15261	no_sig
ALKAL2	TC0200011450.hg.1	-0.0542745	-0.536195	0.427646	4.57742	-0.249334	0.807914	0.938199	-6.1251	no_sig
ALKBH1	TC1400009791.hg.1	-0.0109037	-0.305087	0.283279	6.70027	-0.0820576	0.936145	0.979905	-6.15402	no_sig
ALKBH2	TC1200011862.hg.1	-0.0521941	-0.37341	0.269022	7.43088	-0.359738	0.726176	0.903515	-6.09023	no_sig
ALKBH4	TC0700012085.hg.1	0.297787	0.00941248	0.586162	6.15304	2.28618	0.0441369	0.318475	-3.95915	no_sig
ALKBH5	TC1700007102.hg.1	-0.49999	-0.882687	-0.117292	6.50425	-2.89245	0.0153051	0.219741	-2.98607	no_sig
ALKBH6	TC1900011932.hg.1	0.199631	-0.147958	0.547221	6.5319	1.27152	0.230993	0.590114	-5.37283	no_sig
ALKBH7	TC1900006796.hg.1	-0.377626	-0.67957	-0.0756823	7.17133	-2.76884	0.0190075	0.23932	-3.18711	no_sig
ALKBH8	TC1100012209.hg.1	-0.270629	-0.631765	0.0905077	3.94532	-1.65907	0.126645	0.468745	-4.88475	no_sig
ALLC	TC0200006539.hg.1	0.0020953	-0.358744	0.362935	3.5249	0.0128556	0.989984	0.996998	-6.15746	no_sig
ALMS1	TC0200008047.hg.1	-0.400505	-0.952635	0.151625	4.90758	-1.60593	0.137923	0.484052	-4.95639	no_sig
ALOX12	TC1700006717.hg.1	0.407735	-0.0292015	0.844672	4.3627	2.06596	0.0644164	0.365614	-4.29807	no_sig
ALOX12B	TC1700009669.hg.1	-0.0992482	-0.435942	0.237446	4.72714	-0.652602	0.528045	0.805241	-5.93916	no_sig
ALOX15	TC1700009520.hg.1	0.133149	-0.251688	0.517986	6.83121	0.765987	0.460561	0.768767	-5.85899	no_sig
ALOX15B	TC1700006786.hg.1	-0.727326	-1.26934	-0.185315	7.11991	-2.97086	0.0133419	0.210791	-2.85833	down
ALOX5	TC1000007471.hg.1	-0.891505	-1.22808	-0.554927	8.69474	-5.86408	0.000130865	0.0572599	1.42196	down
ALOX5AP	TC1300006770.hg.1	-0.495121	-0.798009	-0.192233	11.1289	-3.61902	0.00434475	0.138954	-1.80857	no_sig
ALOXE3	TC1700009670.hg.1	0.202027	-0.0765764	0.48063	5.42912	1.6054	0.13804	0.484096	-4.95709	no_sig
ALPG	TC0200011097.hg.1	0.0803519	-0.267	0.427704	6.20242	0.512139	0.619156	0.852252	-6.02199	no_sig
ALPI	TC0200011100.hg.1	0.386524	0.0523056	0.720743	4.72954	2.5604	0.0273834	0.273297	-3.52392	no_sig
ALPK1	TC0400008429.hg.1	-0.867505	-1.44334	-0.291665	4.93988	-3.33527	0.00707385	0.164899	-2.26545	down
ALPK2	TC1800008804.hg.1	-0.131021	-0.434138	0.172095	4.29595	-0.95696	0.360108	0.697579	-5.69872	no_sig
ALPK3	TC1500008170.hg.1	-0.130145	-0.612017	0.351727	5.86427	-0.597939	0.562558	0.822249	-5.97361	no_sig
ALPL	TC0100007243.hg.1	-0.0319323	-0.354211	0.290347	4.61771	-0.219361	0.830576	0.945834	-6.13241	no_sig
ALPP	TC0200011093.hg.1	0.0499561	-0.252559	0.352471	6.25825	0.365597	0.721926	0.902085	-6.08803	no_sig
ALS2	TC0200015434.hg.1	-0.245801	-0.632169	0.140567	4.97651	-1.40846	0.187918	0.549896	-5.21003	no_sig
ALS2CL	TC0300010955.hg.1	-0.19213	-0.569819	0.185559	5.10298	-1.12622	0.285162	0.634846	-5.53226	no_sig
ALX1	TC1200008346.hg.1	0.0961991	-0.261908	0.454306	3.18391	0.59473	0.564623	0.82267	-5.97555	no_sig
ALX3	TC0100015223.hg.1	0.183187	-0.208461	0.574834	5.79285	1.03552	0.323691	0.668977	-5.62416	no_sig
ALX4	TC1100010623.hg.1	0.0918969	-0.216586	0.40038	3.85882	0.659524	0.523765	0.80343	-5.9346	no_sig
ALYREF	TC1700012078.hg.1	0.238919	-0.112585	0.590423	7.42087	1.50481	0.161853	0.517067	-5.08887	no_sig
AMACR	TC0500013297.hg.1	-0.0191474	-0.307178	0.268883	5.36977	-0.147175	0.885783	0.964921	-6.14622	no_sig
AMBN	TC0400007784.hg.1	-0.0241422	-0.292182	0.243897	3.42451	-0.199406	0.845755	0.951955	-6.13677	no_sig
AMBP	TC0900011276.hg.1	0.0599702	-0.219083	0.339023	5.75986	0.475784	0.643975	0.864718	-6.04034	no_sig
AMBRA1	TC1100010705.hg.1	0.0165516	-0.366863	0.399966	6.86549	0.0955725	0.92566	0.975853	-6.15277	no_sig
AMD1	TC0600009127.hg.1	-0.0229525	-0.357825	0.31192	9.91171	-0.151744	0.882266	0.96357	-6.14551	no_sig
AMDHD1	TC1200008526.hg.1	-0.232914	-0.667461	0.201632	5.79888	-1.18665	0.261529	0.614858	-5.46772	no_sig
AMDHD2	TC1600011332.hg.1	0.082762	-0.223649	0.389173	7.88224	0.597981	0.562531	0.822249	-5.97359	no_sig
AMELX	TC0X00006607.hg.1	0.131463	-0.236164	0.499089	5.2369	0.791694	0.44606	0.75994	-5.83922	no_sig
AMELY	TC0Y00006954.hg.1	-0.0351871	-0.314424	0.24405	3.60019	-0.278979	0.78568	0.928156	-6.11696	no_sig
AMER1	TC0X00009877.hg.1	-0.0726687	-0.41532	0.269982	5.39565	-0.469523	0.648298	0.866613	-6.04337	no_sig
AMER2	TC1300008381.hg.1	0.231597	-0.084262	0.547457	4.73146	1.62331	0.13414	0.479075	-4.93311	no_sig
AMER3	TC0200009317.hg.1	0.356728	0.0342708	0.679185	4.86686	2.44921	0.0332514	0.290368	-3.70176	no_sig
AMFR	TC1600010406.hg.1	0.0366192	-0.308032	0.38127	7.89878	0.235229	0.818557	0.942077	-6.12866	no_sig
AMHR2	TC1200007714.hg.1	-0.0852714	-0.473058	0.302515	4.6191	-0.486824	0.636388	0.860974	-6.0349	no_sig
AMIGO1	TC0100015200.hg.1	0.272583	-0.112657	0.657823	4.91584	1.5665	0.146859	0.498467	-5.00867	no_sig
AMIGO2	TC1200010538.hg.1	-0.113411	-0.425316	0.198493	5.15289	-0.804999	0.438673	0.755012	-5.82877	no_sig
AMIGO3	TC0300013979.hg.1	0.00789454	-0.26907	0.284859	5.25379	0.0631049	0.950868	0.984257	-6.15546	no_sig
AMMECR1	TC0X00010506.hg.1	0.0646584	-0.253778	0.383094	5.27292	0.449536	0.662185	0.871694	-6.05279	no_sig
AMMECR1L	TC0200014190.hg.1	-0.357707	-0.704608	-0.0108061	7.23209	-2.28288	0.0443894	0.319154	-3.9643	no_sig
AMN	TC1400010690.hg.1	0.206129	-0.114593	0.52685	7.42187	1.42289	0.1838	0.546061	-5.19222	no_sig
AMN1	TC1200010292.hg.1	0.117557	-0.323611	0.558724	4.38248	0.589936	0.567715	0.824076	-5.97842	no_sig
AMOTL1	TC1100013084.hg.1	-0.0958074	-0.404686	0.213071	5.32194	-0.686708	0.507152	0.793871	-5.91627	no_sig
AMPD1	TC0100015350.hg.1	-0.00107541	-0.283787	0.281637	3.58733	-0.0084215	0.993439	0.997652	-6.15751	no_sig
AMPD2	TC0100018260.hg.1	-0.573615	-0.923703	-0.223528	7.46397	-3.62748	0.00428254	0.138586	-1.79505	down
AMPD3	TC1100012962.hg.1	-0.637921	-0.992417	-0.283425	7.32661	-3.98398	0.0023491	0.111504	-1.23237	down
AMPH	TC0700010789.hg.1	-0.032369	-0.366703	0.301965	3.9535	-0.214343	0.834386	0.947213	-6.13355	no_sig
AMTN	TC0400007783.hg.1	0.123841	-0.175991	0.423674	2.81361	0.914425	0.381018	0.71593	-5.73704	no_sig
AMY2A	TC0100009273.hg.1	-0.0133192	-0.286018	0.25938	4.2839	-0.108132	0.91593	0.972955	-6.15143	no_sig
AMZ1	TC0700013329.hg.1	0.159617	-0.135688	0.454923	7.02926	1.19666	0.257768	0.612752	-5.45678	no_sig
AMZ2	TC1700008734.hg.1	0.0931804	-0.204099	0.39046	9.57835	0.693938	0.502788	0.792301	-5.91128	no_sig
ANAPC1	TC0200013894.hg.1	0.139395	-0.292767	0.571557	6.61943	0.714106	0.490736	0.786386	-5.89711	no_sig
ANAPC10	TC0400012027.hg.1	-0.189879	-0.649761	0.270004	6.90261	-0.914093	0.381185	0.71593	-5.73734	no_sig
ANAPC11	TC1700012316.hg.1	0.022932	-0.247676	0.29354	10.8966	0.187613	0.854757	0.954708	-6.13915	no_sig
ANAPC13	TC0300012498.hg.1	0.123984	-0.157003	0.40497	7.61599	0.976878	0.350605	0.690388	-5.68027	no_sig
ANAPC15	TC1100011545.hg.1	0.337875	-0.0575846	0.733334	8.83541	1.89154	0.0864436	0.405417	-4.55695	no_sig
ANAPC16	TC1000007986.hg.1	-0.0876777	-0.389426	0.214071	9.61722	-0.643288	0.533837	0.807486	-5.94523	no_sig
ANAPC2	TC0900012039.hg.1	0.339803	-0.0192474	0.698853	8.22033	2.09524	0.0612815	0.358796	-4.25371	no_sig
ANAPC4	TC0400007096.hg.1	-0.137925	-0.424977	0.149127	7.94033	-1.06376	0.311295	0.657234	-5.5962	no_sig
ANAPC5	TC1200012202.hg.1	-0.0740533	-0.369312	0.221206	8.67438	-0.555267	0.590348	0.836089	-5.99855	no_sig
ANAPC7	TC1200012842.hg.1	0.0449451	-0.409122	0.499012	8.71133	0.219141	0.830743	0.945834	-6.13246	no_sig
ANGEL1	TC1400010771.hg.1	-0.458942	-0.794142	-0.123743	7.06774	-3.03121	0.0120056	0.205217	-2.75997	no_sig
ANGEL2	TC0100017267.hg.1	-0.478181	-0.974112	0.0177502	5.50121	-2.13468	0.0572872	0.347074	-4.19358	no_sig
ANGPT1	TC0800011445.hg.1	0.0445154	-0.252612	0.341642	3.34509	0.331688	0.746653	0.912999	-6.10026	no_sig
ANGPT2	TC0800009418.hg.1	0.213561	-0.146931	0.574054	3.57916	1.31156	0.217631	0.578447	-5.32644	no_sig
ANGPT4	TC2000008144.hg.1	0.211076	-0.29167	0.713823	4.58909	0.929504	0.373509	0.709761	-5.72362	no_sig
ANGPTL1	TC0100016539.hg.1	0.0604026	-0.216534	0.337339	3.22927	0.482877	0.639096	0.862175	-6.03686	no_sig
ANGPTL2	TC0900011565.hg.1	0.379931	-0.0528021	0.812664	4.73096	1.94377	0.0792018	0.396503	-4.48045	no_sig
ANGPTL3	TC0100008559.hg.1	-0.0472931	-0.332125	0.237539	3.35175	-0.367596	0.720478	0.901829	-6.08727	no_sig
ANGPTL4	TC1900006892.hg.1	-0.285841	-0.662594	0.0909124	5.79471	-1.67969	0.122495	0.462213	-4.8566	no_sig
ANGPTL5	TC1100012105.hg.1	0.0783599	-0.226902	0.383621	3.23804	0.568307	0.581779	0.831883	-5.99111	no_sig
ANGPTL6	TC1900009607.hg.1	-0.0126693	-0.361628	0.336289	6.10657	-0.0803782	0.937448	0.980408	-6.15417	no_sig
ANGPTL7	TC0100006849.hg.1	0.0216254	-0.268093	0.311343	5.47138	0.165253	0.871884	0.960627	-6.14327	no_sig
ANGPTL8	TC1900007020.hg.1	-0.0849363	-0.375195	0.205322	6.1657	-0.647843	0.531	0.805982	-5.94227	no_sig
ANHX	TC1200012567.hg.1	-0.0280049	-0.32483	0.26882	5.82325	-0.208879	0.838541	0.948388	-6.13475	no_sig
ANK1	TC0800010252.hg.1	-0.127343	-0.479906	0.225219	5.96541	-0.799652	0.441632	0.757283	-5.83299	no_sig
ANK2	TC0400008450.hg.1	-0.385719	-0.735736	-0.0357022	3.73376	-2.43974	0.0338049	0.292172	-3.71683	no_sig
ANK3	TC1000010727.hg.1	0.649455	0.24585	1.05306	4.58957	3.56249	0.00478504	0.141923	-1.89907	up
ANKAR	TC0200010253.hg.1	0.0366852	-0.282346	0.355717	4.50282	0.254577	0.803968	0.936442	-6.12373	no_sig
ANKDD1A	TC1500010755.hg.1	-0.194204	-0.4957	0.107293	7.71157	-1.42605	0.182908	0.544597	-5.1883	no_sig
ANKDD1B	TC0500007811.hg.1	-0.194074	-0.473087	0.0849384	3.28582	-1.53995	0.153157	0.504942	-5.04344	no_sig
ANKEF1	TC2000009890.hg.1	0.0788394	-0.250515	0.408194	3.67529	0.529958	0.607168	0.844696	-6.01252	no_sig
ANKFN1	TC1700008344.hg.1	-0.155857	-0.424117	0.112404	2.9534	-1.28627	0.225996	0.584381	-5.35587	no_sig
ANKFY1	TC1700009504.hg.1	-0.398943	-0.912073	0.114186	7.35956	-1.72126	0.114497	0.450334	-4.79926	no_sig
ANKH	TC0500010169.hg.1	-0.146779	-0.449255	0.155697	7.74446	-1.07432	0.306753	0.65425	-5.58559	no_sig
ANKIB1	TC0700008321.hg.1	-0.322799	-0.631021	-0.0145763	8.16752	-2.31862	0.0417262	0.313907	-3.90831	no_sig
ANKK1	TC1100009081.hg.1	0.222764	-0.216413	0.661941	4.43768	1.12297	0.286479	0.636009	-5.53565	no_sig
ANKLE1	TC1900011685.hg.1	0.344438	-0.0167308	0.705608	6.37483	2.11136	0.0596178	0.353082	-4.22918	no_sig
ANKLE2	TC1200012543.hg.1	-0.271946	-0.706235	0.162344	7.17028	-1.38632	0.194387	0.555589	-5.23712	no_sig
ANKMY1	TC0200016319.hg.1	-0.00466815	-0.552441	0.543104	5.77886	-0.0188671	0.985301	0.995835	-6.15736	no_sig
ANKMY2	TC0700010352.hg.1	-0.00263458	-0.358399	0.35313	6.68196	-0.0163949	0.987227	0.995991	-6.15741	no_sig
ANKRA2	TC0500011125.hg.1	-0.0802711	-0.529101	0.368558	7.34132	-0.395949	0.700072	0.891764	-6.0761	no_sig
ANKRD1	TC1000011400.hg.1	-0.525376	-1.3072	0.256447	3.16216	-1.48773	0.166234	0.521966	-5.11073	no_sig
ANKRD10	TC1300009810.hg.1	0.0674201	-0.274001	0.408842	8.0217	0.437179	0.670839	0.876269	-6.05842	no_sig
ANKRD11	TC1600011263.hg.1	0.127974	-0.199432	0.455379	7.18024	0.865359	0.406184	0.734558	-5.77942	no_sig
ANKRD12	TC1800009215.hg.1	-0.193486	-0.544289	0.157318	8.21639	-1.22109	0.24877	0.603978	-5.4298	no_sig
ANKRD13A	TC1200008814.hg.1	-0.219026	-0.49026	0.0522078	9.10606	-1.78778	0.102675	0.434024	-4.70597	no_sig
ANKRD13B	TC1700007429.hg.1	0.000261138	-0.358607	0.359129	6.64234	0.001611	0.998745	0.999394	-6.15755	no_sig
ANKRD13C	TC0100014566.hg.1	-0.0431678	-0.353056	0.266721	5.23888	-0.308401	0.763811	0.918873	-6.10799	no_sig
ANKRD13D	TC1100008126.hg.1	-0.0273668	-0.315715	0.260982	7.46676	-0.21012	0.837597	0.948183	-6.13448	no_sig
ANKRD16	TC1000009685.hg.1	-0.313659	-0.68721	0.0598915	5.85086	-1.85896	0.091266	0.413235	-4.60417	no_sig
ANKRD17	TC0400010995.hg.1	-0.0627477	-0.353508	0.228013	7.99861	-0.477776	0.642603	0.863754	-6.03937	no_sig
ANKRD18B	TC0900006986.hg.1	-0.0645072	-0.353401	0.224387	2.90126	-0.494346	0.631244	0.858792	-6.03113	no_sig
ANKRD19P	TC0900012151.hg.1	-0.476889	-0.838572	-0.115205	3.22352	-2.9191	0.0146071	0.216447	-2.94266	no_sig
ANKRD2	TC1000008580.hg.1	0.257414	-0.0171539	0.531983	6.31435	2.0756	0.0633674	0.365222	-4.28348	no_sig
ANKRD20A4P	TC0900012135.hg.1	-0.220538	-0.575159	0.134084	5.55281	-1.37683	0.197219	0.55733	-5.24866	no_sig
ANKRD20A5P	TC1800009218.hg.1	-0.0438995	-0.3892	0.301401	4.86975	-0.281465	0.783825	0.92722	-6.11623	no_sig
ANKRD22	TC1000011368.hg.1	-0.624239	-1.87662	0.628145	4.84093	-1.10351	0.294462	0.643305	-5.55584	no_sig
ANKRD23	TC0200016712.hg.1	0.0582455	-0.240405	0.356895	5.61368	0.431778	0.674637	0.877863	-6.06083	no_sig
ANKRD24	TC1900006680.hg.1	0.292599	-0.0654613	0.650659	5.42905	1.80916	0.0991167	0.428115	-4.67559	no_sig
ANKRD26	TC1000010113.hg.1	-0.0918494	-0.466031	0.282332	5.90852	-0.543445	0.598174	0.839803	-6.00515	no_sig
ANKRD27	TC1900010360.hg.1	-0.349837	-0.67441	-0.0252639	4.56341	-2.38624	0.0371042	0.3015	-3.80171	no_sig
ANKRD28	TC0300010413.hg.1	0.321628	0.00741422	0.635842	7.26909	2.26616	0.0456915	0.322608	-3.99042	no_sig
ANKRD29	TC1800008287.hg.1	-0.58319	-0.896956	-0.269424	6.8371	-4.11495	0.00189111	0.105246	-1.02954	down
ANKRD30A	TC1000007305.hg.1	0.0441416	-0.260455	0.348738	3.03244	0.320837	0.75463	0.916167	-6.10393	no_sig
ANKRD30B	TC1800006806.hg.1	0.00756953	-0.268569	0.283709	3.07689	0.0606879	0.952748	0.984743	-6.15562	no_sig
ANKRD30BL	TC0200014345.hg.1	-0.158873	-0.514289	0.196542	4.06456	-0.989638	0.344614	0.686437	-5.66829	no_sig
ANKRD31	TC0500011160.hg.1	0.0467064	-0.243916	0.337329	3.57784	0.355802	0.729036	0.905344	-6.09168	no_sig
ANKRD33	TC1200007644.hg.1	0.0696936	-0.284148	0.423535	4.11901	0.436059	0.671626	0.876743	-6.05892	no_sig
ANKRD33B	TC0500006753.hg.1	0.189284	-0.141256	0.519823	5.2393	1.2678	0.232268	0.590249	-5.37709	no_sig
ANKRD34A	TC0100015597.hg.1	-0.0198713	-0.394531	0.354788	4.7883	-0.117422	0.908742	0.971171	-6.15033	no_sig
ANKRD34B	TC0500011277.hg.1	0.0423797	-0.234768	0.319528	3.95856	0.338538	0.741632	0.911806	-6.09788	no_sig
ANKRD34C	TC1500008002.hg.1	-0.0352394	-0.380209	0.30973	3.43024	-0.226157	0.825423	0.944412	-6.13084	no_sig
ANKRD35	TC0100015593.hg.1	-0.00759446	-0.343523	0.328334	4.22408	-0.0500508	0.961021	0.987275	-6.15624	no_sig
ANKRD36	TC0200008534.hg.1	-0.253323	-0.577258	0.0706129	7.43499	-1.73132	0.112633	0.447772	-4.78527	no_sig
ANKRD36B	TC0200013567.hg.1	-0.152042	-0.448967	0.144882	8.88262	-1.13365	0.282167	0.631736	-5.52445	no_sig
ANKRD36C	TC0200016710.hg.1	0.102952	-0.306225	0.512129	7.56742	0.557039	0.58918	0.835595	-5.99755	no_sig
ANKRD37	TC0400009525.hg.1	-1.05139	-1.76473	-0.338046	6.81482	-3.26307	0.00801647	0.174269	-2.38257	down
ANKRD39	TC0200016713.hg.1	-0.00543953	-0.283958	0.273078	6.65729	-0.0432384	0.966323	0.988962	-6.15657	no_sig
ANKRD40	TC1700011114.hg.1	-0.254737	-0.657828	0.148354	8.40519	-1.3991	0.190629	0.552106	-5.22152	no_sig
ANKRD42	TC1100008627.hg.1	0.203253	-0.307328	0.713834	6.1807	0.881321	0.397875	0.727122	-5.76585	no_sig
ANKRD44	TC0200015336.hg.1	-0.164876	-0.528545	0.198792	6.80862	-1.00372	0.338088	0.681166	-5.65492	no_sig
ANKRD45	TC0100016438.hg.1	-0.0970615	-0.410033	0.21591	4.48903	-0.686598	0.507219	0.793871	-5.91635	no_sig
ANKRD46	TC0800011259.hg.1	0.040208	-0.258753	0.339169	5.01534	0.297755	0.7717	0.922577	-6.11133	no_sig
ANKRD49	TC1100008804.hg.1	0.0181351	-0.273222	0.309493	5.9245	0.137802	0.893005	0.966446	-6.14762	no_sig
ANKRD50	TC0400011791.hg.1	-0.153879	-0.72828	0.420521	5.50942	-0.593098	0.565674	0.823163	-5.97653	no_sig
ANKRD52	TC1200010902.hg.1	0.0295546	-0.348036	0.407145	4.98398	0.173286	0.865722	0.957715	-6.14185	no_sig
ANKRD53	TC0200007978.hg.1	0.0541364	-0.270185	0.378458	4.54686	0.369552	0.719063	0.900986	-6.08653	no_sig
ANKRD55	TC0500010795.hg.1	0.399305	-0.0553068	0.853916	4.43047	1.94458	0.079095	0.396503	-4.47927	no_sig
ANKRD6	TC0600008764.hg.1	-0.280808	-0.726159	0.164543	6.01934	-1.39595	0.191552	0.552678	-5.22538	no_sig
ANKRD60	TC2000009618.hg.1	0.356198	-0.00164605	0.714043	5.27695	2.20373	0.0508842	0.334367	-4.08738	no_sig
ANKRD61	TC0700006636.hg.1	0.305901	-0.0413021	0.653105	4.15132	1.95056	0.078304	0.395526	-4.47045	no_sig
ANKRD62	TC1800006720.hg.1	-0.231691	-0.546102	0.0827201	4.10069	-1.63145	0.132401	0.475755	-4.92216	no_sig
ANKRD63	TC1500009090.hg.1	0.419944	0.0312199	0.808668	6.35999	2.39172	0.0367522	0.30049	-3.79303	no_sig
ANKRD65	TC0100012477.hg.1	0.282567	-0.0257541	0.590887	6.41909	2.02899	0.0685909	0.375088	-4.35373	no_sig
ANKRD66	TC0600008168.hg.1	0.443158	0.0273929	0.858923	4.31633	2.35978	0.0388502	0.307227	-3.84351	no_sig
ANKRD7	TC0700008898.hg.1	-0.291978	-0.579764	-0.00419277	3.60847	-2.24617	0.0472958	0.326094	-4.02155	no_sig
ANKRD9	TC1400010270.hg.1	0.245003	-0.0514434	0.54145	4.77753	1.82973	0.0958022	0.422916	-4.64621	no_sig
ANKS1A	TC0600007774.hg.1	-0.176814	-0.52528	0.171651	7.34256	-1.12336	0.286319	0.635939	-5.53524	no_sig
ANKS1B	TC1200011657.hg.1	0.0928023	-0.283288	0.468893	6.47485	0.546295	0.596282	0.839181	-6.00357	no_sig
ANKS3	TC1600011474.hg.1	0.135089	-0.166821	0.437	5.11906	0.990613	0.344159	0.686117	-5.66737	no_sig
ANKS4B	TC1600007149.hg.1	0.0580767	-0.217248	0.333401	3.09264	0.467002	0.650042	0.86715	-6.04458	no_sig
ANKS6	TC0900010980.hg.1	0.48285	0.132335	0.833365	4.77979	3.04977	0.0116226	0.20221	-2.72972	no_sig
ANKUB1	TC0300014062.hg.1	0.046644	-0.350554	0.443842	3.61513	0.259986	0.799903	0.934949	-6.12228	no_sig
ANKZF1	TC0200010837.hg.1	-0.488237	-1.028	0.0515296	6.83779	-2.00256	0.0717297	0.381856	-4.39327	no_sig
ANLN	TC0700007198.hg.1	-1.20101	-1.85403	-0.547995	7.33069	-4.07178	0.00203077	0.106657	-1.09614	down
ANO1	TC1100008257.hg.1	-0.124256	-0.412836	0.164325	5.71705	-0.953259	0.361894	0.699193	-5.70211	no_sig
ANO10	TC0300013962.hg.1	-0.37387	-0.731166	-0.016574	6.03585	-2.31661	0.0418713	0.314256	-3.91145	no_sig
ANO2	TC1200012741.hg.1	0.229439	-0.206097	0.664975	3.79433	1.16629	0.269312	0.621025	-5.48975	no_sig
ANO3	TC1100007106.hg.1	0.028318	-0.307866	0.364502	3.6687	0.186486	0.855619	0.954888	-6.13937	no_sig
ANO4	TC1200008601.hg.1	-0.0847679	-0.369465	0.19993	3.25196	-0.659188	0.523972	0.803682	-5.93483	no_sig
ANO5	TC1100007063.hg.1	0.561276	0.112311	1.01024	5.5295	2.76774	0.0190441	0.239548	-3.18888	up
ANO6	TC1200007418.hg.1	-0.233843	-0.531015	0.0633293	8.24595	-1.74212	0.110663	0.445084	-4.7702	no_sig
ANO7	TC0200011391.hg.1	0.179952	-0.104666	0.464571	6.28761	1.39977	0.190436	0.552049	-5.2207	no_sig
ANO8	TC1900009963.hg.1	0.525705	0.0943566	0.957053	6.74787	2.69821	0.0215125	0.250162	-3.30162	up
ANO9	TC1100009667.hg.1	-6.45612e-05	-0.326263	0.326134	6.00311	-0.000438178	0.999659	0.999713	-6.15755	no_sig
ANOS1	TC0X00009025.hg.1	-0.324716	-1.01574	0.366312	6.89879	-1.04033	0.321557	0.66804	-5.61945	no_sig
ANP32A	TC1500009865.hg.1	-0.234174	-0.661576	0.193227	9.22903	-1.21301	0.251716	0.607001	-5.43876	no_sig
ANP32B	TC0900008173.hg.1	-0.41749	-0.702262	-0.132719	8.70237	-3.24572	0.00826149	0.17689	-2.41075	no_sig
ANP32C	TC0400012312.hg.1	-0.188012	-0.57405	0.198025	4.65281	-1.07825	0.305078	0.653139	-5.58163	no_sig
ANP32D	TC1200007521.hg.1	-0.235083	-0.54252	0.072355	4.82961	-1.69287	0.119904	0.458065	-4.83849	no_sig
ANP32E	TC0100015725.hg.1	-0.111907	-0.520522	0.296708	6.41793	-0.606322	0.557185	0.81912	-5.96851	no_sig
ANPEP	TC1500010407.hg.1	-0.22646	-0.625126	0.172206	9.42527	-1.2576	0.235792	0.594083	-5.38872	no_sig
ANTKMT	TC1600006493.hg.1	0.500266	0.170407	0.830125	7.74536	3.35764	0.00680555	0.163741	-2.22923	up
ANTXR1	TC0200007908.hg.1	0.228798	-0.246918	0.704515	4.12979	1.06479	0.310849	0.656764	-5.59517	no_sig
ANTXR2	TC0400011144.hg.1	0.0724635	-0.463737	0.608664	6.76003	0.299195	0.770632	0.922026	-6.11089	no_sig
ANTXRL	TC1000007509.hg.1	0.095838	-0.227429	0.419105	5.15193	0.656354	0.525723	0.804697	-5.9367	no_sig
ANXA1	TC0900007576.hg.1	0.0907411	-0.182831	0.364313	12.4508	0.734334	0.478828	0.778922	-5.88254	no_sig
ANXA10	TC0400009253.hg.1	-0.0644064	-0.453801	0.324988	4.22417	-0.366185	0.7215	0.902085	-6.08781	no_sig
ANXA11	TC1000011203.hg.1	-0.00357765	-0.296703	0.289548	11.5258	-0.0270213	0.97895	0.994162	-6.15717	no_sig
ANXA13	TC0800011691.hg.1	-0.267131	-0.574975	0.0407129	3.71238	-1.92112	0.0822701	0.401726	-4.51374	no_sig
ANXA2	TC1500009636.hg.1	0.21122	-0.100189	0.522629	10.6899	1.50164	0.162659	0.518031	-5.09295	no_sig
ANXA2R	TC0500010628.hg.1	-0.0280014	-0.652108	0.596106	6.60327	-0.0993303	0.922747	0.97504	-6.15239	no_sig
ANXA3	TC0400007933.hg.1	0.170062	-0.0963935	0.436518	5.02289	1.41301	0.186612	0.548643	-5.20443	no_sig
ANXA4	TC0200016469.hg.1	-0.143362	-0.459555	0.17283	8.48776	-1.0038	0.338055	0.681166	-5.65485	no_sig
ANXA5	TC0400011744.hg.1	0.290124	-0.0638326	0.64408	10.1791	1.81466	0.098221	0.427042	-4.66776	no_sig
ANXA6	TC0500012498.hg.1	0.141357	-0.262681	0.545394	4.64832	0.774561	0.455692	0.766014	-5.85246	no_sig
ANXA7	TC1000011020.hg.1	0.168292	-0.250375	0.58696	5.50362	0.889931	0.393441	0.724609	-5.75845	no_sig
ANXA8	TC1000012551.hg.1	0.139125	-0.14828	0.42653	4.75195	1.0717	0.307878	0.654752	-5.58824	no_sig
ANXA9	TC0100009934.hg.1	0.14657	-0.204402	0.497543	6.42433	0.924558	0.375961	0.711815	-5.72805	no_sig
AOAH	TC0700010751.hg.1	-0.95138	-1.44531	-0.457452	8.55642	-4.26434	0.00148064	0.0973584	-0.801073	down
AOC1	TC0700009682.hg.1	0.138842	-0.138647	0.416331	6.299	1.10773	0.292713	0.641325	-5.55148	no_sig
AOC2	TC1700007918.hg.1	0.0721973	-0.364684	0.509079	4.34876	0.365863	0.721733	0.902085	-6.08793	no_sig
AOC3	TC1700007919.hg.1	0.0511528	-0.238462	0.340768	6.34261	0.391029	0.703595	0.89331	-6.0781	no_sig
AOX1	TC0200010421.hg.1	0.38826	0.052164	0.724356	5.66868	2.55753	0.0275211	0.273995	-3.52852	no_sig
AP1AR	TC0400008427.hg.1	0.221302	-0.1182	0.560804	4.20285	1.44313	0.178154	0.538041	-5.16704	no_sig
AP1B1	TC2200009333.hg.1	-0.150937	-0.551391	0.249518	8.85674	-0.834454	0.422609	0.744489	-5.80507	no_sig
AP1G1	TC1600010794.hg.1	-0.169886	-0.519619	0.179847	7.22338	-1.07543	0.306279	0.654124	-5.58447	no_sig
AP1G2	TC1400010718.hg.1	-0.341762	-0.742398	0.0588745	5.42235	-1.88858	0.0868722	0.405674	-4.56126	no_sig
AP1M1	TC1900007267.hg.1	-0.0119065	-0.294239	0.270426	8.08054	-0.0933655	0.927371	0.976627	-6.15299	no_sig
AP1M2	TC1900009639.hg.1	0.0122299	-0.292335	0.316795	4.99016	0.0889004	0.930834	0.977937	-6.15341	no_sig
AP1S1	TC0700008583.hg.1	0.228909	-0.05721	0.515028	4.96921	1.77124	0.105505	0.437971	-4.72933	no_sig
AP1S2	TC0X00009139.hg.1	-0.0778771	-0.363424	0.20767	8.28181	-0.603799	0.558799	0.820165	-5.97005	no_sig
AP1S3	TC0200015869.hg.1	0.0114795	-0.432818	0.455777	6.19268	0.0572018	0.955459	0.985485	-6.15584	no_sig
AP2A1	TC1900008555.hg.1	-0.0275604	-0.33373	0.278609	7.07587	-0.199289	0.845844	0.951955	-6.1368	no_sig
AP2A2	TC1100006500.hg.1	-0.418969	-0.871809	0.0338718	7.68051	-2.04832	0.0663771	0.370191	-4.32467	no_sig
AP2B1	TC1700007599.hg.1	-0.518479	-0.930812	-0.106147	7.76242	-2.78385	0.0185139	0.235768	-3.16273	down
AP2M1	TC0300009693.hg.1	-0.380232	-0.713297	-0.0471672	6.9543	-2.52744	0.0290074	0.277767	-3.57679	no_sig
AP2S1	TC1900011007.hg.1	0.107205	-0.168553	0.382963	10.8802	0.860694	0.408635	0.735102	-5.78334	no_sig
AP3B1	TC0500011219.hg.1	0.0780416	-0.255897	0.41198	9.09084	0.517393	0.615609	0.84969	-6.01923	no_sig
AP3B2	TC1500010244.hg.1	0.257737	-0.0427984	0.558272	5.00654	1.89864	0.0854244	0.403884	-4.5466	no_sig
AP3D1	TC1900009208.hg.1	-0.138893	-0.492974	0.215188	7.46133	-0.868436	0.404573	0.732696	-5.77682	no_sig
AP3M1	TC1000011050.hg.1	0.156945	-0.16583	0.47972	8.75605	1.07649	0.305827	0.653758	-5.5834	no_sig
AP3M2	TC0800007431.hg.1	-0.679942	-1.00824	-0.351641	7.22439	-4.58522	0.000884222	0.0843649	-0.321528	down
AP3S1	TC0500008384.hg.1	-0.106024	-0.4185	0.206453	7.48447	-0.751186	0.469047	0.773498	-5.87011	no_sig
AP4B1	TC0100015337.hg.1	0.279886	-0.0442006	0.603973	4.43823	1.91197	0.0835406	0.402843	-4.52714	no_sig
AP4E1	TC1500007217.hg.1	0.274815	-0.0353746	0.585005	5.8285	1.96144	0.0768836	0.393505	-4.45437	no_sig
AP4M1	TC0700008523.hg.1	-0.226184	-0.556614	0.104246	6.03323	-1.51546	0.159173	0.513209	-5.07517	no_sig
AP4S1	TC1400006833.hg.1	0.0392038	-0.290747	0.369155	4.02963	0.263051	0.797603	0.933929	-6.12144	no_sig
AP5B1	TC1100011250.hg.1	-0.177815	-0.565583	0.209954	5.87287	-1.01521	0.332834	0.677056	-5.6439	no_sig
AP5M1	TC1400007282.hg.1	0.116282	-0.193566	0.42613	7.27321	0.830856	0.42455	0.745946	-5.80801	no_sig
AP5S1	TC2000009884.hg.1	0.403268	0.0800853	0.72645	6.62411	2.76253	0.0192188	0.240069	-3.19734	no_sig
AP5Z1	TC0700006610.hg.1	0.227882	-0.135296	0.59106	6.67114	1.38916	0.193547	0.554902	-5.23367	no_sig
APAF1	TC1200008574.hg.1	-0.421818	-0.775409	-0.0682264	5.37387	-2.6411	0.0237763	0.260383	-3.39395	no_sig
APBA1	TC0900010350.hg.1	0.0699472	-0.298862	0.438756	4.9356	0.419885	0.683035	0.882534	-6.06604	no_sig
APBA2	TC1500006683.hg.1	0.290432	-0.0838424	0.664706	7.43326	1.71797	0.115111	0.451107	-4.80382	no_sig
APBA3	TC1900009307.hg.1	0.877654	0.419463	1.33585	6.59427	4.2407	0.00153879	0.0975394	-0.837013	up
APBB1	TC1100009969.hg.1	-0.672486	-0.999942	-0.34503	5.85399	-4.54665	0.000940042	0.0854875	-0.378324	down
APBB1IP	TC1000007072.hg.1	-0.387645	-0.677657	-0.0976341	7.89531	-2.95925	0.0136158	0.210791	-2.87726	no_sig
APBB2	TC0400010519.hg.1	-0.645006	-0.931887	-0.358125	6.46303	-4.97764	0.000479974	0.0820068	0.242674	down
APC	TC0500013211.hg.1	0.109816	-0.301657	0.521289	7.75712	0.590862	0.567117	0.82377	-5.97787	no_sig
APC2	TC1900006534.hg.1	0.179956	-0.0903595	0.450271	7.20561	1.47386	0.169864	0.527876	-5.12835	no_sig
APCDD1	TC1800006675.hg.1	0.330786	-0.0671297	0.728702	4.85234	1.84042	0.0941192	0.419878	-4.63087	no_sig
APCDD1L	TC2000009624.hg.1	0.245367	-0.134092	0.624826	6.4708	1.43157	0.18136	0.541999	-5.18145	no_sig
APCS	TC0100010259.hg.1	-0.0507188	-0.342374	0.240937	3.89926	-0.385	0.707924	0.894796	-6.08051	no_sig
APEH	TC0300007386.hg.1	-0.388954	-0.753008	-0.0248992	5.35739	-2.36534	0.0384772	0.305799	-3.83475	no_sig
APELA	TC0400009198.hg.1	0.136274	-0.167034	0.439581	3.97127	0.994696	0.34226	0.684819	-5.66351	no_sig
APEX1	TC1400006519.hg.1	-0.519421	-0.896285	-0.142557	8.06659	-3.05138	0.0115899	0.202035	-2.72709	down
APEX2	TC0X00007369.hg.1	-0.0185088	-0.473055	0.436037	6.49559	-0.090149	0.929866	0.977587	-6.1533	no_sig
APH1A	TC0100015728.hg.1	-0.307745	-0.608631	-0.0068595	10.2998	-2.26439	0.0458312	0.322976	-3.99318	no_sig
APH1B	TC1500007520.hg.1	-0.00920583	-0.306652	0.28824	10.1739	-0.0685198	0.94666	0.983389	-6.15509	no_sig
API5	TC1100007363.hg.1	0.0243404	-0.386949	0.43563	7.26543	0.131021	0.898236	0.968403	-6.14857	no_sig
APIP	TC1100013163.hg.1	0.176931	-0.192039	0.545901	7.61843	1.06163	0.312216	0.657894	-5.59833	no_sig
APLF	TC0200016464.hg.1	-0.606502	-0.901548	-0.311456	6.97355	-4.55097	0.000933619	0.0854875	-0.371961	down
APLN	TC0X00010787.hg.1	0.0419839	-0.337009	0.420977	6.53021	0.245252	0.81099	0.938829	-6.12615	no_sig
APLNR	TC1100010883.hg.1	0.521362	0.230604	0.81212	5.79282	3.96981	0.00240518	0.112448	-1.25445	up
APLP1	TC1900007888.hg.1	-0.106296	-0.459094	0.246502	6.53558	-0.667042	0.519139	0.80122	-5.9296	no_sig
APLP2	TC1100009521.hg.1	-0.434942	-0.74844	-0.121444	10.5856	-3.07155	0.0111887	0.199203	-2.69423	no_sig
APMAP	TC2000008721.hg.1	-0.638187	-0.995885	-0.280489	8.35979	-3.94996	0.00248607	0.11284	-1.28541	down
APOA1	TC1100012423.hg.1	0.0356512	-0.283374	0.354676	6.71554	0.247407	0.809366	0.938338	-6.1256	no_sig
APOA2	TC0100016166.hg.1	0.407615	0.0367354	0.778496	3.3185	2.4332	0.0341921	0.292636	-3.72722	no_sig
APOA4	TC1100012422.hg.1	-0.12932	-0.465226	0.206585	7.14166	-0.852337	0.413051	0.738858	-5.79032	no_sig
APOA5	TC1100012420.hg.1	0.274766	-0.0790033	0.628535	7.10593	1.71951	0.114823	0.450647	-4.80169	no_sig
APOB	TC0200011923.hg.1	-0.171515	-0.461296	0.118266	3.04047	-1.31037	0.218019	0.578952	-5.32783	no_sig
APOBEC1	TC1200009789.hg.1	0.374248	0.0498954	0.6986	3.87073	2.55448	0.027668	0.274423	-3.53341	no_sig
APOBEC2	TC0600007986.hg.1	0.466037	0.141788	0.790285	5.77814	3.18203	0.00922875	0.186167	-2.51431	no_sig
APOBEC3A	TC2200009269.hg.1	-0.299163	-0.811409	0.213083	6.10305	-1.29298	0.223751	0.582277	-5.3481	no_sig
APOBEC3C	TC2200009271.hg.1	-0.0388636	-0.379869	0.302141	8.95591	-0.252315	0.805669	0.937277	-6.12432	no_sig
APOBEC3D	TC2200009272.hg.1	-0.169047	-0.575042	0.236947	6.49351	-0.921827	0.377319	0.712489	-5.73048	no_sig
APOBEC3F	TC2200009273.hg.1	-0.47158	-1.02368	0.0805183	6.32821	-1.89104	0.0865159	0.405417	-4.55768	no_sig
APOBEC3G	TC2200009274.hg.1	0.11098	-0.263981	0.485941	6.4828	0.655271	0.526393	0.805122	-5.93741	no_sig
APOBEC3H	TC2200007382.hg.1	0.198552	-0.107349	0.504453	5.5011	1.43699	0.17985	0.54029	-5.17469	no_sig
APOBEC4	TC0100016659.hg.1	-0.295012	-0.617817	0.0277935	3.08784	-2.0233	0.0692555	0.376827	-4.36226	no_sig
APOBR	TC1600007345.hg.1	-0.172604	-0.502793	0.157585	6.69015	-1.15731	0.272802	0.623944	-5.49937	no_sig
APOC1	TC1900011759.hg.1	-0.0789436	-0.34558	0.187692	12.2222	-0.65548	0.526263	0.804991	-5.93727	no_sig
APOC2	TC1900011762.hg.1	0.33484	0.0322558	0.637425	9.17317	2.44992	0.0332102	0.290368	-3.70063	no_sig
APOC3	TC1100009159.hg.1	0.159145	-0.112345	0.430635	6.47657	1.29778	0.222156	0.581448	-5.34252	no_sig
APOC4-APOC2	TC1900011763.hg.1	0.114527	-0.205728	0.434783	8.47943	0.791724	0.446044	0.75994	-5.8392	no_sig
APOD	TC0300013645.hg.1	0.146314	-0.179011	0.471639	4.45798	0.995702	0.341793	0.684695	-5.66255	no_sig
APOE	TC1900011758.hg.1	0.0312917	-0.597771	0.660354	9.86597	0.110128	0.914385	0.972768	-6.1512	no_sig
APOF	TC1200010910.hg.1	0.0220556	-0.438107	0.482218	4.48879	0.106113	0.917493	0.973678	-6.15166	no_sig
APOH	TC1700011495.hg.1	0.0600258	-0.257179	0.377231	3.71473	0.418947	0.683699	0.882926	-6.06645	no_sig
APOL1	TC2200007242.hg.1	-0.0855708	-0.402451	0.231309	4.52391	-0.59785	0.562616	0.822249	-5.97366	no_sig
APOL2	TC2200008592.hg.1	-0.371423	-0.966514	0.223668	5.32516	-1.3818	0.19573	0.556366	-5.24262	no_sig
APOL3	TC2200008588.hg.1	-0.505915	-0.834081	-0.177749	6.48755	-3.41307	0.00618467	0.156334	-2.13959	down
APOL4	TC2200008589.hg.1	0.110048	-0.208889	0.428985	5.30069	0.763903	0.46175	0.769314	-5.86057	no_sig
APOL5	TC2200007218.hg.1	0.210118	-0.15936	0.579596	4.04787	1.25903	0.235296	0.593376	-5.3871	no_sig
APOL6	TC2200007214.hg.1	-0.23931	-0.694136	0.215515	6.28222	-1.16487	0.269861	0.621291	-5.49127	no_sig
APOM	TC0600007602.hg.1	0.642902	0.194738	1.09107	5.47262	3.17592	0.00932741	0.186735	-2.52425	up
APOO	TC0X00009254.hg.1	0.0710483	-0.240815	0.382912	9.23463	0.504371	0.624419	0.854754	-6.02602	no_sig
APOOL	TC0X00007777.hg.1	-0.0775184	-0.517308	0.362271	7.10867	-0.39023	0.704168	0.893532	-6.07842	no_sig
APP	TC2100007803.hg.1	-0.112351	-0.401838	0.177137	9.34995	-0.859226	0.409409	0.735542	-5.78457	no_sig
APPBP2	TC1700011319.hg.1	-0.290895	-0.627695	0.0459057	6.15892	-1.91216	0.0835141	0.402843	-4.52686	no_sig
APPL1	TC0300007572.hg.1	-0.259981	-0.586474	0.0665116	7.33474	-1.76291	0.106958	0.440004	-4.74106	no_sig
APPL2	TC1200011773.hg.1	-0.0555546	-0.397018	0.285909	5.67542	-0.360195	0.725844	0.903515	-6.09006	no_sig
APRG1	TC0300007050.hg.1	-0.312457	-0.618374	-0.00653975	5.11377	-2.26124	0.0460808	0.323757	-3.99808	no_sig
APRT	TC1600011234.hg.1	0.199571	-0.11205	0.511193	6.98469	1.41785	0.185228	0.546962	-5.19845	no_sig
APTX	TC0900012221.hg.1	0.173771	-0.125399	0.472942	7.56139	1.28594	0.226105	0.584381	-5.35624	no_sig
AQP1	TC0700013347.hg.1	0.360705	0.0477356	0.673675	6.18406	2.55159	0.0278082	0.274781	-3.53805	no_sig
AQP10	TC0100010074.hg.1	-0.0276875	-0.308748	0.253373	5.40776	-0.218095	0.831537	0.946129	-6.1327	no_sig
AQP11	TC1100008532.hg.1	0.0024647	-0.346377	0.351307	3.44133	0.0156422	0.987813	0.996115	-6.15742	no_sig
AQP12A	TC0200011372.hg.1	0.129241	-0.252261	0.510743	6.08944	0.750004	0.469729	0.773772	-5.87099	no_sig
AQP12B	TC0200016330.hg.1	0.156582	-0.151959	0.465122	5.55816	1.12354	0.286245	0.635939	-5.53505	no_sig
AQP2	TC1200007590.hg.1	0.414737	0.0726502	0.756824	6.37714	2.68409	0.0220511	0.253165	-3.32446	no_sig
AQP3	TC0900009860.hg.1	-0.141839	-0.580813	0.297136	6.74012	-0.715346	0.49	0.786136	-5.89623	no_sig
AQP4	TC1800008348.hg.1	-0.103957	-0.425019	0.217105	4.34787	-0.716847	0.489112	0.785691	-5.89516	no_sig
AQP5	TC1200007592.hg.1	0.0766019	-0.253273	0.406476	6.59444	0.514105	0.617827	0.851384	-6.02096	no_sig
AQP6	TC1200007593.hg.1	0.181814	-0.236686	0.600315	6.37641	0.96182	0.357772	0.695739	-5.69425	no_sig
AQP7	TC0900009859.hg.1	0.0769246	-0.221308	0.375157	5.53097	0.571046	0.579988	0.830844	-5.98953	no_sig
AQP8	TC1600007277.hg.1	0.222023	-0.151319	0.595365	5.86897	1.3166	0.215994	0.576173	-5.32053	no_sig
AQP9	TC1500007355.hg.1	0.108167	-0.198274	0.414607	11.2436	0.781462	0.451796	0.763225	-5.84716	no_sig
AQR	TC1500009004.hg.1	-0.253958	-0.590336	0.0824207	7.74294	-1.67145	0.124137	0.464803	-4.86786	no_sig
AR	TC0X00007493.hg.1	0.193635	-0.0898677	0.477138	3.53466	1.51213	0.160008	0.5143	-5.07947	no_sig
ARAF	TC0X00007148.hg.1	-0.0378703	-0.370377	0.294636	8.22823	-0.25215	0.805794	0.9373	-6.12436	no_sig
ARAP1	TC1100013205.hg.1	-0.642718	-1.05377	-0.231671	8.28341	-3.46171	0.00568786	0.152267	-2.06111	down
ARAP2	TC0400012917.hg.1	0.16774	-0.314277	0.649757	6.37172	0.770433	0.458032	0.76704	-5.85562	no_sig
ARAP3	TC0500012286.hg.1	0.0972107	-0.184615	0.379036	6.75428	0.763651	0.461894	0.769314	-5.86076	no_sig
ARC	TC0800012076.hg.1	0.297468	-0.210248	0.805185	5.95661	1.29712	0.222373	0.581563	-5.34329	no_sig
ARCN1	TC1100009210.hg.1	-0.387054	-0.77151	-0.0025984	8.94271	-2.22888	0.0487275	0.32933	-4.04842	no_sig
AREG	TC0400007857.hg.1	0.496952	0.04117	0.952734	4.9366	2.4139	0.0353613	0.295438	-3.75789	no_sig
AREL1	TC1400009701.hg.1	-0.331442	-0.640473	-0.0224116	8.08352	-2.37447	0.037871	0.304517	-3.82031	no_sig
ARF4	TC0300011273.hg.1	0.149095	-0.143489	0.441679	6.90098	1.12817	0.284375	0.634331	-5.53022	no_sig
ARF5	TC0700013456.hg.1	-0.107782	-0.408175	0.192611	9.44583	-0.794361	0.444573	0.758875	-5.83714	no_sig
ARF6	TC1400007098.hg.1	-0.200901	-0.493046	0.0912454	9.98647	-1.52245	0.157436	0.511174	-5.06615	no_sig
ARFGAP2	TC1100010725.hg.1	-0.375799	-0.710284	-0.0413144	7.79426	-2.48737	0.0311101	0.285224	-3.6409	no_sig
ARFGAP3	TC2200009356.hg.1	-0.401341	-0.686443	-0.116239	7.93646	-3.11655	0.0103437	0.194354	-2.6209	no_sig
ARFGEF1	TC0800010703.hg.1	-0.329509	-0.685375	0.0263565	7.96472	-2.04995	0.0661937	0.369997	-4.32222	no_sig
ARFGEF2	TC2000007620.hg.1	-0.149294	-0.446855	0.148266	8.93993	-1.11078	0.291456	0.640206	-5.54832	no_sig
ARFGEF3	TC0600009606.hg.1	-0.270628	-0.600288	0.0590316	4.62271	-1.81747	0.0977648	0.426618	-4.66374	no_sig
ARFIP1	TC0400009024.hg.1	0.170021	-0.180755	0.520796	6.93474	1.07308	0.307282	0.654405	-5.58684	no_sig
ARFIP2	TC1100009973.hg.1	-0.203876	-0.573877	0.166126	6.82126	-1.2199	0.249202	0.604274	-5.43112	no_sig
ARFRP1	TC2000009828.hg.1	0.0886211	-0.194898	0.372141	7.27118	0.692015	0.503947	0.792984	-5.91261	no_sig
ARG1	TC0600009455.hg.1	-0.477866	-0.908423	-0.0473084	3.62159	-2.45718	0.0327929	0.28961	-3.68907	no_sig
ARG2	TC1400007500.hg.1	-0.230111	-0.674824	0.214602	4.48416	-1.14556	0.277421	0.6276	-5.51187	no_sig
ARGFX	TC0300008530.hg.1	0.102487	-0.189204	0.394179	4.36501	0.777873	0.453819	0.764353	-5.84993	no_sig
ARGLU1	TC1300009714.hg.1	-0.327087	-0.63892	-0.0152547	6.99161	-2.32222	0.0414664	0.313381	-3.90265	no_sig
ARHGAP1	TC1100010712.hg.1	-0.382369	-0.745308	-0.0194297	7.4877	-2.33244	0.0407383	0.311445	-3.88659	no_sig
ARHGAP10	TC0400008951.hg.1	0.0300863	-0.282861	0.343034	6.35289	0.212842	0.835527	0.94746	-6.13388	no_sig
ARHGAP11B	TC1500010707.hg.1	-1.02162	-1.6089	-0.434339	5.54652	-3.85128	0.00293259	0.119392	-1.44011	down
ARHGAP12	TC1000010239.hg.1	-0.060568	-0.451403	0.330267	7.47594	-0.343092	0.738301	0.910764	-6.09628	no_sig
ARHGAP15	TC0200009539.hg.1	-0.172404	-0.506009	0.161202	8.28235	-1.14413	0.27799	0.628333	-5.5134	no_sig
ARHGAP17	TC1600009777.hg.1	-0.16535	-0.434607	0.103906	7.53008	-1.35956	0.202455	0.56262	-5.26948	no_sig
ARHGAP18	TC0600013147.hg.1	-0.342921	-0.694416	0.00857499	8.64094	-2.15991	0.0548634	0.342026	-4.15492	no_sig
ARHGAP19	TC1000012580.hg.1	-0.601921	-0.940055	-0.263787	7.34466	-3.94105	0.0025233	0.112848	-1.29933	down
ARHGAP19-SLIT1	TC1000012581.hg.1	-0.538508	-0.859098	-0.217917	7.14855	-3.7188	0.00366705	0.130558	-1.64958	down
ARHGAP20	TC1100012269.hg.1	0.0697137	-0.47739	0.616817	4.29357	0.282104	0.783348	0.927083	-6.11605	no_sig
ARHGAP21	TC1000010065.hg.1	-0.0713246	-0.445723	0.303074	6.61616	-0.421761	0.681707	0.881812	-6.06523	no_sig
ARHGAP22	TC1000010575.hg.1	-0.0408266	-0.517866	0.436213	5.04239	-0.189474	0.853335	0.954139	-6.13879	no_sig
ARHGAP23	TC1700007704.hg.1	-0.163411	-0.50724	0.180417	5.22865	-1.05221	0.316323	0.662399	-5.60771	no_sig
ARHGAP24	TC0400008030.hg.1	-0.0774694	-0.498661	0.343722	5.75052	-0.407204	0.692038	0.887465	-6.07144	no_sig
ARHGAP25	TC0200007900.hg.1	0.127374	-0.263837	0.518585	7.47969	0.720827	0.486759	0.783987	-5.89231	no_sig
ARHGAP26	TC0500008941.hg.1	-0.194764	-0.511193	0.121665	7.61319	-1.36268	0.201501	0.561797	-5.26573	no_sig
ARHGAP27	TC1700010888.hg.1	-0.238959	-0.597956	0.120038	4.92596	-1.47365	0.16992	0.527962	-5.12862	no_sig
ARHGAP28	TC1800006571.hg.1	-0.102927	-0.433794	0.227939	3.08755	-0.688715	0.505939	0.793868	-5.91489	no_sig
ARHGAP29	TC0100018454.hg.1	0.149235	-0.145305	0.443774	3.50067	1.12173	0.286982	0.636034	-5.53695	no_sig
ARHGAP30	TC0100016156.hg.1	-0.670427	-0.989706	-0.351147	7.43043	-4.64881	0.000799696	0.0843649	-0.228402	down
ARHGAP31	TC0300008467.hg.1	-0.489201	-1.07022	0.0918198	7.5305	-1.86405	0.0904967	0.411163	-4.59682	no_sig
ARHGAP32	TC1100012794.hg.1	0.245692	-0.0930694	0.584453	5.62164	1.60568	0.137979	0.484066	-4.95673	no_sig
ARHGAP33	TC1900007885.hg.1	0.0401722	-0.239962	0.320307	6.64995	0.317483	0.757103	0.91736	-6.10504	no_sig
ARHGAP35	TC1900008399.hg.1	-0.25721	-0.646203	0.131784	6.46983	-1.46388	0.172519	0.53105	-5.14097	no_sig
ARHGAP36	TC0X00008415.hg.1	-0.00507545	-0.350273	0.340122	4.83976	-0.0325513	0.974643	0.991848	-6.15699	no_sig
ARHGAP39	TC0800012225.hg.1	0.082418	-0.210905	0.375741	4.22549	0.622068	0.547171	0.814003	-5.95875	no_sig
ARHGAP4	TC0X00011414.hg.1	0.100595	-0.185064	0.386254	7.48946	0.77963	0.452828	0.763494	-5.84857	no_sig
ARHGAP40	TC2000007327.hg.1	0.0347495	-0.304075	0.373574	5.74399	0.227057	0.82474	0.94421	-6.13062	no_sig
ARHGAP42	TC1100008881.hg.1	-0.0187869	-0.36534	0.327767	3.03428	-0.120018	0.906735	0.970665	-6.15001	no_sig
ARHGAP44	TC1700006911.hg.1	-0.21945	-0.596038	0.157138	3.77417	-1.29012	0.224705	0.583077	-5.35141	no_sig
ARHGAP45	TC1900006509.hg.1	-0.208601	-0.576855	0.159653	6.17542	-1.25409	0.237016	0.594727	-5.39271	no_sig
ARHGAP5	TC1400006851.hg.1	0.282429	-0.0130719	0.57793	8.21788	2.11598	0.0591488	0.351749	-4.22214	no_sig
ARHGAP6	TC0X00009069.hg.1	0.369254	-0.103932	0.84244	4.79955	1.72765	0.11331	0.44855	-4.79038	no_sig
ARHGAP8	TC2200009284.hg.1	-0.0809006	-0.43756	0.275759	4.18526	-0.50218	0.625907	0.855494	-6.02714	no_sig
ARHGAP9	TC1200010967.hg.1	-0.261353	-0.533977	0.0112707	7.58506	-2.12239	0.0585043	0.349776	-4.21236	no_sig
ARHGDIA	TC1700012076.hg.1	-0.0762695	-0.348314	0.195775	9.74393	-0.620685	0.548046	0.814171	-5.95962	no_sig
ARHGDIB	TC1200010024.hg.1	-0.091659	-0.453463	0.270145	10.792	-0.560871	0.586658	0.834522	-5.99537	no_sig
ARHGDIG	TC1600011316.hg.1	-0.208975	-0.559305	0.141355	5.35975	-1.32062	0.214695	0.575198	-5.31579	no_sig
ARHGEF1	TC1900011745.hg.1	-0.368986	-0.701786	-0.0361859	6.26435	-2.45464	0.0329382	0.290101	-3.69311	no_sig
ARHGEF10	TC0800006482.hg.1	0.0953099	-0.241609	0.432229	5.09489	0.626288	0.544504	0.812833	-5.95609	no_sig
ARHGEF10L	TC0100007117.hg.1	-0.198239	-0.651707	0.255229	6.23531	-0.96784	0.354894	0.693168	-5.68868	no_sig
ARHGEF11	TC0100016027.hg.1	-0.216893	-0.503087	0.0693014	7.34958	-1.67782	0.122865	0.462949	-4.85915	no_sig
ARHGEF12	TC1100009287.hg.1	-0.206536	-0.747098	0.334025	7.53719	-0.845888	0.416481	0.740984	-5.79567	no_sig
ARHGEF15	TC1700006810.hg.1	-0.0743064	-0.377255	0.228643	4.88729	-0.543023	0.598455	0.839803	-6.00538	no_sig
ARHGEF16	TC0100006613.hg.1	-0.0864194	-0.418421	0.245582	5.92923	-0.576279	0.576574	0.828931	-5.98648	no_sig
ARHGEF17	TC1100008382.hg.1	0.174337	-0.220373	0.569048	6.28035	0.97785	0.350146	0.690388	-5.67937	no_sig
ARHGEF18	TC1900011650.hg.1	-0.440145	-0.835209	-0.0450812	5.24867	-2.46655	0.0322612	0.287954	-3.67413	no_sig
ARHGEF19	TC0100013034.hg.1	0.318409	-0.0407294	0.677547	6.67618	1.96284	0.0767024	0.392932	-4.4523	no_sig
ARHGEF2	TC0100018507.hg.1	-0.491657	-0.965366	-0.0179468	8.4047	-2.29779	0.0432587	0.317448	-3.94097	no_sig
ARHGEF25	TC1200007892.hg.1	-0.0420853	-0.324668	0.240498	3.27029	-0.32972	0.748097	0.91352	-6.10093	no_sig
ARHGEF26	TC0300009247.hg.1	0.00271024	-0.298423	0.303844	3.90579	0.0199255	0.984476	0.995835	-6.15734	no_sig
ARHGEF28	TC0500007780.hg.1	0.0479677	-0.233766	0.329701	5.40535	0.376939	0.713727	0.897648	-6.08368	no_sig
ARHGEF3	TC0300011259.hg.1	-0.276046	-0.595004	0.0429133	5.46739	-1.91605	0.0829718	0.402843	-4.52116	no_sig
ARHGEF33	TC0200016431.hg.1	0.0996353	-0.188425	0.387695	3.36704	0.765758	0.460692	0.768833	-5.85917	no_sig
ARHGEF35	TC0700012906.hg.1	0.0221868	-0.583015	0.627388	6.43196	0.0811625	0.936839	0.980122	-6.1541	no_sig
ARHGEF37	TC0500013258.hg.1	0.131275	-0.294356	0.556907	3.88109	0.682827	0.509505	0.795625	-5.91893	no_sig
ARHGEF38	TC0400012829.hg.1	-0.229494	-0.613738	0.15475	4.99281	-1.32229	0.214159	0.574916	-5.31383	no_sig
ARHGEF39	TC0900009948.hg.1	-0.403081	-0.737615	-0.0685475	5.1709	-2.66756	0.0226994	0.255778	-3.3512	no_sig
ARHGEF4	TC0200016529.hg.1	-0.0298318	-0.38309	0.323427	3.257	-0.186959	0.855257	0.954888	-6.13928	no_sig
ARHGEF40	TC1400006551.hg.1	-0.133232	-0.61981	0.353347	6.33363	-0.6062	0.557263	0.81912	-5.96858	no_sig
ARHGEF5	TC0700009536.hg.1	0.231837	-0.0714962	0.535171	5.88666	1.69209	0.120057	0.458065	-4.83956	no_sig
ARHGEF6	TC0X00010933.hg.1	-0.438284	-0.898149	0.0215808	7.65208	-2.11002	0.0597542	0.353437	-4.23122	no_sig
ARHGEF7	TC1300008044.hg.1	-0.303039	-0.722261	0.116184	6.45645	-1.60035	0.139158	0.485896	-4.96384	no_sig
ARHGEF9	TC0X00009869.hg.1	-0.297228	-0.63852	0.0440647	7.94525	-1.92807	0.0813168	0.400323	-4.50354	no_sig
ARID1A	TC0100007477.hg.1	-0.205184	-0.560998	0.150631	6.76617	-1.27667	0.229237	0.587984	-5.36692	no_sig
ARID1B	TC0600009961.hg.1	-0.217176	-0.657102	0.22275	6.91382	-1.09293	0.29887	0.647983	-5.56669	no_sig
ARID2	TC1200007425.hg.1	0.016473	-0.296846	0.329792	7.35153	0.116398	0.909534	0.971298	-6.15046	no_sig
ARID3A	TC1900006499.hg.1	-0.0408407	-0.405378	0.323696	7.25086	-0.248035	0.808892	0.938338	-6.12544	no_sig
ARID3B	TC1500007851.hg.1	-0.15477	-0.611603	0.302063	5.69883	-0.750049	0.469703	0.773772	-5.87096	no_sig
ARID3C	TC0900009910.hg.1	0.235195	-0.069028	0.539418	5.09444	1.71158	0.116315	0.453241	-4.81267	no_sig
ARID4A	TC1400007307.hg.1	-0.0227991	-0.346108	0.30051	7.93485	-0.156121	0.8789	0.96229	-6.1448	no_sig
ARID4B	TC0100018568.hg.1	-0.0740597	-0.358346	0.210227	6.08514	-0.576749	0.576268	0.828931	-5.98621	no_sig
ARID5A	TC0200008507.hg.1	-0.102919	-0.407077	0.201239	7.12926	-0.749129	0.470234	0.773772	-5.87164	no_sig
ARID5B	TC1000007761.hg.1	0.404527	-0.0184706	0.827525	8.8506	2.11724	0.0590212	0.351238	-4.22021	no_sig
ARIH2	TC0300007356.hg.1	0.342766	-0.00593391	0.691466	7.26166	2.17624	0.0533467	0.339	-4.1298	no_sig
ARIH2OS	TC0300011039.hg.1	-0.171337	-0.579871	0.237196	4.47198	-0.928508	0.374002	0.710009	-5.72452	no_sig
ARL1	TC1200011699.hg.1	0.358843	0.0590896	0.658596	8.24947	2.65034	0.0233945	0.25963	-3.37902	no_sig
ARL10	TC0500009585.hg.1	0.48089	-0.0439008	1.00568	8.4789	2.02871	0.0686227	0.375151	-4.35414	no_sig
ARL11	TC1300007171.hg.1	-0.224187	-0.601428	0.153055	6.35546	-1.31568	0.21629	0.576501	-5.3216	no_sig
ARL13A	TC0X00007930.hg.1	-0.0894368	-0.390059	0.211185	2.88716	-0.658653	0.524302	0.803711	-5.93518	no_sig
ARL13B	TC0300008046.hg.1	-0.0667792	-0.348677	0.215119	7.55784	-0.524457	0.610856	0.846894	-6.01547	no_sig
ARL14	TC0300009350.hg.1	-0.0221119	-0.311697	0.267474	3.21224	-0.169048	0.868972	0.959306	-6.14261	no_sig
ARL14EP	TC1100007168.hg.1	-0.135816	-0.415785	0.144152	7.93434	-1.074	0.30689	0.654287	-5.58591	no_sig
ARL14EPL	TC0500013216.hg.1	0.266486	-0.0926597	0.625632	3.24276	1.64273	0.130023	0.473277	-4.90692	no_sig
ARL15	TC0500010731.hg.1	-0.0931685	-0.521332	0.334995	7.53339	-0.481749	0.639871	0.862387	-6.03742	no_sig
ARL16	TC1700012058.hg.1	0.116473	-0.156248	0.389194	7.01248	0.945515	0.365652	0.702705	-5.70917	no_sig
ARL2	TC1100013037.hg.1	0.147355	-0.175889	0.4706	8.02783	1.00924	0.335555	0.679272	-5.64964	no_sig
ARL2-SNX15	TC1100013039.hg.1	-0.0933936	-0.381591	0.194804	7.79498	-0.717444	0.488758	0.785397	-5.89473	no_sig
ARL2BP	TC1600007992.hg.1	0.0228859	-0.242383	0.288155	7.1044	0.191004	0.852166	0.953968	-6.13848	no_sig
ARL3	TC1000011690.hg.1	-0.138614	-0.43209	0.154862	9.39408	-1.04567	0.319194	0.665546	-5.61418	no_sig
ARL4A	TC0700006737.hg.1	0.27133	-0.116589	0.659248	5.87102	1.54853	0.151096	0.502784	-5.03224	no_sig
ARL4C	TC0200016115.hg.1	-0.562412	-1.09104	-0.0337837	6.90321	-2.3554	0.0391466	0.308172	-3.85042	down
ARL4D	TC1700007949.hg.1	-0.223348	-0.640388	0.193693	7.17056	-1.18567	0.261897	0.614885	-5.46877	no_sig
ARL5A	TC0200016740.hg.1	-0.325941	-0.669559	0.0176762	7.27615	-2.10003	0.0607824	0.356778	-4.24642	no_sig
ARL5B	TC1000006924.hg.1	-0.0898488	-0.403444	0.223746	8.49347	-0.634313	0.539453	0.81054	-5.951	no_sig
ARL5C	TC1700010562.hg.1	0.0313117	-0.299574	0.362197	3.67688	0.209503	0.838066	0.948361	-6.13462	no_sig
ARL6	TC0300008086.hg.1	-0.132335	-0.445351	0.180681	3.53329	-0.935987	0.370313	0.707104	-5.7178	no_sig
ARL6IP1	TC1600011494.hg.1	-0.245231	-0.517916	0.0274541	10.9369	-1.99102	0.0731428	0.384762	-4.41048	no_sig
ARL6IP4	TC1200012721.hg.1	-0.160508	-0.473594	0.152578	8.50083	-1.135	0.281628	0.631238	-5.52304	no_sig
ARL6IP5	TC0300007745.hg.1	0.0617721	-0.214838	0.338383	8.7051	0.494407	0.631202	0.858792	-6.0311	no_sig
ARL6IP6	TC0200009687.hg.1	-0.198242	-0.785644	0.389161	5.72442	-0.747171	0.471365	0.774471	-5.8731	no_sig
ARL8A	TC0100016944.hg.1	-0.15873	-0.558863	0.241404	8.30174	-0.878242	0.399468	0.728275	-5.76848	no_sig
ARL8B	TC0300006489.hg.1	-0.0157041	-0.305708	0.2743	9.73105	-0.119886	0.906837	0.970718	-6.15003	no_sig
ARL9	TC0400007596.hg.1	0.0998637	-0.210416	0.410144	3.3539	0.712549	0.49166	0.786911	-5.89822	no_sig
ARMC1	TC0800010663.hg.1	0.181264	-0.15295	0.515477	6.30222	1.20074	0.256248	0.611806	-5.4523	no_sig
ARMC10	TC0700008662.hg.1	0.343892	-0.075528	0.763313	7.02536	1.81524	0.0981264	0.426841	-4.66692	no_sig
ARMC12	TC0600007817.hg.1	-0.00402423	-0.317404	0.309356	6.47916	-0.0284298	0.977853	0.993772	-6.15713	no_sig
ARMC2	TC0600009076.hg.1	-0.703441	-1.07775	-0.329131	4.37014	-4.16061	0.00175429	0.101811	-0.95937	down
ARMC3	TC1000007007.hg.1	-0.130752	-0.486334	0.22483	3.53559	-0.814086	0.433675	0.751338	-5.82154	no_sig
ARMC5	TC1600007536.hg.1	0.0173793	-0.421224	0.455982	6.08654	0.0877245	0.931747	0.978258	-6.15352	no_sig
ARMC6	TC1900007418.hg.1	0.0540445	-0.314898	0.422987	5.84479	0.324305	0.752077	0.915263	-6.10277	no_sig
ARMC7	TC1700008888.hg.1	0.172581	-0.114721	0.459884	7.74264	1.32989	0.211728	0.572965	-5.30486	no_sig
ARMC8	TC0300008940.hg.1	0.347285	0.00696704	0.687602	8.67123	2.25924	0.0462406	0.324263	-4.0012	no_sig
ARMC9	TC0200011054.hg.1	0.539215	0.102324	0.976107	7.78263	2.73243	0.0202599	0.24478	-3.24616	up
ARMCX1	TC0X00007949.hg.1	-0.0128596	-0.34292	0.3172	5.95955	-0.0862573	0.932885	0.978478	-6.15365	no_sig
ARMCX2	TC0X00010369.hg.1	-0.139853	-0.404897	0.12519	4.80331	-1.1682	0.268574	0.620212	-5.48769	no_sig
ARMCX3	TC0X00007951.hg.1	-0.24466	-0.54734	0.0580205	5.50081	-1.78953	0.102378	0.433786	-4.70348	no_sig
ARMCX4	TC0X00007946.hg.1	0.28965	-0.0543084	0.633608	3.54168	1.86436	0.0904503	0.411053	-4.59638	no_sig
ARMCX5	TC0X00011312.hg.1	0.0353612	-0.320891	0.391614	7.26513	0.219751	0.83028	0.945813	-6.13233	no_sig
ARMCX5-GPRASP2	TC0X00011311.hg.1	0.14382	-0.125509	0.41315	5.57308	1.18222	0.263207	0.615872	-5.47253	no_sig
ARMCX6	TC0X00010366.hg.1	-0.164289	-0.462822	0.134243	7.36766	-1.21837	0.249758	0.604643	-5.43282	no_sig
ARMH1	TC0100008100.hg.1	0.17288	-0.10391	0.449671	5.94806	1.38279	0.195436	0.556366	-5.24142	no_sig
ARMH2	TC0600014246.hg.1	0.00936742	-0.302697	0.321432	3.60413	0.0664565	0.948263	0.98398	-6.15524	no_sig
ARMH3	TC1000011662.hg.1	0.0916897	-0.217095	0.400475	8.09219	0.657394	0.52508	0.804055	-5.93601	no_sig
ARMH4	TC1400010754.hg.1	-0.0643556	-0.389676	0.260965	3.22599	-0.437962	0.670289	0.875988	-6.05807	no_sig
ARMS2	TC1000009151.hg.1	-0.203574	-0.473085	0.065937	5.40139	-1.67227	0.123973	0.464803	-4.86674	no_sig
ARMT1	TC0600009868.hg.1	-0.19394	-0.601873	0.213994	6.78499	-1.05254	0.316178	0.662321	-5.60738	no_sig
ARNT	TC0100015756.hg.1	-0.37142	-0.694646	-0.0481943	7.70222	-2.54402	0.0281789	0.276181	-3.55021	no_sig
ARNTL	TC1100006899.hg.1	-0.0217528	-0.324901	0.281395	7.17037	-0.158862	0.876792	0.9617	-6.14435	no_sig
ARNTL2	TC1200007147.hg.1	0.239369	-0.090234	0.568971	5.06221	1.60782	0.137507	0.48324	-4.95386	no_sig
ARPC1A	TC0700013419.hg.1	0.0961027	-0.252851	0.445056	8.84198	0.609718	0.555017	0.818198	-5.96642	no_sig
ARPC1B	TC0700013420.hg.1	-0.162422	-0.503878	0.179034	9.02731	-1.0531	0.315931	0.661985	-5.60683	no_sig
ARPC2	TC0200010788.hg.1	-0.031972	-0.329553	0.265609	10.7253	-0.237862	0.816567	0.940958	-6.12801	no_sig
ARPC4	TC0300013786.hg.1	-0.478993	-0.841732	-0.116254	7.9823	-2.92345	0.0144962	0.215161	-2.93557	no_sig
ARPC4-TTLL3	TC0300013788.hg.1	-0.422128	-0.71888	-0.125375	7.57624	-3.14928	0.00977025	0.190374	-2.56761	no_sig
ARPC5	TC0100016658.hg.1	-0.165442	-0.443548	0.112665	11.1215	-1.31703	0.215855	0.576173	-5.32002	no_sig
ARPC5L	TC0900008742.hg.1	0.145725	-0.27479	0.56624	6.89692	0.767208	0.459866	0.768273	-5.85807	no_sig
ARPIN	TC1500010925.hg.1	0.0554379	-0.225889	0.336765	8.05441	0.436271	0.671477	0.876673	-6.05883	no_sig
ARPIN-AP3S2	TC1500010926.hg.1	-0.0505913	-0.425117	0.323935	7.23108	-0.299058	0.770733	0.922036	-6.11093	no_sig
ARPP19	TC1500009458.hg.1	-0.0360733	-0.384994	0.312848	8.47829	-0.228886	0.823355	0.943618	-6.13019	no_sig
ARPP21	TC0300007013.hg.1	-0.104034	-0.382771	0.174704	5.13456	-0.826304	0.427014	0.748327	-5.8117	no_sig
ARR3	TC0X00007535.hg.1	-0.127627	-0.466482	0.211227	4.98747	-0.833858	0.42293	0.744489	-5.80556	no_sig
ARRB1	TC1100011643.hg.1	-0.106027	-0.42436	0.212306	9.07362	-0.73739	0.477045	0.777871	-5.8803	no_sig
ARRB2	TC1700006638.hg.1	-0.562236	-0.892294	-0.232178	9.14169	-3.77129	0.00335551	0.126537	-1.56636	down
ARRDC1	TC0900009307.hg.1	-0.393435	-0.681514	-0.105356	6.9635	-3.02359	0.0121665	0.205812	-2.77238	no_sig
ARRDC1-AS1	TC0900012080.hg.1	-0.0645361	-0.3335	0.204427	7.57802	-0.531216	0.606326	0.844288	-6.01184	no_sig
ARRDC2	TC1900007358.hg.1	0.0139515	-0.28032	0.308223	5.67683	0.104963	0.918384	0.973811	-6.15178	no_sig
ARRDC3	TC0500011448.hg.1	0.222878	-0.42251	0.868266	8.21686	0.764552	0.46138	0.769314	-5.86008	no_sig
ARRDC4	TC1500008470.hg.1	0.765065	0.204266	1.32586	7.72569	3.02031	0.0122364	0.205812	-2.77772	up
ARRDC5	TC1900009371.hg.1	-0.257193	-0.671372	0.156985	5.26207	-1.37478	0.197833	0.557931	-5.25113	no_sig
ARSA	TC2200009170.hg.1	-0.258254	-0.564007	0.0474984	6.40617	-1.86999	0.0896065	0.409765	-4.58823	no_sig
ARSB	TC0500011228.hg.1	0.414861	-0.0496223	0.879343	8.62897	1.9774	0.0748438	0.388037	-4.43072	no_sig
ARSD	TC0X00011338.hg.1	-0.332626	-0.708092	0.0428395	4.21639	-1.96132	0.0768994	0.393505	-4.45455	no_sig
ARSF	TC0X00006489.hg.1	0.254369	-0.0918023	0.600541	5.34361	1.6268	0.133391	0.47749	-4.92841	no_sig
ARSG	TC1700012295.hg.1	-0.694825	-1.02251	-0.367143	5.84823	-4.69444	0.000744326	0.0843649	-0.161976	down
ARSH	TC0X00006488.hg.1	0.134768	-0.25997	0.529506	3.374	0.755859	0.466357	0.772372	-5.86662	no_sig
ARSI	TC0500012467.hg.1	0.240932	-0.0527785	0.534643	4.95454	1.81609	0.0979896	0.426745	-4.66572	no_sig
ARSJ	TC0400011650.hg.1	0.320138	-0.00291668	0.643192	5.31458	2.19393	0.0517497	0.336346	-4.10252	no_sig
ARSK	TC0500008121.hg.1	0.126034	-0.245049	0.497117	7.10714	0.75193	0.468618	0.773281	-5.86956	no_sig
ARSL	TC0X00011339.hg.1	0.205981	-0.114821	0.526782	4.36163	1.42151	0.18419	0.546061	-5.19392	no_sig
ART1	TC1100006629.hg.1	0.155979	-0.17441	0.486368	6.4712	1.04521	0.319399	0.665597	-5.61464	no_sig
ART3	TC0400007891.hg.1	-0.281662	-0.615118	0.0517931	3.40097	-1.87005	0.0895977	0.409765	-4.58814	no_sig
ART4	TC1200010019.hg.1	-0.0967331	-0.408507	0.215041	3.76591	-0.686905	0.507033	0.793868	-5.91614	no_sig
ART5	TC1100009855.hg.1	0.0379669	-0.255611	0.331545	4.77818	0.286314	0.780209	0.925571	-6.1148	no_sig
ARTN	TC0100008078.hg.1	0.147717	-0.128687	0.42412	7.131	1.18317	0.262845	0.61568	-5.4715	no_sig
ARV1	TC0100011953.hg.1	0.00352669	-0.431811	0.438864	9.68912	0.017935	0.986027	0.995835	-6.15738	no_sig
ARVCF	TC2200008007.hg.1	0.509558	0.170333	0.848783	6.10628	3.32558	0.00719351	0.165325	-2.28116	up
ARX	TC0X00009271.hg.1	0.158371	-0.176323	0.493065	6.73497	1.04758	0.318353	0.664467	-5.61229	no_sig
AS3MT	TC1000012496.hg.1	0.182793	-0.0921305	0.457717	3.61596	1.472	0.170355	0.52844	-5.13071	no_sig
ASAH1	TC0800009752.hg.1	0.0552743	-0.227583	0.338132	11.045	0.43263	0.674037	0.877847	-6.06045	no_sig
ASAH2	TC1000010621.hg.1	0.347611	0.0117378	0.683484	4.56775	2.29129	0.0437485	0.318026	-3.95115	no_sig
ASAH2B	TC1000007619.hg.1	0.40791	0.00137813	0.814441	4.82164	2.22142	0.0493578	0.331041	-4.05999	no_sig
ASAP2	TC0200006643.hg.1	-0.311366	-0.620908	-0.00182443	5.4879	-2.22697	0.0488886	0.329486	-4.05139	no_sig
ASAP3	TC0100013281.hg.1	0.141986	-0.145546	0.429518	6.60821	1.09325	0.298735	0.647891	-5.56636	no_sig
ASB1	TC0200011287.hg.1	-0.230632	-0.545639	0.0843749	7.16484	-1.62092	0.134656	0.480063	-4.93632	no_sig
ASB10	TC0700013063.hg.1	0.234106	-0.0695557	0.537767	7.25921	1.7068	0.117222	0.454189	-4.81928	no_sig
ASB11	TC0X00009123.hg.1	0.218164	-0.128454	0.564782	4.92331	1.39346	0.192282	0.553763	-5.22842	no_sig
ASB12	TC0X00009878.hg.1	0.142506	-0.218687	0.503699	3.86756	0.873484	0.40194	0.730577	-5.77254	no_sig
ASB13	TC1000009677.hg.1	-0.0110585	-0.335404	0.313286	5.06487	-0.0754835	0.941249	0.981624	-6.15457	no_sig
ASB14	TC0300011266.hg.1	0.0301447	-0.351545	0.411835	3.40569	0.174848	0.864525	0.957261	-6.14157	no_sig
ASB15	TC0700008961.hg.1	0.0117641	-0.310362	0.33389	3.5645	0.0808528	0.93708	0.980231	-6.15413	no_sig
ASB16	TC1700007983.hg.1	0.0638009	-0.239714	0.367316	6.01725	0.465381	0.651164	0.8675	-6.04536	no_sig
ASB16-AS1	TC1700010814.hg.1	0.0695098	-0.417768	0.556788	4.8538	0.315813	0.758334	0.917601	-6.10559	no_sig
ASB17	TC0100014626.hg.1	-0.0530353	-0.349206	0.243136	3.10116	-0.396445	0.699716	0.891557	-6.0759	no_sig
ASB18	TC0200016161.hg.1	0.193955	-0.101446	0.489357	5.80787	1.45362	0.175286	0.534917	-5.15389	no_sig
ASB2	TC1400010033.hg.1	0.016793	-0.317838	0.351424	5.94596	0.111102	0.913631	0.972655	-6.15109	no_sig
ASB3	TC0200016669.hg.1	0.0520763	-0.341053	0.445205	5.98754	0.293269	0.775033	0.923728	-6.11271	no_sig
ASB4	TC0700008389.hg.1	-0.183903	-0.56274	0.194934	3.92066	-1.07473	0.30658	0.65425	-5.58518	no_sig
ASB5	TC0400012478.hg.1	0.0425524	-0.393214	0.478318	4.15642	0.216188	0.832985	0.946755	-6.13313	no_sig
ASB6	TC0900011705.hg.1	0.206912	-0.154636	0.56846	5.87956	1.26701	0.232539	0.590544	-5.378	no_sig
ASB7	TC1500008545.hg.1	0.109397	-0.203208	0.422001	6.29848	0.774765	0.455576	0.765911	-5.85231	no_sig
ASB8	TC1200010569.hg.1	-0.210042	-0.517043	0.0969578	8.76986	-1.51471	0.159361	0.513524	-5.07614	no_sig
ASB9	TC0X00011353.hg.1	0.24505	-0.1163	0.6064	4.18917	1.50137	0.162727	0.518157	-5.09329	no_sig
ASCC1	TC1000010980.hg.1	-0.224576	-0.505085	0.0559326	5.20535	-1.77247	0.105292	0.437409	-4.7276	no_sig
ASCC2	TC2200008411.hg.1	-0.213104	-0.563859	0.137651	8.91805	-1.34508	0.206937	0.567747	-5.28681	no_sig
ASCC3	TC0600012671.hg.1	0.196482	-0.16012	0.553085	5.39924	1.21983	0.249226	0.604274	-5.43119	no_sig
ASCL1	TC1200008650.hg.1	0.0346861	-0.283322	0.352694	4.66165	0.241479	0.813836	0.940052	-6.12711	no_sig
ASCL2	TC1100009791.hg.1	0.0144741	-0.31187	0.340818	5.91093	0.0981921	0.92363	0.975075	-6.1525	no_sig
ASCL3	TC1100010048.hg.1	0.0917808	-0.220276	0.403838	3.11568	0.651147	0.528948	0.805241	-5.94012	no_sig
ASCL4	TC1200008753.hg.1	0.102309	-0.231675	0.436293	3.5434	0.678186	0.512326	0.798022	-5.92209	no_sig
ASCL5	TC0100016902.hg.1	0.197114	-0.113713	0.507942	5.61216	1.40398	0.189213	0.55147	-5.21554	no_sig
ASF1A	TC0600009279.hg.1	0.145382	-0.151548	0.442312	6.82919	1.08397	0.302645	0.65091	-5.57582	no_sig
ASF1B	TC1900009807.hg.1	-0.0999962	-0.395599	0.195607	6.46468	-0.748921	0.470354	0.773772	-5.8718	no_sig
ASGR1	TC1700009618.hg.1	0.0759313	-0.218462	0.370325	4.79048	0.571023	0.580003	0.830844	-5.98954	no_sig
ASGR2	TC1700009613.hg.1	-0.0634399	-0.412775	0.285896	5.75393	-0.402051	0.695711	0.888967	-6.07359	no_sig
ASH1L-AS1	TC0100010129.hg.1	0.46398	0.14251	0.785451	6.15406	3.19536	0.00901708	0.184516	-2.49261	no_sig
ASH2L	TC0800007321.hg.1	-0.287873	-0.594727	0.0189817	6.77664	-2.07697	0.0632202	0.364901	-4.28142	no_sig
ASIC1	TC1200007594.hg.1	0.211178	-0.160962	0.583318	3.65949	1.25633	0.236236	0.594387	-5.39017	no_sig
ASIC3	TC0700009691.hg.1	-0.313039	-0.681572	0.0554931	5.02117	-1.88055	0.0880434	0.408145	-4.57292	no_sig
ASIC4	TC0200010853.hg.1	0.358579	0.00614418	0.711014	6.23866	2.25251	0.0467809	0.324898	-4.01168	no_sig
ASIC5	TC0400012212.hg.1	0.256692	-0.0208275	0.534212	3.16287	2.04777	0.0664396	0.370192	-4.32551	no_sig
ASIP	TC2000009911.hg.1	0.176317	-0.166621	0.519255	6.21673	1.13825	0.280326	0.629924	-5.51961	no_sig
ASL	TC0700013380.hg.1	-0.247875	-0.561953	0.0662031	6.98031	-1.74725	0.109737	0.44341	-4.76302	no_sig
ASMT	TC0Y00007321.hg.1	0.0220073	-0.345913	0.389927	5.30305	0.132426	0.897151	0.968043	-6.14837	no_sig
ASMTL	TC0X00008910.hg.1	0.0080992	-0.279768	0.295966	5.60258	0.0622891	0.951503	0.984317	-6.15552	no_sig
ASNS	TC0700011876.hg.1	-0.00347978	-0.382095	0.375136	4.29162	-0.0203476	0.984148	0.995835	-6.15733	no_sig
ASNSD1	TC0200010252.hg.1	0.200743	-0.179162	0.580648	4.96505	1.16984	0.267941	0.620195	-5.48592	no_sig
ASPA	TC1700006583.hg.1	-0.310926	-0.5781	-0.0437529	3.4598	-2.57647	0.0266242	0.271189	-3.49808	no_sig
ASPDH	TC1900011208.hg.1	-0.050855	-0.41264	0.31093	6.33229	-0.311203	0.761739	0.918675	-6.10708	no_sig
ASPG	TC1400010696.hg.1	0.204612	-0.149982	0.559207	5.41228	1.2775	0.228955	0.587752	-5.36597	no_sig
ASPH	TC0800010607.hg.1	0.375378	0.0747567	0.676	11.1339	2.76446	0.0191539	0.240069	-3.19421	no_sig
ASPHD1	TC1600007431.hg.1	0.340634	0.00890958	0.672358	7.70254	2.27338	0.0451247	0.321252	-3.97915	no_sig
ASPHD2	TC2200006947.hg.1	-0.124121	-0.475308	0.227065	4.86389	-0.782475	0.451226	0.762832	-5.84638	no_sig
ASPM	TC0100016831.hg.1	-0.812841	-1.25378	-0.3719	5.5416	-4.08118	0.00199946	0.106166	-1.08161	down
ASPN	TC0900010797.hg.1	0.0670272	-0.219854	0.353908	2.88509	0.517261	0.615698	0.84969	-6.0193	no_sig
ASPSCR1	TC1700009215.hg.1	-0.00606725	-0.29969	0.287555	6.4338	-0.0457471	0.96437	0.988113	-6.15645	no_sig
ASRGL1	TC1100007844.hg.1	0.0131005	-0.326931	0.353132	6.62104	0.0852959	0.933631	0.978872	-6.15374	no_sig
ASS1	TC0900008953.hg.1	0.139271	-0.187443	0.465986	4.34137	0.943746	0.366514	0.703703	-5.71078	no_sig
ASTE1	TC0300012435.hg.1	-0.299795	-0.761522	0.161932	4.99567	-1.43748	0.179716	0.54029	-5.17409	no_sig
ASTL	TC0200013510.hg.1	0.0718527	-0.405062	0.548768	6.7114	0.333552	0.745285	0.912496	-6.09962	no_sig
ASTN1	TC0100016503.hg.1	0.29104	-0.0630671	0.645147	3.68959	1.81961	0.0974194	0.425962	-4.66068	no_sig
ASTN2	TC0900011340.hg.1	-0.183587	-0.510011	0.142837	5.61763	-1.24515	0.240156	0.596451	-5.40283	no_sig
ASXL1	TC2000007117.hg.1	-0.612134	-0.964695	-0.259573	7.98163	-3.84391	0.0029691	0.119392	-1.45171	down
ASXL2	TC0200016645.hg.1	0.156508	-0.180238	0.493254	8.05778	1.02895	0.326628	0.67105	-5.63058	no_sig
ASXL3	TC1800007052.hg.1	-0.101426	-0.38051	0.177659	3.31185	-0.804589	0.438899	0.755182	-5.82909	no_sig
ASZ1	TC0700012370.hg.1	0.0139225	-0.27109	0.298935	3.12215	0.108147	0.915918	0.972955	-6.15143	no_sig
ATAD1	TC1000012575.hg.1	0.154972	-0.119725	0.42967	8.04278	1.24899	0.238802	0.595887	-5.39849	no_sig
ATAD2	TC0800011679.hg.1	-0.743482	-1.12097	-0.365996	5.59058	-4.36045	0.00126694	0.0915856	-0.6558	down
ATAD2B	TC0200011965.hg.1	0.179348	-0.186587	0.545283	6.0191	1.08506	0.302187	0.650566	-5.57472	no_sig
ATAD3A	TC0100018157.hg.1	0.255345	-0.0350474	0.545737	7.23459	1.94672	0.0788108	0.395979	-4.47611	no_sig
ATAD3B	TC0100018156.hg.1	0.337858	0.00968817	0.666028	5.93876	2.27928	0.044667	0.319809	-3.96994	no_sig
ATAD3C	TC0100006517.hg.1	0.170339	-0.174777	0.515455	4.23393	1.09272	0.298958	0.647994	-5.5669	no_sig
ATAD5	TC1700007469.hg.1	-0.594071	-0.92489	-0.263253	3.86424	-3.97567	0.00238181	0.111988	-1.24531	down
ATAT1	TC0600014098.hg.1	-0.25491	-0.571553	0.0617323	4.81226	-1.78229	0.103605	0.434823	-4.71373	no_sig
ATCAY	TC1900006660.hg.1	-0.0463937	-0.323218	0.23043	4.8989	-0.371036	0.717989	0.90038	-6.08596	no_sig
ATE1	TC1000012056.hg.1	0.166748	-0.132162	0.465658	7.18435	1.23504	0.243745	0.599964	-5.41421	no_sig
ATF1	TC1200007622.hg.1	0.0969138	-0.179899	0.373727	8.70545	0.775104	0.455384	0.765726	-5.85205	no_sig
ATF2	TC0200015009.hg.1	-0.22376	-0.515311	0.0677898	9.74669	-1.69915	0.11869	0.455844	-4.82985	no_sig
ATF3	TC0100011533.hg.1	-0.442978	-0.940203	0.0542479	8.27584	-1.97238	0.0754799	0.389634	-4.43817	no_sig
ATF4	TC2200007406.hg.1	-0.133972	-0.552292	0.284347	10.0073	-0.709037	0.493748	0.788453	-5.90071	no_sig
ATF6	TC0100010369.hg.1	-0.0171534	-0.367302	0.332995	9.34577	-0.108457	0.915678	0.972955	-6.15139	no_sig
ATF6B	TC0600014267.hg.1	-0.500055	-0.821293	-0.178817	8.17974	-3.44629	0.00584074	0.153734	-2.08597	down
ATF7IP	TC1200006935.hg.1	0.203264	-0.159856	0.566383	8.00809	1.23929	0.242233	0.598802	-5.40944	no_sig
ATF7IP2	TC1600006870.hg.1	-0.417675	-0.851496	0.0161455	5.51071	-2.13152	0.0575974	0.34753	-4.19841	no_sig
ATG10	TC0500007945.hg.1	-0.28725	-0.787276	0.212775	4.79964	-1.27183	0.230887	0.590075	-5.37248	no_sig
ATG101	TC1200007654.hg.1	0.34789	-0.0530531	0.748833	6.99788	1.92097	0.0822912	0.401726	-4.51396	no_sig
ATG12	TC0500011759.hg.1	-0.14018	-0.437047	0.156686	8.24228	-1.04541	0.31931	0.665565	-5.61444	no_sig
ATG13	TC1100007457.hg.1	-0.00932583	-0.290168	0.271517	6.64023	-0.0735167	0.942777	0.981811	-6.15472	no_sig
ATG14	TC1400009256.hg.1	-0.448367	-0.794235	-0.102499	7.5359	-2.87002	0.0159187	0.223601	-3.0226	no_sig
ATG16L1	TC0200011125.hg.1	-0.0173	-0.379975	0.345375	5.32606	-0.105606	0.917886	0.973745	-6.15171	no_sig
ATG16L2	TC1100008370.hg.1	-0.216693	-0.592999	0.159613	6.29414	-1.27487	0.229851	0.588497	-5.36899	no_sig
ATG2A	TC1100011192.hg.1	0.185222	-0.109092	0.479536	7.16795	1.39329	0.19233	0.553763	-5.22862	no_sig
ATG2B	TC1400010100.hg.1	-0.254799	-0.612593	0.102996	6.21758	-1.57661	0.144519	0.494775	-4.99534	no_sig
ATG3	TC0300012000.hg.1	-0.276188	-0.676559	0.124182	7.58861	-1.52723	0.156256	0.508865	-5.05996	no_sig
ATG4A	TC0X00008081.hg.1	0.269734	-0.0681282	0.607596	5.90407	1.76749	0.106156	0.438533	-4.73461	no_sig
ATG4B	TC0200011419.hg.1	0.439808	0.110744	0.768871	7.24017	2.959	0.0136218	0.210791	-2.87766	no_sig
ATG4C	TC0100008564.hg.1	-0.201074	-0.605715	0.203567	8.27106	-1.10014	0.295861	0.64476	-5.55931	no_sig
ATG4D	TC1900006989.hg.1	0.0675137	-0.250505	0.385533	7.09706	0.470003	0.647966	0.866613	-6.04314	no_sig
ATG5	TC0600012731.hg.1	0.236519	-0.0629456	0.535983	7.55229	1.74856	0.109502	0.443101	-4.76118	no_sig
ATG7	TC0300006605.hg.1	0.0776692	-0.216739	0.372078	10.9482	0.584063	0.571515	0.82579	-5.98191	no_sig
ATG9A	TC0200016775.hg.1	-0.200993	-0.622686	0.2207	7.60496	-1.05523	0.315003	0.661012	-5.60471	no_sig
ATG9B	TC0700013051.hg.1	-0.115797	-0.422135	0.190541	5.09811	-0.836867	0.42131	0.744068	-5.8031	no_sig
ATIC	TC0200010713.hg.1	0.133959	-0.210241	0.478158	9.69272	0.861632	0.408142	0.734838	-5.78255	no_sig
ATL1	TC1400007120.hg.1	-0.0170449	-0.334956	0.300866	5.24723	-0.1187	0.907754	0.971081	-6.15018	no_sig
ATL2	TC0200012282.hg.1	0.217528	-0.168086	0.603142	6.54594	1.24889	0.23884	0.595887	-5.39861	no_sig
ATL3	TC1100011128.hg.1	-0.602736	-1.21448	0.00901093	6.43499	-2.18131	0.0528846	0.338615	-4.12199	no_sig
ATM	TC1100008985.hg.1	-0.199277	-0.52839	0.129835	8.84903	-1.34053	0.208364	0.569443	-5.29224	no_sig
ATMIN	TC1600008568.hg.1	0.0892779	-0.267323	0.445879	7.89001	0.554272	0.591005	0.83657	-5.99911	no_sig
ATN1	TC1200006654.hg.1	0.206794	-0.173992	0.587579	5.61229	1.20231	0.255661	0.611535	-5.45056	no_sig
ATOH1	TC0400008165.hg.1	-0.274162	-0.618592	0.0702675	5.38133	-1.76225	0.107073	0.440137	-4.74198	no_sig
ATOH7	TC1000010840.hg.1	0.137872	-0.180972	0.456717	5.71973	0.957325	0.359932	0.697444	-5.69838	no_sig
ATOH8	TC0200008270.hg.1	0.12947	-0.233265	0.492206	5.14649	0.790206	0.446891	0.760373	-5.84038	no_sig
ATOX1	TC0500012523.hg.1	0.162035	-0.122282	0.446352	8.44985	1.26173	0.23436	0.591761	-5.38402	no_sig
ATP10A	TC1500008757.hg.1	0.562484	0.20128	0.923688	6.10635	3.44762	0.00582737	0.153734	-2.08382	up
ATP10B	TC0500012666.hg.1	0.21425	-0.0723041	0.500803	4.79139	1.65529	0.127418	0.469297	-4.88988	no_sig
ATP10D	TC0400007422.hg.1	0.615748	0.270232	0.961264	7.47821	3.94545	0.00250487	0.11284	-1.29247	up
ATP11A	TC1300008084.hg.1	-0.391147	-0.764256	-0.0180377	6.32456	-2.32095	0.041558	0.313688	-3.90465	no_sig
ATP11AUN	TC1300008083.hg.1	0.0927317	-0.249436	0.434899	3.65586	0.599999	0.561235	0.821372	-5.97236	no_sig
ATP11B	TC0300009651.hg.1	-0.0408265	-0.371908	0.290255	8.41039	-0.273003	0.790147	0.930135	-6.11867	no_sig
ATP11C	TC0X00010966.hg.1	-0.265887	-0.569213	0.0374391	5.62737	-1.94066	0.0796178	0.396699	-4.48504	no_sig
ATP12A	TC1300006619.hg.1	0.18498	-0.187743	0.557702	4.02139	1.09875	0.296437	0.645397	-5.56073	no_sig
ATP13A1	TC1900010076.hg.1	-0.0712959	-0.412402	0.26981	7.71699	-0.462739	0.652995	0.868192	-6.04662	no_sig
ATP13A2	TC0100013072.hg.1	-0.323434	-0.732423	0.0855547	6.16388	-1.7508	0.109102	0.442884	-4.75806	no_sig
ATP13A3	TC0300014090.hg.1	0.284747	0.0053353	0.564158	11.2184	2.25619	0.0464848	0.324743	-4.00595	no_sig
ATP13A4	TC0300014086.hg.1	0.104799	-0.195515	0.405114	3.55084	0.772579	0.456814	0.766363	-5.85398	no_sig
ATP13A5	TC0300013563.hg.1	0.0161449	-0.327173	0.359463	3.90506	0.104112	0.919043	0.973968	-6.15188	no_sig
ATP13A5-AS1	TC0300009892.hg.1	0.170867	-0.202344	0.544078	4.00602	1.0136	0.333569	0.677332	-5.64545	no_sig
ATP1A1	TC0100018273.hg.1	0.0751257	-0.30194	0.452191	10.1451	0.441096	0.66809	0.875175	-6.05665	no_sig
ATP1A2	TC0100010281.hg.1	0.0982498	-0.368302	0.564802	5.70512	0.466222	0.650582	0.867308	-6.04496	no_sig
ATP1A3	TC1900010782.hg.1	0.348796	0.0115095	0.686082	6.01242	2.28946	0.0438867	0.318475	-3.95401	no_sig
ATP1A4	TC0100010282.hg.1	0.223134	-0.0793547	0.525624	5.88225	1.63312	0.132046	0.475251	-4.9199	no_sig
ATP1B1	TC0100010543.hg.1	-0.115922	-0.44138	0.209537	10.1577	-0.788553	0.447816	0.760373	-5.84167	no_sig
ATP1B2	TC1700006763.hg.1	-0.112142	-0.388641	0.164357	3.59208	-0.897914	0.389362	0.72122	-5.75152	no_sig
ATP1B3	TC0300009016.hg.1	0.164561	-0.127389	0.45651	9.58724	1.2479	0.239187	0.595887	-5.39972	no_sig
ATP1B4	TC0X00008276.hg.1	-0.0538256	-0.383459	0.275808	4.24975	-0.361509	0.72489	0.903143	-6.08956	no_sig
ATP23	TC1200007906.hg.1	-0.434866	-0.704034	-0.165698	7.89907	-3.57679	0.00466947	0.140915	-1.87615	no_sig
ATP2A1	TC1600007368.hg.1	0.0705643	-0.304982	0.44611	5.75338	0.415991	0.685794	0.884173	-6.06772	no_sig
ATP2A2	TC1200008835.hg.1	-0.232794	-0.719437	0.253849	8.29318	-1.05906	0.313332	0.659124	-5.60089	no_sig
ATP2A3	TC1700009498.hg.1	-0.0920496	-0.381629	0.19753	8.20489	-0.703745	0.496905	0.789804	-5.90444	no_sig
ATP2B1	TC1200011474.hg.1	-0.538811	-0.956399	-0.121223	7.46062	-2.8566	0.0162972	0.225236	-3.04443	down
ATP2B2	TC0300010242.hg.1	0.317129	0.0364819	0.597777	6.21302	2.50171	0.0303411	0.283649	-3.61799	no_sig
ATP2B3	TC0X00008786.hg.1	0.194529	-0.111567	0.500625	6.75182	1.40698	0.188344	0.550665	-5.21185	no_sig
ATP2B4	TC0100011267.hg.1	-0.504867	-0.805567	-0.204167	9.78197	-3.7171	0.00367762	0.130683	-1.65228	down
ATP2C1	TC0300008824.hg.1	-0.168849	-0.520209	0.182511	7.31896	-1.06392	0.311227	0.657166	-5.59604	no_sig
ATP2C2	TC1600008646.hg.1	0.155717	-0.132932	0.444366	5.62314	1.19434	0.258634	0.613415	-5.45931	no_sig
ATP4A	TC1900010482.hg.1	0.114422	-0.155461	0.384305	6.62911	0.93863	0.369016	0.705875	-5.71541	no_sig
ATP4B	TC1300009919.hg.1	0.0884246	-0.202773	0.379622	5.29488	0.672274	0.515934	0.799782	-5.92609	no_sig
ATP5F1A	TC1800008584.hg.1	0.0153579	-0.405682	0.436398	8.0112	0.0807548	0.937156	0.980231	-6.15414	no_sig
ATP5F1B	TC1200010927.hg.1	0.106844	-0.167123	0.38081	11.8692	0.8634	0.407212	0.734709	-5.78107	no_sig
ATP5F1C	TC1000006703.hg.1	0.314119	-0.070128	0.698366	7.46187	1.80986	0.0990027	0.428036	-4.6746	no_sig
ATP5F1D	TC1900006520.hg.1	-0.0218412	-0.322813	0.27913	8.66432	-0.160662	0.875409	0.961444	-6.14405	no_sig
ATP5F1EP2	TC1300006699.hg.1	0.145572	-0.208551	0.499695	9.09163	0.91009	0.383197	0.717139	-5.74087	no_sig
ATP5IF1	TC0100007550.hg.1	-0.00471021	-0.283631	0.27421	10.0225	-0.037387	0.970878	0.990375	-6.15682	no_sig
ATP5MC1	TC1700008178.hg.1	0.0353883	-0.372955	0.443732	8.50793	0.191865	0.851509	0.953587	-6.13831	no_sig
ATP5MC2	TC1200012798.hg.1	-0.127475	-0.413934	0.158984	8.61373	-0.985202	0.346688	0.687919	-5.67247	no_sig
ATP5MC3	TC0200015012.hg.1	0.230365	-0.0416215	0.502351	10.9935	1.87513	0.0888428	0.409293	-4.58079	no_sig
ATP5ME	TC0400009694.hg.1	0.203892	-0.0710391	0.478823	11.219	1.64187	0.130203	0.473413	-4.90809	no_sig
ATP5MF	TC0700013591.hg.1	0.213239	-0.143535	0.570012	10.6141	1.32323	0.213857	0.574916	-5.31272	no_sig
ATP5MF-PTCD1	TC0700013592.hg.1	0.0614832	-0.2111	0.334066	5.27371	0.499367	0.627821	0.85667	-6.02858	no_sig
ATP5MG	TC1100013100.hg.1	0.224209	-0.0555301	0.503947	10.2583	1.77444	0.104952	0.43677	-4.72482	no_sig
ATP5MGL	TC2200008887.hg.1	0.104402	-0.209341	0.418146	6.84155	0.73671	0.477441	0.777968	-5.8808	no_sig
ATP5MJ	TC1400010339.hg.1	0.268983	-0.00500182	0.542968	12.0537	2.1735	0.0535984	0.339444	-4.13402	no_sig
ATP5PB	TC0100009414.hg.1	0.160908	-0.129199	0.451015	8.32612	1.22795	0.246289	0.6019	-5.42215	no_sig
ATP5PD	TC1700011731.hg.1	0.0996071	-0.178633	0.377847	10.53	0.79256	0.445577	0.759747	-5.83855	no_sig
ATP5PF	TC2100007797.hg.1	0.227821	-0.0469038	0.502545	11.6873	1.83593	0.0948222	0.421169	-4.63731	no_sig
ATP5PO	TC2100008561.hg.1	0.145902	-0.123439	0.415243	11.9576	1.19928	0.256789	0.611858	-5.4539	no_sig
ATP6AP1	TC0X00008831.hg.1	0.0200685	-0.245941	0.286078	9.3939	0.167024	0.870525	0.959938	-6.14296	no_sig
ATP6AP1L	TC0500013195.hg.1	-0.638677	-1.00023	-0.27712	6.52302	-3.9108	0.00265413	0.115549	-1.34666	down
ATP6AP2	TC0X00007012.hg.1	-0.00291528	-0.280026	0.274195	10.963	-0.023291	0.981855	0.995217	-6.15726	no_sig
ATP6V0A2	TC1200009253.hg.1	0.21057	-0.0941907	0.51533	9.34824	1.52967	0.155656	0.508253	-5.05679	no_sig
ATP6V0A4	TC0700012754.hg.1	0.247266	-0.0382883	0.532819	5.74266	1.91706	0.0828312	0.402843	-4.51968	no_sig
ATP6V0B	TC0100008081.hg.1	0.362772	0.0842245	0.641319	10.8196	2.88334	0.0155514	0.221386	-3.00091	no_sig
ATP6V0C	TC1600011330.hg.1	-0.133063	-0.418932	0.152806	9.63239	-1.03051	0.32593	0.670213	-5.62906	no_sig
ATP6V0D1	TC1600010633.hg.1	0.0912736	-0.226644	0.409192	9.5496	0.635611	0.538639	0.80991	-5.95017	no_sig
ATP6V0D2	TC0800008140.hg.1	0.285631	-0.0987482	0.67001	6.10208	1.64515	0.129516	0.472682	-4.90364	no_sig
ATP6V0E1	TC0500009481.hg.1	0.142938	-0.123722	0.409598	11.4881	1.18673	0.261499	0.614858	-5.46763	no_sig
ATP6V0E2	TC0700009649.hg.1	0.16557	-0.11422	0.445361	7.04043	1.31012	0.218099	0.578952	-5.32812	no_sig
ATP6V1A	TC0300008369.hg.1	0.184078	-0.123006	0.491162	9.78478	1.32711	0.212615	0.573466	-5.30814	no_sig
ATP6V1B1	TC0200007976.hg.1	0.098152	-0.247084	0.443388	4.79425	0.629425	0.542526	0.811689	-5.95411	no_sig
ATP6V1B2	TC0800006933.hg.1	-0.312696	-0.686687	0.0612963	10.052	-1.85106	0.0924717	0.416348	-4.61556	no_sig
ATP6V1C1	TC0800008467.hg.1	0.199552	-0.0849827	0.484086	9.91042	1.55268	0.150107	0.501813	-5.02681	no_sig
ATP6V1C2	TC0200006703.hg.1	0.250575	-0.064286	0.565436	4.50975	1.7619	0.107136	0.440137	-4.74248	no_sig
ATP6V1D	TC1400010760.hg.1	-0.130203	-0.601246	0.34084	7.39513	-0.611958	0.553588	0.817421	-5.96504	no_sig
ATP6V1E1	TC2200007904.hg.1	0.242748	-0.0960186	0.581514	9.6798	1.58641	0.142284	0.490625	-4.98236	no_sig
ATP6V1E2	TC0200016659.hg.1	-0.195127	-0.529148	0.138893	3.8472	-1.29332	0.223636	0.582277	-5.3477	no_sig
ATP6V1F	TC0700009067.hg.1	0.172514	-0.126567	0.471595	11.4087	1.27702	0.229121	0.58785	-5.36653	no_sig
ATP6V1FNB	TC0700009068.hg.1	0.0154381	-0.326645	0.357521	4.90342	0.0999131	0.922296	0.974842	-6.15232	no_sig
ATP6V1G1	TC0900008515.hg.1	0.235228	-0.0868266	0.557283	9.26765	1.61704	0.135494	0.480563	-4.94152	no_sig
ATP6V1G2-DDX39B	TC0600014259.hg.1	-0.0776018	-0.381377	0.226173	8.89209	-0.565563	0.583577	0.832819	-5.99269	no_sig
ATP6V1G3	TC0100016851.hg.1	-0.208557	-0.635206	0.218091	5.90069	-1.08222	0.303388	0.651785	-5.5776	no_sig
ATP6V1H	TC0800010450.hg.1	0.330016	-0.00508077	0.665112	7.79594	2.18035	0.0529717	0.338615	-4.12347	no_sig
ATP7A	TC0X00007707.hg.1	-0.176006	-0.487641	0.13563	4.95926	-1.25038	0.238316	0.595886	-5.39692	no_sig
ATP7B	TC1300009004.hg.1	-0.0126545	-0.287793	0.262484	3.73969	-0.101825	0.920815	0.974576	-6.15212	no_sig
ATP8A1	TC0400010558.hg.1	-0.162388	-0.477119	0.152342	3.60977	-1.14229	0.278718	0.628912	-5.51534	no_sig
ATP8A2	TC1300006643.hg.1	0.0933682	-0.185096	0.371832	3.50639	0.742319	0.474177	0.775728	-5.87668	no_sig
ATP8B1	TC1800008781.hg.1	-0.0454766	-0.408037	0.317083	3.39491	-0.277696	0.786638	0.928312	-6.11733	no_sig
ATP8B2	TC0100010075.hg.1	0.025477	-0.277303	0.328257	5.93205	0.186287	0.855771	0.954888	-6.13941	no_sig
ATP8B3	TC1900009186.hg.1	-0.0983121	-0.494502	0.297877	5.26127	-0.54937	0.594245	0.838122	-6.00186	no_sig
ATP8B4	TC1500009377.hg.1	0.264246	-0.134023	0.662515	6.58044	1.4689	0.171179	0.529468	-5.13463	no_sig
ATP9A	TC2000009461.hg.1	-0.362914	-0.70946	-0.0163675	5.5761	-2.31848	0.041736	0.313907	-3.90852	no_sig
ATP9B	TC1800007797.hg.1	-0.13906	-0.572974	0.294854	7.98222	-0.70951	0.493466	0.788453	-5.90038	no_sig
ATPAF1	TC0100014060.hg.1	0.0903837	-0.19867	0.379438	5.37156	0.692266	0.503796	0.792874	-5.91244	no_sig
ATPAF2	TC1700009960.hg.1	0.00897248	-0.283445	0.30139	7.47887	0.0679313	0.947117	0.98369	-6.15513	no_sig
ATPSCKMT	TC0500013291.hg.1	-0.246341	-0.773527	0.280844	5.12762	-1.03451	0.324142	0.669373	-5.62515	no_sig
ATR	TC0300012670.hg.1	0.292473	-0.106432	0.691378	7.08737	1.62322	0.134159	0.479075	-4.93323	no_sig
ATRAID	TC0200007058.hg.1	0.077625	-0.200698	0.355948	9.00839	0.617467	0.550086	0.815312	-5.96163	no_sig
ATRN	TC2000006551.hg.1	-0.213825	-0.514779	0.0871301	7.99244	-1.57296	0.14536	0.496114	-5.00016	no_sig
ATRNL1	TC1000008995.hg.1	0.0614232	-0.212165	0.335011	3.04726	0.497046	0.629402	0.857929	-6.02976	no_sig
ATRX	TC0X00010126.hg.1	-0.163671	-0.87402	0.546678	4.61162	-0.510108	0.62053	0.852916	-6.02305	no_sig
ATXN1	TC0600010921.hg.1	-0.000910055	-0.317636	0.315816	6.32308	-0.00636129	0.995044	0.998099	-6.15753	no_sig
ATXN10	TC2200007626.hg.1	0.231424	-0.0647415	0.527591	8.93263	1.72996	0.112883	0.448093	-4.78716	no_sig
ATXN1L	TC1600011426.hg.1	-0.33652	-0.709966	0.0369258	7.24914	-1.99501	0.0726515	0.384049	-4.40453	no_sig
ATXN2	TC1200011936.hg.1	-0.0315046	-0.303019	0.24001	8.02643	-0.256887	0.802232	0.935648	-6.12311	no_sig
ATXN2L	TC1600007362.hg.1	-0.126376	-0.519925	0.267174	7.9117	-0.710928	0.492623	0.787906	-5.89937	no_sig
ATXN3	TC1400010780.hg.1	-0.0336647	-0.321227	0.253898	7.91111	-0.259182	0.800507	0.9351	-6.12249	no_sig
ATXN3L	TC0X00009095.hg.1	0.00696677	-0.320304	0.334238	3.09793	0.0471287	0.963295	0.987962	-6.15639	no_sig
ATXN7	TC0300007679.hg.1	0.147439	-0.192783	0.487661	8.1029	0.959425	0.358922	0.6969	-5.69645	no_sig
ATXN7L1	TC0700012165.hg.1	-0.165763	-0.481744	0.150218	4.68834	-1.16142	0.2712	0.622592	-5.49497	no_sig
ATXN7L2	TC0100009353.hg.1	-0.119003	-0.541036	0.303029	5.63213	-0.624273	0.545776	0.813229	-5.95736	no_sig
ATXN7L3	TC1700010816.hg.1	-0.406233	-0.675076	-0.137389	5.67965	-3.34531	0.00695209	0.164089	-2.24918	no_sig
ATXN7L3B	TC1200008213.hg.1	-0.31465	-0.630144	0.000844048	7.50486	-2.20799	0.0505125	0.332836	-4.08078	no_sig
AUH	TC0900010762.hg.1	-0.160705	-0.539948	0.218537	7.36983	-0.938155	0.369249	0.705936	-5.71584	no_sig
AUNIP	TC0100013367.hg.1	-0.155215	-0.564961	0.254531	4.4718	-0.838651	0.420353	0.743287	-5.80164	no_sig
AUP1	TC0200013112.hg.1	0.252135	-0.0410843	0.545355	9.04812	1.90371	0.0847027	0.402866	-4.5392	no_sig
AURKA	TC2000009550.hg.1	-0.39338	-0.79733	0.0105703	7.04296	-2.15598	0.0552337	0.342371	-4.16094	no_sig
AURKAIP1	TC0100012471.hg.1	0.317039	0.0133634	0.620714	6.8848	2.31134	0.0422556	0.314637	-3.91973	no_sig
AURKB	TC1700009679.hg.1	-0.844261	-1.37838	-0.310144	7.37531	-3.49947	0.00533063	0.149695	-2.00031	down
AURKC	TC1900008987.hg.1	-0.176923	-0.460777	0.106931	4.29166	-1.37991	0.196295	0.556653	-5.24492	no_sig
AUTS2	TC0700007905.hg.1	0.155673	-0.326567	0.637914	5.26656	0.714681	0.490394	0.786248	-5.89671	no_sig
AVEN	TC1500008971.hg.1	0.136559	-0.266297	0.539414	6.00142	0.750467	0.469461	0.773698	-5.87065	no_sig
AVIL	TC1200010983.hg.1	0.222783	-0.141974	0.58754	5.60844	1.3522	0.204725	0.565202	-5.27831	no_sig
AVL9	TC0700007121.hg.1	-0.183923	-0.470013	0.102167	8.9107	-1.4233	0.183685	0.54605	-5.19171	no_sig
AVP	TC2000008210.hg.1	0.326454	-0.0227765	0.675684	6.50805	2.06953	0.064026	0.365614	-4.29267	no_sig
AVPI1	TC1000011556.hg.1	-0.12877	-0.509362	0.251822	6.42906	-0.74906	0.470274	0.773772	-5.87169	no_sig
AVPR1A	TC1200011063.hg.1	0.126065	-0.244292	0.496422	5.90569	0.75359	0.467662	0.772841	-5.86832	no_sig
AVPR1B	TC0100017089.hg.1	0.246023	-0.0581421	0.550188	5.49733	1.79072	0.102178	0.433636	-4.7018	no_sig
AVPR2	TC0X00008807.hg.1	0.304385	-0.0350978	0.643867	6.85877	1.98503	0.0738862	0.385778	-4.41939	no_sig
AWAT1	TC0X00007532.hg.1	-0.0377849	-0.37457	0.299	4.44806	-0.248386	0.808628	0.938338	-6.12535	no_sig
AWAT2	TC0X00009952.hg.1	0.0526059	-0.297675	0.402887	4.71245	0.332491	0.746063	0.912632	-6.09998	no_sig
AXDND1	TC0100010778.hg.1	-0.0973074	-0.407157	0.212542	5.56314	-0.695275	0.501984	0.791776	-5.91035	no_sig
AXIN1	TC1600008938.hg.1	0.233087	-0.17605	0.642224	6.70131	1.26128	0.234518	0.591998	-5.38454	no_sig
AXIN2	TC1700012457.hg.1	-0.125284	-0.457385	0.206817	4.48408	-0.835194	0.422211	0.744489	-5.80447	no_sig
AXL	TC1900008143.hg.1	-0.0715185	-0.399597	0.25656	6.06244	-0.482617	0.639275	0.862268	-6.03699	no_sig
AZGP1	TC0700011962.hg.1	-0.00871395	-0.373976	0.356548	6.22038	-0.0528167	0.95887	0.986525	-6.15609	no_sig
AZI2	TC0300010581.hg.1	0.156038	-0.194626	0.506703	6.01364	0.985146	0.346715	0.687919	-5.67253	no_sig
AZIN1	TC0800012447.hg.1	-0.329639	-0.756008	0.0967307	8.61829	-1.71164	0.116303	0.453241	-4.81258	no_sig
AZIN2	TC0100007705.hg.1	-0.281554	-0.729626	0.166518	4.14273	-1.39115	0.192959	0.554854	-5.23123	no_sig
AZU1	TC1900006490.hg.1	0.175978	-0.12841	0.480366	4.87902	1.27995	0.228127	0.587074	-5.36316	no_sig
B2M	TC1500007097.hg.1	-0.156837	-0.425293	0.11162	12.4483	-1.2934	0.223608	0.582277	-5.3476	no_sig
B3GALNT1	TC0300012975.hg.1	0.192701	-0.102158	0.487561	4.23741	1.44687	0.177126	0.536545	-5.16235	no_sig
B3GALNT2	TC0100017828.hg.1	0.218302	-0.132081	0.568685	5.63235	1.37936	0.196461	0.556839	-5.24559	no_sig
B3GALT1	TC0200009889.hg.1	-0.0222617	-0.354321	0.309798	3.65938	-0.148424	0.884821	0.964634	-6.14603	no_sig
B3GALT2	TC0100016794.hg.1	-0.393694	-1.11226	0.324875	3.97055	-1.21297	0.25173	0.607001	-5.4388	no_sig
B3GALT4	TC0600007694.hg.1	-0.187091	-0.511648	0.137465	7.35363	-1.27622	0.229392	0.588018	-5.36745	no_sig
B3GALT5	TC2100008521.hg.1	0.281243	0.0184825	0.544003	3.93115	2.36964	0.0381903	0.305297	-3.82795	no_sig
B3GALT6	TC0100006494.hg.1	0.336866	-0.130441	0.804173	5.97396	1.59594	0.140141	0.487211	-4.96971	no_sig
B3GAT1	TC1100012930.hg.1	0.313919	0.00166479	0.626172	4.89929	2.22572	0.0489936	0.329486	-4.05332	no_sig
B3GAT2	TC0600012257.hg.1	0.0202863	-0.274874	0.315447	4.33193	0.152162	0.881944	0.963527	-6.14544	no_sig
B3GAT3	TC1100011091.hg.1	-0.0928398	-0.386419	0.20074	6.53504	-0.700115	0.499078	0.7907	-5.90698	no_sig
B3GLCT	TC1300006785.hg.1	0.240071	-0.0737119	0.553854	5.61632	1.69384	0.119717	0.45781	-4.83716	no_sig
B3GNT2	TC0200007746.hg.1	0.0332004	-0.265049	0.33145	9.13188	0.246448	0.810088	0.938599	-6.12584	no_sig
B3GNT3	TC1900007344.hg.1	-0.0485082	-0.371505	0.274489	6.69442	-0.332489	0.746064	0.912632	-6.09998	no_sig
B3GNT4	TC1200009199.hg.1	0.160358	-0.147986	0.468701	6.17864	1.15137	0.275129	0.625994	-5.5057	no_sig
B3GNT5	TC0300009661.hg.1	0.202789	-0.0716654	0.477244	5.75761	1.63582	0.131474	0.474671	-4.91626	no_sig
B3GNT6	TC1100008521.hg.1	0.534804	0.116628	0.952979	6.40829	2.83137	0.017034	0.229406	-3.08548	up
B3GNT7	TC0200011062.hg.1	0.0233121	-0.373557	0.420181	5.44787	0.130045	0.898989	0.968884	-6.1487	no_sig
B3GNT8	TC1900010747.hg.1	-0.193295	-0.607005	0.220415	5.83718	-1.03439	0.324194	0.669373	-5.62527	no_sig
B3GNT9	TC1600010615.hg.1	0.122498	-0.185098	0.430094	5.74716	0.881679	0.39769	0.727075	-5.76554	no_sig
B3GNTL1	TC1700012158.hg.1	-0.0340518	-0.498178	0.430075	5.82136	-0.162429	0.874052	0.961128	-6.14375	no_sig
B4GALNT1	TC1200012813.hg.1	0.0147787	-0.316733	0.346291	6.47636	0.0986959	0.923239	0.975045	-6.15245	no_sig
B4GALNT2	TC1700008191.hg.1	0.108402	-0.225938	0.442741	4.41072	0.71781	0.488542	0.785397	-5.89447	no_sig
B4GALNT3	TC1200006445.hg.1	-0.322111	-0.666818	0.0225954	4.92588	-2.0688	0.0641058	0.365614	-4.29378	no_sig
B4GALNT4	TC1100006455.hg.1	0.0527171	-0.252295	0.35773	6.96545	0.382644	0.709618	0.89614	-6.08144	no_sig
B4GALT1	TC0900009846.hg.1	0.432875	0.124882	0.740868	7.11946	3.11159	0.0104335	0.194542	-2.62898	no_sig
B4GALT2	TC0100008082.hg.1	-0.0124307	-0.302739	0.277877	6.14458	-0.0947974	0.926261	0.976074	-6.15285	no_sig
B4GALT3	TC0100016162.hg.1	-0.49925	-0.788304	-0.210195	5.65442	-3.82383	0.00307106	0.120996	-1.48334	no_sig
B4GALT4	TC0300012112.hg.1	0.225302	-0.102952	0.553557	6.33739	1.51955	0.158153	0.512064	-5.06989	no_sig
B4GALT5	TC2000009392.hg.1	-0.355617	-0.724635	0.0134012	7.26916	-2.13352	0.0574011	0.347074	-4.19536	no_sig
B4GALT6	TC1800008399.hg.1	0.218658	-0.190054	0.62737	3.50724	1.18443	0.262368	0.615084	-5.47013	no_sig
B4GALT7	TC0500009630.hg.1	0.125259	-0.32122	0.571739	6.16073	0.621113	0.547775	0.814171	-5.95935	no_sig
B4GAT1	TC1100011285.hg.1	0.293437	0.00383679	0.583037	5.94595	2.24325	0.047535	0.326267	-4.0261	no_sig
B9D1	TC1700010015.hg.1	-0.152297	-0.436806	0.132212	5.20298	-1.1851	0.262113	0.614947	-5.4694	no_sig
B9D2	TC1900010745.hg.1	0.0523783	-0.243918	0.348675	7.23975	0.391369	0.703352	0.893294	-6.07796	no_sig
BAALC	TC0800008474.hg.1	-0.231536	-0.627447	0.164374	5.85958	-1.29474	0.223163	0.582039	-5.34605	no_sig
BAALC-AS2	TC0800011363.hg.1	0.235601	-0.0430332	0.514235	4.79856	1.87199	0.0893078	0.409765	-4.58533	no_sig
BAAT	TC0900011029.hg.1	0.311089	-0.0251736	0.647351	4.15653	2.04818	0.0663932	0.370191	-4.32489	no_sig
BABAM1	TC1900011684.hg.1	0.21179	-0.108587	0.532168	7.98305	1.46354	0.17261	0.53105	-5.1414	no_sig
BABAM2	TC0200016421.hg.1	0.124158	-0.225256	0.473571	9.11675	0.786675	0.448868	0.760991	-5.84313	no_sig
BACE1	TC1100012445.hg.1	0.0278317	-0.253556	0.309219	6.55831	0.218976	0.830868	0.945834	-6.1325	no_sig
BACE2	TC2100007198.hg.1	-0.0607699	-0.33209	0.21055	3.91811	-0.49587	0.630204	0.858634	-6.03036	no_sig
BACH1	TC2100008490.hg.1	-0.331884	-0.795325	0.131558	6.63583	-1.58545	0.142503	0.490752	-4.98364	no_sig
BACH2	TC0600012554.hg.1	0.302082	-0.121434	0.725598	4.67688	1.57912	0.143944	0.493284	-4.99202	no_sig
BAD	TC1100011158.hg.1	-0.29387	-0.592607	0.00486666	6.55627	-2.17785	0.0531995	0.339	-4.12732	no_sig
BAG1	TC0900009855.hg.1	-0.187579	-0.469242	0.0940832	8.61309	-1.47441	0.16972	0.527606	-5.12766	no_sig
BAG2	TC0600008350.hg.1	0.00430403	-0.304479	0.313087	4.2114	0.0308591	0.975961	0.992504	-6.15705	no_sig
BAG3	TC1000009090.hg.1	0.181906	-0.111147	0.474958	6.5981	1.37424	0.197997	0.558101	-5.25179	no_sig
BAG4	TC0800007328.hg.1	-0.00170008	-0.354794	0.351394	5.74265	-0.0106596	0.991695	0.997546	-6.15749	no_sig
BAG5	TC1400010320.hg.1	-0.449316	-0.763957	-0.134675	7.17494	-3.16153	0.00956391	0.189413	-2.54766	no_sig
BAG6	TC0600011441.hg.1	-0.351549	-0.735366	0.0322685	8.02659	-2.02779	0.0687307	0.375189	-4.35553	no_sig
BAHCC1	TC1700009173.hg.1	0.303635	-0.148338	0.755609	6.8127	1.48731	0.166343	0.522114	-5.11127	no_sig
BAHD1	TC1500006956.hg.1	-0.262284	-0.612831	0.0882632	6.84709	-1.65648	0.127174	0.469297	-4.88827	no_sig
BAIAP2	TC1700009150.hg.1	-0.00458762	-0.332636	0.32346	6.98952	-0.0309607	0.975882	0.992478	-6.15705	no_sig
BAIAP2L1	TC0700011905.hg.1	0.336234	0.0445208	0.627948	3.66813	2.5518	0.0277982	0.274781	-3.53772	no_sig
BAIAP2L2	TC2200008680.hg.1	0.0970111	-0.251121	0.445143	6.34543	0.616934	0.550425	0.815378	-5.96196	no_sig
BAIAP3	TC1600006537.hg.1	0.362572	0.0385042	0.686639	6.28113	2.47696	0.0316803	0.286542	-3.65752	no_sig
BAK1	TC0600011553.hg.1	-0.631022	-1.00459	-0.257451	6.81053	-3.73966	0.00353979	0.128503	-1.61647	down
BAMBI	TC1000007132.hg.1	0.250342	-0.0626207	0.563304	5.06355	1.77093	0.105558	0.437971	-4.72976	no_sig
BANF1	TC1100008049.hg.1	-0.229611	-0.604001	0.144779	8.91731	-1.35778	0.203002	0.563224	-5.27162	no_sig
BANF2	TC2000006802.hg.1	0.197266	-0.116994	0.511525	4.22339	1.38971	0.193384	0.554902	-5.23299	no_sig
BANK1	TC0400012828.hg.1	-0.400459	-0.770045	-0.0308737	4.11792	-2.39886	0.0362989	0.29971	-3.78173	no_sig
BANP	TC1600008799.hg.1	-0.77589	-1.07073	-0.481055	8.84917	-5.82616	0.000138033	0.0572599	1.37424	down
BAP1	TC0300011167.hg.1	-0.614932	-1.00569	-0.224169	6.19963	-3.48397	0.00547433	0.150582	-2.02524	down
BARD1	TC0200015643.hg.1	-0.18033	-0.608107	0.247448	7.49871	-0.933275	0.371648	0.708408	-5.72024	no_sig
BARHL1	TC0900009030.hg.1	-0.0376414	-0.414598	0.339315	5.00209	-0.221073	0.829277	0.945724	-6.13202	no_sig
BARHL2	TC0100014889.hg.1	0.046505	-0.320892	0.413902	5.69971	0.280237	0.784741	0.927791	-6.11659	no_sig
BARX1	TC0900010849.hg.1	0.195681	-0.232775	0.624136	6.1399	1.01112	0.334697	0.678724	-5.64783	no_sig
BARX2	TC1100009504.hg.1	-0.125181	-0.553497	0.303135	4.06829	-0.647045	0.531496	0.806189	-5.94279	no_sig
BASP1	TC0500013155.hg.1	-0.333329	-0.632105	-0.0345538	8.30303	-2.46996	0.0320698	0.287589	-3.66869	no_sig
BATF	TC1400007712.hg.1	0.000369059	-0.276891	0.277629	6.99748	0.00294694	0.997704	0.999066	-6.15754	no_sig
BATF2	TC1100011197.hg.1	0.0708209	-0.203205	0.344847	6.70039	0.572178	0.579248	0.830482	-5.98887	no_sig
BATF3	TC0100017258.hg.1	0.0207337	-0.268683	0.31015	5.92006	0.158604	0.876991	0.9617	-6.14439	no_sig
BAX	TC1900008505.hg.1	-0.0898687	-0.385922	0.206185	8.47593	-0.672047	0.516072	0.799782	-5.92624	no_sig
BAZ1A	TC1400008921.hg.1	0.22829	-0.120433	0.577012	8.35328	1.44933	0.176454	0.536103	-5.15927	no_sig
BAZ1B	TC0700011493.hg.1	-0.0965953	-0.392077	0.198887	7.10086	-0.723746	0.485038	0.782754	-5.89021	no_sig
BAZ2A	TC1200010926.hg.1	-0.238911	-0.557073	0.0792515	7.35454	-1.66245	0.125956	0.467333	-4.88015	no_sig
BAZ2B	TC0200014719.hg.1	0.205216	-0.118562	0.528993	7.71811	1.40322	0.189433	0.55147	-5.21647	no_sig
BBIP1	TC1000011825.hg.1	0.551651	0.271696	0.831607	6.97569	4.36251	0.00126272	0.0915856	-0.652693	up
BBLN	TC0900008849.hg.1	0.178086	-0.11866	0.474832	7.8434	1.32864	0.212127	0.573313	-5.30634	no_sig
BBOF1	TC1400007665.hg.1	-0.530565	-0.874691	-0.186439	4.12985	-3.41336	0.0061815	0.156334	-2.13911	down
BBOX1	TC1100007111.hg.1	0.110889	-0.187697	0.409475	3.53978	0.822204	0.429241	0.749449	-5.81502	no_sig
BBS1	TC1100013049.hg.1	-0.141745	-0.453365	0.169876	6.22814	-1.00703	0.33657	0.680207	-5.65176	no_sig
BBS10	TC1200011320.hg.1	0.0524305	-0.246497	0.351358	7.40088	0.388311	0.705545	0.89372	-6.07919	no_sig
BBS12	TC0400008616.hg.1	-0.137073	-0.62019	0.346043	3.836	-0.628148	0.543331	0.812205	-5.95492	no_sig
BBS2	TC1600010409.hg.1	-0.530495	-0.913407	-0.147583	5.28673	-3.06721	0.0112737	0.200304	-2.70129	down
BBS4	TC1500007804.hg.1	-0.133238	-0.527078	0.260603	3.87816	-0.748977	0.470321	0.773772	-5.87176	no_sig
BBS5	TC0200016559.hg.1	-0.125512	-0.54517	0.294145	5.64219	-0.662145	0.522149	0.802819	-5.93287	no_sig
BBS7	TC0400011749.hg.1	-0.210096	-0.580534	0.160343	6.72134	-1.25563	0.236479	0.594387	-5.39096	no_sig
BBS9	TC0700007137.hg.1	-0.417813	-0.759896	-0.0757294	4.39569	-2.70403	0.0212942	0.249486	-3.29219	no_sig
BBX	TC0300008271.hg.1	0.114078	-0.236132	0.464288	6.81972	0.721167	0.486558	0.783975	-5.89207	no_sig
BCAM	TC1900008286.hg.1	0.500276	0.159655	0.840896	6.75074	3.25162	0.00817731	0.176084	-2.40116	up
BCAN	TC0100010188.hg.1	0.150858	-0.17443	0.476145	4.80986	1.02674	0.32762	0.672171	-5.63273	no_sig
BCAP29	TC0700013439.hg.1	0.0410766	-0.282607	0.364761	6.75435	0.280954	0.784206	0.927396	-6.11638	no_sig
BCAP31	TC0X00011168.hg.1	0.154003	-0.121182	0.429189	11.433	1.23899	0.242339	0.598802	-5.40977	no_sig
BCAR1	TC1600010869.hg.1	-0.983491	-1.48246	-0.48452	4.72163	-4.36372	0.00126027	0.0915856	-0.650883	down
BCAR3	TC0100014958.hg.1	-0.0095146	-0.334941	0.315912	7.52287	-0.064729	0.949606	0.98398	-6.15536	no_sig
BCAS1	TC2000009516.hg.1	0.0531831	-0.296626	0.402992	4.86519	0.336592	0.743057	0.911815	-6.09856	no_sig
BCAS2	TC0100018465.hg.1	0.124376	-0.188371	0.437123	8.56862	0.880452	0.398324	0.72744	-5.7666	no_sig
BCAS3	TC1700008499.hg.1	0.0184507	-0.334705	0.371607	4.20996	0.115666	0.9101	0.971521	-6.15055	no_sig
BCAS4	TC2000007707.hg.1	0.12586	-0.188185	0.439906	7.04029	0.887273	0.394807	0.725533	-5.76074	no_sig
BCAT1	TC1200010145.hg.1	-0.302306	-0.581733	-0.0228799	9.32774	-2.3952	0.036531	0.300148	-3.78753	no_sig
BCAT2	TC1900011098.hg.1	0.0215514	-0.318435	0.361537	6.30758	0.140338	0.89105	0.965905	-6.14725	no_sig
BCCIP	TC1000009244.hg.1	0.154561	-0.253626	0.562748	7.30343	0.838303	0.420539	0.743468	-5.80192	no_sig
BCDIN3D	TC1200010641.hg.1	0.027761	-0.30941	0.364932	5.95589	0.182283	0.858833	0.955725	-6.14018	no_sig
BCHE	TC0300013025.hg.1	0.0351319	-0.262603	0.332867	3.0257	0.261236	0.798965	0.934525	-6.12194	no_sig
BCKDHA	TC1900011744.hg.1	-0.5626	-0.85755	-0.26765	8.31602	-4.22292	0.00158411	0.0975394	-0.8641	down
BCKDHB	TC0600008632.hg.1	-0.129369	-0.596641	0.337904	5.30495	-0.612942	0.552962	0.816861	-5.96443	no_sig
BCKDK	TC1600007513.hg.1	-0.0908015	-0.380706	0.199103	6.41703	-0.693424	0.503098	0.792451	-5.91164	no_sig
BCL10	TC0100014775.hg.1	-0.0594882	-0.327186	0.208209	7.59956	-0.49198	0.632859	0.859508	-6.03232	no_sig
BCL11A	TC0200012713.hg.1	-0.751103	-1.21183	-0.290375	6.16353	-3.60925	0.00441778	0.139288	-1.8242	down
BCL11B	TC1400010156.hg.1	0.199929	-0.142934	0.542791	5.69339	1.29097	0.224421	0.582762	-5.35043	no_sig
BCL2	TC1800008891.hg.1	-0.0027755	-0.308522	0.302971	6.73628	-0.0200975	0.984343	0.995835	-6.15734	no_sig
BCL2A1	TC1500010184.hg.1	0.0513629	-0.223466	0.326192	12.0302	0.41376	0.687377	0.885112	-6.06867	no_sig
BCL2L1	TC2000008815.hg.1	-0.0625528	-0.412775	0.28767	7.69886	-0.395424	0.700447	0.891811	-6.07631	no_sig
BCL2L10	TC1500009451.hg.1	0.25437	-0.0283386	0.53708	5.07475	1.992	0.0730222	0.38467	-4.40902	no_sig
BCL2L11	TC0200008870.hg.1	-0.718573	-1.13056	-0.306581	5.91216	-3.86139	0.00288321	0.11892	-1.42421	down
BCL2L12	TC1900008551.hg.1	-0.208771	-0.561696	0.144153	7.18257	-1.30964	0.218257	0.579114	-5.32869	no_sig
BCL2L13	TC2200006521.hg.1	-0.262838	-0.554261	0.0285856	4.96815	-1.99675	0.0724374	0.383414	-4.40193	no_sig
BCL2L14	TC1200006862.hg.1	0.167193	-0.125488	0.459875	4.92815	1.26469	0.233338	0.590979	-5.38064	no_sig
BCL2L15	TC0100015336.hg.1	0.116372	-0.228598	0.461342	4.23228	0.74684	0.471557	0.774471	-5.87334	no_sig
BCL2L2	TC1400010575.hg.1	-0.157436	-0.528722	0.213849	7.06545	-0.938769	0.368948	0.705875	-5.71529	no_sig
BCL2L2-PABPN1	TC1400010574.hg.1	0.115347	-0.193688	0.424382	6.69132	0.82634	0.426994	0.748327	-5.81167	no_sig
BCL6	TC0300013471.hg.1	-0.421604	-0.821445	-0.0217627	9.60236	-2.33442	0.0405987	0.311021	-3.88348	no_sig
BCL6B	TC1700006720.hg.1	0.474367	0.134607	0.814127	4.89203	3.09103	0.0108147	0.197074	-2.66248	no_sig
BCL7A	TC1200009192.hg.1	0.324447	0.0268677	0.622027	5.72068	2.41381	0.0353669	0.295438	-3.75803	no_sig
BCL7B	TC0700011494.hg.1	-0.0843758	-0.378222	0.209471	6.69311	-0.635709	0.538578	0.809883	-5.95011	no_sig
BCL7C	TC1600009992.hg.1	0.041336	-0.230477	0.313149	7.33664	0.336682	0.742991	0.911806	-6.09853	no_sig
BCL9	TC0100009788.hg.1	-0.310441	-0.639975	0.0190926	5.13417	-2.08565	0.062292	0.361619	-4.26826	no_sig
BCL9L	TC1100013230.hg.1	0.319975	0.0124906	0.62746	7.4063	2.30385	0.0428073	0.316483	-3.93148	no_sig
BCLAF1	TC0600013272.hg.1	-0.159062	-0.477527	0.159403	7.55397	-1.10577	0.293523	0.642312	-5.5535	no_sig
BCLAF3	TC0X00009208.hg.1	0.0757092	-0.31677	0.468189	5.06845	0.427064	0.67796	0.879236	-6.06291	no_sig
BCO1	TC1600008577.hg.1	-0.0669623	-0.404507	0.270582	4.65224	-0.439198	0.669421	0.875677	-6.05751	no_sig
BCO2	TC1100013093.hg.1	0.0325158	-0.237481	0.302513	3.29815	0.266622	0.794925	0.932919	-6.12046	no_sig
BCOR	TC0X00009427.hg.1	0.0313365	-0.248627	0.3113	6.89284	0.247806	0.809065	0.938338	-6.1255	no_sig
BCORL1	TC0X00008394.hg.1	-0.00142376	-0.278625	0.275777	6.21192	-0.0113712	0.991141	0.997456	-6.15748	no_sig
BCR	TC2200006833.hg.1	-0.13263	-0.524595	0.259335	4.23047	-0.749127	0.470235	0.773772	-5.87164	no_sig
BCS1L	TC0200010805.hg.1	-0.392109	-0.850229	0.0660115	6.39458	-1.89491	0.0859585	0.404574	-4.55204	no_sig
BDH1	TC0300013751.hg.1	-0.056382	-0.42416	0.311396	6.28931	-0.339403	0.740999	0.911806	-6.09758	no_sig
BDH2	TC0400012952.hg.1	-0.370409	-0.691484	-0.0493326	6.42023	-2.55408	0.0276876	0.27447	-3.53406	no_sig
BDKRB1	TC1400010648.hg.1	0.301439	-0.0842311	0.687108	6.00169	1.73039	0.112803	0.448059	-4.78656	no_sig
BDKRB2	TC1400010647.hg.1	0.274461	-0.0509704	0.599893	4.14136	1.86716	0.0900286	0.410511	-4.59231	no_sig
BDNF	TC1100010410.hg.1	-0.0218658	-0.352173	0.308441	3.28766	-0.146558	0.886258	0.964989	-6.14631	no_sig
BDP1	TC0500007725.hg.1	0.132777	-0.218982	0.484536	5.95552	0.835679	0.421949	0.74435	-5.80407	no_sig
BEAN1	TC1600008122.hg.1	-0.00353956	-0.309272	0.302192	7.13867	-0.0256312	0.980032	0.994456	-6.1572	no_sig
BEAN1-AS1	TC1600011550.hg.1	0.0915651	-0.207332	0.390462	4.17733	0.67822	0.512306	0.798022	-5.92207	no_sig
BECN1	TC1700010748.hg.1	0.0215082	-0.288471	0.331487	7.99342	0.153615	0.880826	0.963414	-6.14521	no_sig
BECN2	TC0100012176.hg.1	0.171922	-0.133024	0.476868	4.5632	1.24816	0.239095	0.595887	-5.39943	no_sig
BEGAIN	TC1400010198.hg.1	-0.15019	-0.498126	0.197747	5.53827	-0.955654	0.360737	0.697979	-5.69992	no_sig
BEND2	TC0X00009184.hg.1	0.171794	-0.112006	0.455595	3.10167	1.34016	0.208479	0.569443	-5.29267	no_sig
BEND3	TC0600012750.hg.1	0.182841	-0.128474	0.494156	4.45461	1.30027	0.221331	0.580766	-5.33962	no_sig
BEND4	TC0400010553.hg.1	0.076742	-0.291161	0.444645	3.91348	0.461808	0.653642	0.868192	-6.04706	no_sig
BEND5	TC0100014134.hg.1	0.187178	-0.167604	0.54196	7.59298	1.16803	0.268638	0.620212	-5.48787	no_sig
BEND6	TC0600008343.hg.1	0.177644	-0.161748	0.517037	3.80284	1.15881	0.272218	0.623657	-5.49777	no_sig
BEND7	TC1000012522.hg.1	0.310687	-0.027524	0.648897	4.17705	2.03375	0.0680397	0.374056	-4.34659	no_sig
BEST1	TC1100007826.hg.1	-0.0208954	-0.338905	0.297115	6.68139	-0.145469	0.887096	0.964989	-6.14648	no_sig
BEST2	TC1900007090.hg.1	0.136172	-0.171713	0.444058	5.68441	0.979175	0.349521	0.689982	-5.67813	no_sig
BEST3	TC1200011225.hg.1	0.156491	-0.16371	0.476692	3.66935	1.082	0.303481	0.65191	-5.57782	no_sig
BEST4	TC0100013991.hg.1	0.0838704	-0.336566	0.504306	4.30755	0.441642	0.667708	0.875049	-6.05641	no_sig
BET1	TC0700011813.hg.1	-0.396303	-0.687545	-0.105061	7.61805	-3.01255	0.0124035	0.205893	-2.79037	no_sig
BET1L	TC1100013121.hg.1	0.0220188	-0.298571	0.342608	6.08692	0.152057	0.882025	0.963527	-6.14546	no_sig
BEX1	TC0X00010399.hg.1	-0.111654	-0.644533	0.421226	4.17433	-0.463879	0.652205	0.867884	-6.04607	no_sig
BEX2	TC0X00010409.hg.1	0.057132	-0.442188	0.556452	5.66802	0.253315	0.804917	0.936946	-6.12406	no_sig
BEX3	TC0X00008002.hg.1	0.084719	-0.26418	0.433618	10.4895	0.53758	0.602077	0.841478	-6.00838	no_sig
BEX4	TC0X00007999.hg.1	0.0268928	-0.288925	0.34271	7.21445	0.188522	0.854063	0.954538	-6.13897	no_sig
BEX5	TC0X00010382.hg.1	0.237618	-0.210428	0.685663	4.6635	1.17413	0.266291	0.619029	-5.48129	no_sig
BFAR	TC1600006995.hg.1	-0.0926975	-0.407753	0.222358	8.22092	-0.651392	0.528796	0.805241	-5.93996	no_sig
BFSP1	TC2000008493.hg.1	-0.098465	-0.404511	0.207581	3.43349	-0.71229	0.491814	0.78703	-5.89841	no_sig
BFSP2	TC0300008856.hg.1	0.191706	-0.140888	0.5243	6.12096	1.27609	0.229434	0.588018	-5.36759	no_sig
BGN	TC0X00008785.hg.1	0.596653	0.133482	1.05982	5.01098	2.85195	0.0164307	0.225963	-3.052	up
BHLHA15	TC0700008454.hg.1	0.470135	0.17755	0.76272	9.11284	3.5574	0.00482692	0.142402	-1.90724	no_sig
BHLHA9	TC1700006499.hg.1	0.0124051	-0.339124	0.363935	5.93584	0.078127	0.939196	0.981199	-6.15435	no_sig
BHLHB9	TC0X00011314.hg.1	0.0311831	-0.279037	0.341403	6.76452	0.222542	0.828163	0.945413	-6.13168	no_sig
BHLHE22	TC0800007828.hg.1	0.380408	0.0915652	0.669252	5.09195	2.91574	0.0146933	0.216856	-2.94814	no_sig
BHLHE23	TC2000009789.hg.1	0.139409	-0.160073	0.43889	6.29948	1.03058	0.325899	0.670213	-5.62899	no_sig
BHLHE40	TC0300006483.hg.1	-0.0237543	-0.484987	0.437479	8.77345	-0.11402	0.911373	0.971521	-6.15075	no_sig
BHLHE41	TC1200010182.hg.1	-0.0231277	-0.316496	0.270241	9.4895	-0.174534	0.864766	0.957261	-6.14162	no_sig
BHMT	TC0500007876.hg.1	-0.00241128	-0.366286	0.361464	5.6866	-0.0146709	0.98857	0.996334	-6.15744	no_sig
BHMT2	TC0500007875.hg.1	0.134708	-0.234926	0.504342	7.61749	0.806833	0.437661	0.754492	-5.82731	no_sig
BICC1	TC1000007703.hg.1	0.0183196	-0.353412	0.390051	3.38848	0.109106	0.915176	0.972895	-6.15132	no_sig
BICD1	TC1200007262.hg.1	-0.183401	-0.474106	0.107305	5.98089	-1.39672	0.191326	0.552565	-5.22443	no_sig
BICD2	TC0900010808.hg.1	0.035311	-0.281156	0.351778	6.32954	0.247026	0.809653	0.93839	-6.1257	no_sig
BICDL1	TC1200009111.hg.1	0.306148	-0.0368065	0.649102	5.0566	1.97631	0.0749804	0.3882	-4.43233	no_sig
BICDL2	TC1600009163.hg.1	-0.108252	-0.494535	0.278031	5.66546	-0.620427	0.54821	0.814171	-5.95978	no_sig
BICRA	TC1900008428.hg.1	-0.00831016	-0.376534	0.359913	6.15771	-0.0499642	0.961089	0.987275	-6.15624	no_sig
BICRAL	TC0600014126.hg.1	-0.034203	-0.35542	0.287014	5.22397	-0.235737	0.818173	0.941885	-6.12853	no_sig
BID	TC2200007906.hg.1	0.167139	-0.141886	0.476164	9.0278	1.19742	0.257483	0.612484	-5.45594	no_sig
BIK	TC2200007544.hg.1	0.214126	-0.0600763	0.488329	5.72779	1.72886	0.113085	0.448218	-4.78869	no_sig
BIN1	TC0200014160.hg.1	-0.147099	-0.602381	0.308184	7.21641	-0.715302	0.490027	0.786136	-5.89626	no_sig
BIN2	TC1200010703.hg.1	-0.132221	-0.467838	0.203396	8.86117	-0.872202	0.402608	0.731036	-5.77363	no_sig
BIN3	TC0800009853.hg.1	-0.275997	-0.750962	0.198969	6.524	-1.28648	0.225924	0.584381	-5.35562	no_sig
BIN3-IT1	TC0800009854.hg.1	-0.032912	-0.340672	0.274848	4.64322	-0.236757	0.817402	0.941525	-6.12828	no_sig
BIRC2	TC1100013088.hg.1	0.0479113	-0.277353	0.373176	8.39683	0.326109	0.750751	0.914521	-6.10216	no_sig
BIRC3	TC1100013087.hg.1	-0.531394	-1.07061	0.00782652	7.0099	-2.18178	0.0528413	0.338558	-4.12126	no_sig
BIRC5	TC1700009043.hg.1	-0.016142	-0.344622	0.312339	6.83591	-0.108795	0.915417	0.972913	-6.15135	no_sig
BIRC6	TC0200007184.hg.1	0.00718687	-0.413625	0.427998	7.55537	0.0378106	0.970548	0.990325	-6.1568	no_sig
BIRC7	TC2000008052.hg.1	0.0653779	-0.249288	0.380044	6.27519	0.459984	0.654908	0.868344	-6.04792	no_sig
BIRC8	TC1900011339.hg.1	-0.22526	-0.677031	0.226511	3.8955	-1.10389	0.294301	0.643203	-5.55544	no_sig
BIVM	TC1300009993.hg.1	-0.0494317	-0.557948	0.459085	4.79046	-0.21521	0.833728	0.947125	-6.13335	no_sig
BIVM-ERCC5	TC1300009992.hg.1	-0.243554	-0.655324	0.168215	4.90282	-1.30949	0.218304	0.579116	-5.32886	no_sig
BLACAT1	TC0100018556.hg.1	0.314555	-0.0357119	0.664823	5.19119	1.98819	0.0734924	0.385357	-4.41468	no_sig
BLACE	TC0700013178.hg.1	0.187879	-0.141678	0.517435	5.30907	1.26214	0.234218	0.591563	-5.38355	no_sig
BLCAP	TC2000010010.hg.1	-0.0838232	-0.395478	0.227832	6.62923	-0.595458	0.564154	0.822607	-5.97511	no_sig
BLK	TC0800006746.hg.1	0.22885	-0.0579969	0.515697	4.99543	1.76629	0.106366	0.439104	-4.7363	no_sig
BLM	TC1500008328.hg.1	-0.0769192	-0.50156	0.347722	6.30853	-0.401027	0.696442	0.88909	-6.07401	no_sig
BLMH	TC1700010274.hg.1	-0.324419	-0.738924	0.0900857	6.24306	-1.73276	0.112368	0.447602	-4.78326	no_sig
BLNK	TC1000011515.hg.1	0.303796	-0.00186594	0.609459	7.23413	2.2004	0.0511767	0.335333	-4.09252	no_sig
BLOC1S1	TC1200012640.hg.1	0.104205	-0.164044	0.372454	11.1935	0.860029	0.408986	0.735354	-5.7839	no_sig
BLOC1S1-RDH5	TC1200012642.hg.1	-0.0428435	-0.327175	0.241488	8.06875	-0.333596	0.745253	0.912496	-6.0996	no_sig
BLOC1S2	TC1000011606.hg.1	0.338228	-0.0192463	0.695703	7.4177	2.09472	0.0613355	0.358885	-4.25449	no_sig
BLOC1S3	TC1900011767.hg.1	0.642336	0.104413	1.18026	6.68187	2.64365	0.0236704	0.260383	-3.38983	up
BLOC1S4	TC0400006699.hg.1	0.0165254	-0.280674	0.313725	6.27075	0.123102	0.904351	0.970034	-6.14962	no_sig
BLOC1S5	TC0600014238.hg.1	-0.0430113	-0.345351	0.259328	7.94792	-0.314955	0.758967	0.917709	-6.10587	no_sig
BLOC1S5-TXNDC5	TC0600014235.hg.1	0.0590048	-0.33735	0.45536	6.81314	0.329582	0.748198	0.91352	-6.10098	no_sig
BLOC1S6	TC1500010736.hg.1	0.0873467	-0.191991	0.366684	8.04377	0.692275	0.50379	0.792874	-5.91243	no_sig
BLVRA	TC0700007352.hg.1	0.235184	-0.0832767	0.553644	8.79492	1.63498	0.131651	0.474857	-4.91739	no_sig
BLVRB	TC1900010708.hg.1	-0.232989	-0.656087	0.19011	10.9314	-1.21914	0.249476	0.604414	-5.43196	no_sig
BLZF1	TC0100010546.hg.1	-0.0428477	-0.373657	0.287961	8.15334	-0.286755	0.77988	0.925434	-6.11467	no_sig
BMERB1	TC1600011358.hg.1	-0.255383	-0.54445	0.0336837	5.506	-1.95594	0.0775984	0.394571	-4.4625	no_sig
BMF	TC1500009082.hg.1	-0.131653	-0.469093	0.205787	6.56283	-0.863765	0.407021	0.734709	-5.78076	no_sig
BMP1	TC0800006975.hg.1	-0.413924	-0.698806	-0.129042	6.5785	-3.21675	0.00868799	0.180378	-2.45784	no_sig
BMP10	TC0200012946.hg.1	0.0032326	-0.315707	0.322172	3.75333	0.0224391	0.982519	0.995506	-6.15728	no_sig
BMP15	TC0X00007256.hg.1	-0.115575	-0.422673	0.191524	4.0219	-0.833194	0.423288	0.744841	-5.8061	no_sig
BMP2	TC2000006642.hg.1	0.0506123	-0.285932	0.387157	5.0246	0.332947	0.745729	0.912557	-6.09983	no_sig
BMP2K	TC0400007938.hg.1	-0.0696854	-0.377536	0.238165	10.7635	-0.501144	0.626612	0.85583	-6.02767	no_sig
BMP3	TC0400007962.hg.1	-0.0868116	-0.419489	0.245866	5.10114	-0.577717	0.575637	0.828527	-5.98564	no_sig
BMP4	TC1400009214.hg.1	0.0162558	-0.460292	0.492804	5.06975	0.07552	0.941221	0.981624	-6.15456	no_sig
BMP5	TC0600012113.hg.1	0.227785	-0.253199	0.708768	3.76785	1.04847	0.317963	0.664103	-5.61142	no_sig
BMP6	TC0600006873.hg.1	0.299538	-0.0239934	0.623069	4.93852	2.04973	0.0662181	0.369997	-4.32255	no_sig
BMP7	TC2000009579.hg.1	0.16583	-0.202701	0.534362	5.22027	0.99621	0.341558	0.684657	-5.66207	no_sig
BMP8A	TC0100007909.hg.1	0.227592	-0.095795	0.55098	4.31197	1.5581	0.148825	0.500955	-5.0197	no_sig
BMP8B	TC0100013804.hg.1	-0.37368	-0.741028	-0.00633277	4.45776	-2.25208	0.0468157	0.324898	-4.01235	no_sig
BMPER	TC0700007149.hg.1	0.0867012	-0.242033	0.415435	5.83393	0.583904	0.571618	0.82579	-5.982	no_sig
BMPR1A	TC1000008315.hg.1	0.546164	0.231351	0.860977	5.74174	3.84089	0.00298422	0.119392	-1.45647	up
BMPR1B	TC0400008183.hg.1	-0.0517084	-0.369628	0.266211	3.55351	-0.360085	0.725924	0.903515	-6.0901	no_sig
BMPR2	TC0200010489.hg.1	0.17093	-0.209121	0.55098	8.44822	0.99572	0.341785	0.684695	-5.66254	no_sig
BMS1	TC1000007396.hg.1	0.00149042	-0.307013	0.309994	6.41058	0.0106957	0.991667	0.997546	-6.15749	no_sig
BMS1P20	TC2200009206.hg.1	-0.0958173	-0.438869	0.247234	6.55089	-0.618366	0.549516	0.815023	-5.96106	no_sig
BMT2	TC0700012296.hg.1	-0.158576	-0.616692	0.29954	5.99019	-0.766343	0.460358	0.768706	-5.85872	no_sig
BMX	TC0X00006676.hg.1	0.0336475	-0.241618	0.308912	4.45994	0.270622	0.791929	0.93105	-6.11934	no_sig
BNC1	TC1500010261.hg.1	0.156704	-0.19137	0.504779	3.74468	0.996713	0.341325	0.684657	-5.66159	no_sig
BNC2	TC0900009606.hg.1	-0.301639	-0.698055	0.0947774	4.57493	-1.6846	0.121524	0.460831	-4.84986	no_sig
BNIP1	TC0500009490.hg.1	-0.145344	-0.455492	0.164803	5.38768	-1.03751	0.322809	0.668447	-5.62222	no_sig
BNIP2	TC1500009623.hg.1	-0.227929	-0.654925	0.199068	5.58988	-1.18178	0.263374	0.615872	-5.47301	no_sig
BNIP3	TC1000012329.hg.1	-0.56003	-1.04225	-0.0778098	6.92802	-2.57115	0.0268733	0.271754	-3.50664	down
BNIP3L	TC0800007080.hg.1	-0.433257	-0.877689	0.0111753	10.1638	-2.15825	0.0550198	0.342371	-4.15746	no_sig
BNIP5	TC0600011657.hg.1	-0.0440187	-0.404161	0.316124	4.35309	-0.270597	0.791947	0.93105	-6.11935	no_sig
BNIPL	TC0100009936.hg.1	0.0588001	-0.291849	0.40945	5.64619	0.37125	0.717835	0.90033	-6.08588	no_sig
BOC	TC0300008355.hg.1	0.224016	-0.139163	0.587195	4.97308	1.36559	0.200614	0.560132	-5.26223	no_sig
BOD1	TC0500012879.hg.1	-0.022224	-0.370501	0.326053	5.90292	-0.141273	0.890329	0.965524	-6.14711	no_sig
BOD1L1	TC0400010085.hg.1	-0.204606	-0.554542	0.14533	6.88795	-1.29447	0.223255	0.582039	-5.34637	no_sig
BOD1L2	TC1800007392.hg.1	0.0501241	-0.324813	0.425061	3.37494	0.295971	0.773025	0.922853	-6.11188	no_sig
BOK	TC0200011413.hg.1	0.2677	-0.0612506	0.59665	6.77569	1.80168	0.100348	0.429474	-4.68623	no_sig
BOLA1	TC0100009881.hg.1	0.155146	-0.154399	0.464691	7.25929	1.10963	0.291932	0.640504	-5.54952	no_sig
BOLA3	TC0200013095.hg.1	0.430781	0.0532115	0.80835	9.21336	2.52593	0.0290842	0.277767	-3.57922	no_sig
BOLL	TC0200015352.hg.1	0.061098	-0.213965	0.336161	3.69622	0.491764	0.633007	0.859508	-6.03243	no_sig
BORA	TC1300007483.hg.1	-0.132569	-0.467171	0.202034	4.96602	-0.877147	0.400036	0.728694	-5.76942	no_sig
BORCS5	TC1200006874.hg.1	-0.0528344	-0.353113	0.247444	6.03602	-0.389542	0.704662	0.893588	-6.07869	no_sig
BORCS6	TC1700009677.hg.1	0.19375	-0.103658	0.491159	5.89183	1.44228	0.178388	0.538356	-5.1681	no_sig
BORCS7	TC1000012495.hg.1	0.30093	-0.0725064	0.674367	5.01546	1.78406	0.103304	0.43474	-4.71122	no_sig
BORCS7-ASMT	TC1000012497.hg.1	0.346129	-0.00770474	0.699963	3.65419	2.16571	0.05432	0.341369	-4.146	no_sig
BPGM	TC0700009232.hg.1	-0.104402	-0.418731	0.209927	7.88696	-0.735335	0.478243	0.778484	-5.88181	no_sig
BPHL	TC0600006659.hg.1	-0.376229	-0.754056	0.00159847	5.70426	-2.20455	0.0508127	0.334156	-4.08611	no_sig
BPI	TC2000009918.hg.1	-0.537613	-0.8945	-0.180726	7.3432	-3.33503	0.0070768	0.164899	-2.26584	down
BPIFA1	TC2000007149.hg.1	-0.159503	-0.471014	0.152008	4.06793	-1.13359	0.282192	0.631736	-5.52452	no_sig
BPIFA2	TC2000007145.hg.1	0.0326271	-0.294404	0.359658	4.0213	0.220877	0.829425	0.945746	-6.13207	no_sig
BPIFA3	TC2000007148.hg.1	-0.18772	-0.466035	0.0905947	3.80887	-1.49326	0.164804	0.520476	-5.10367	no_sig
BPIFB1	TC2000007150.hg.1	-0.22957	-0.524791	0.0656512	3.59315	-1.72159	0.114435	0.450334	-4.7988	no_sig
BPIFB2	TC2000007138.hg.1	-0.0470913	-0.354211	0.260028	4.38531	-0.339465	0.740954	0.911806	-6.09756	no_sig
BPIFB3	TC2000007141.hg.1	0.354546	-0.0113431	0.720436	4.92398	2.14528	0.0562562	0.344688	-4.17735	no_sig
BPIFB4	TC2000007142.hg.1	0.14846	-0.142446	0.439366	3.26712	1.12984	0.283699	0.633589	-5.52846	no_sig
BPIFB6	TC2000007139.hg.1	0.371485	-0.110565	0.853536	5.16368	1.70612	0.117352	0.454406	-4.82022	no_sig
BPIFC	TC2200008515.hg.1	0.0217849	-0.254051	0.297621	3.7598	0.17485	0.864524	0.957261	-6.14157	no_sig
BPNT1	TC0100017368.hg.1	-0.114979	-0.572436	0.342478	7.12592	-0.556454	0.589565	0.835631	-5.99788	no_sig
BPNT2	TC0800010524.hg.1	0.103592	-0.276535	0.483719	6.201	0.603335	0.559096	0.820382	-5.97033	no_sig
BPTF	TC1700008709.hg.1	-0.059655	-0.383196	0.263886	8.56655	-0.408205	0.691325	0.887034	-6.07102	no_sig
BRAF	TC0700013629.hg.1	0.00722831	-0.291287	0.305744	7.77948	0.0536082	0.958254	0.986318	-6.15604	no_sig
BRAP	TC1200011946.hg.1	-0.103289	-0.503787	0.297209	6.90797	-0.570973	0.580035	0.830844	-5.98957	no_sig
BRAT1	TC0700010062.hg.1	0.00723979	-0.338942	0.353421	5.82653	0.0463002	0.96394	0.988113	-6.15643	no_sig
BRCA1	TC1700010763.hg.1	-0.335959	-0.713363	0.0414454	3.48025	-1.97079	0.0756818	0.390083	-4.44052	no_sig
BRCA2	TC1300006802.hg.1	0.178111	-0.326835	0.683058	7.23105	0.780923	0.4521	0.763225	-5.84758	no_sig
BRCC3	TC0X00011334.hg.1	0.224222	-0.100442	0.548885	8.17184	1.52899	0.155823	0.508325	-5.05767	no_sig
BRD1	TC2200009121.hg.1	0.203259	-0.172452	0.578971	6.06579	1.19773	0.257368	0.612368	-5.4556	no_sig
BRD2	TC0600007675.hg.1	0.126587	-0.149031	0.402206	8.5931	1.01682	0.332104	0.676435	-5.64235	no_sig
BRD3	TC0900011872.hg.1	0.182438	-0.102187	0.467063	6.73805	1.41907	0.184883	0.546798	-5.19695	no_sig
BRD4	TC1900009859.hg.1	0.0659927	-0.232787	0.364773	7.29399	0.488996	0.6349	0.860473	-6.03382	no_sig
BRD7	TC1600010262.hg.1	-0.128079	-0.501482	0.245324	7.40261	-0.759385	0.464334	0.770811	-5.86398	no_sig
BRD8	TC0500012162.hg.1	-0.0403816	-0.34557	0.264806	6.90805	-0.292939	0.775278	0.923728	-6.11281	no_sig
BRD9	TC0500013283.hg.1	-0.106346	-0.427443	0.214751	7.65105	-0.733242	0.479466	0.779412	-5.88333	no_sig
BRDT	TC0100009029.hg.1	0.332222	0.0164894	0.647955	7.39207	2.32954	0.0409435	0.312023	-3.89115	no_sig
BRF1	TC1400010411.hg.1	-0.20945	-0.534333	0.115433	6.09194	-1.4273	0.182558	0.544043	-5.18675	no_sig
BRF2	TC0800010137.hg.1	0.202623	-0.0794672	0.484714	5.54247	1.59024	0.14142	0.489824	-4.97729	no_sig
BRI3	TC0700013405.hg.1	0.15626	-0.193813	0.506333	7.64354	0.98821	0.345281	0.68676	-5.66964	no_sig
BRI3BP	TC1200009300.hg.1	0.135074	-0.136111	0.406258	7.81661	1.10272	0.294786	0.643565	-5.55664	no_sig
BRICD5	TC1600011462.hg.1	0.0944489	-0.202621	0.391519	7.02971	0.703881	0.496824	0.789796	-5.90434	no_sig
BRINP1	TC0900011370.hg.1	0.0831573	-0.190799	0.357113	4.60967	0.672018	0.51609	0.799782	-5.92626	no_sig
BRINP2	TC0100010720.hg.1	0.168783	-0.155797	0.493363	4.28334	1.15125	0.275179	0.625994	-5.50584	no_sig
BRINP3	TC0100016755.hg.1	-0.0979776	-0.436776	0.240821	3.4062	-0.640245	0.535738	0.80829	-5.94719	no_sig
BRIP1	TC1700011364.hg.1	-0.661053	-1.05006	-0.272042	5.34953	-3.76215	0.00340771	0.127207	-1.58083	down
BRIX1	TC0500007122.hg.1	0.243849	-0.216556	0.704253	7.43814	1.17258	0.266888	0.619281	-5.48297	no_sig
BRK1	TC0300006577.hg.1	0.144141	-0.183808	0.47209	7.13538	0.973065	0.35241	0.691828	-5.68383	no_sig
BRME1	TC1900009791.hg.1	0.0627568	-0.291067	0.41658	5.34665	0.392677	0.702414	0.892449	-6.07743	no_sig
BRMS1	TC1100011284.hg.1	0.133186	-0.155691	0.422063	7.80094	1.02072	0.330336	0.674544	-5.63858	no_sig
BRMS1L	TC1400006913.hg.1	0.484491	0.187854	0.781129	6.77591	3.61594	0.00436765	0.139147	-1.8135	no_sig
BROX	TC0100011695.hg.1	-0.107435	-0.40659	0.191721	9.36699	-0.795074	0.444176	0.758617	-5.83658	no_sig
BRPF1	TC0300006555.hg.1	-0.252087	-0.617378	0.113204	6.15425	-1.52782	0.156111	0.508572	-5.05919	no_sig
BRPF3	TC0600007832.hg.1	-0.0477818	-0.481695	0.386131	6.43258	-0.243793	0.81209	0.939507	-6.12652	no_sig
BRS3	TC0X00008532.hg.1	0.233345	-0.063093	0.529782	3.78033	1.74271	0.110555	0.44484	-4.76937	no_sig
BRSK1	TC1900008902.hg.1	-0.112153	-0.393677	0.169371	5.98216	-0.881976	0.397536	0.727075	-5.76529	no_sig
BRSK2	TC1100006516.hg.1	0.0323868	-0.317246	0.382019	6.26877	0.205077	0.841434	0.950194	-6.13557	no_sig
BRWD1	TC2100008165.hg.1	-0.169924	-0.596613	0.256766	7.70738	-0.881664	0.397698	0.727075	-5.76556	no_sig
BRWD3	TC0X00010169.hg.1	-0.592892	-0.878466	-0.307319	6.09418	-4.59642	0.000868679	0.0843649	-0.305081	down
BSCL2	TC1100013174.hg.1	0.108603	-0.223224	0.440429	8.3131	0.724587	0.484543	0.782404	-5.88961	no_sig
BSDC1	TC0100013611.hg.1	0.00270062	-0.291657	0.297058	6.33956	0.0203118	0.984176	0.995835	-6.15733	no_sig
BSG	TC1900006470.hg.1	-0.133467	-0.409517	0.142583	9.74345	-1.0704	0.308432	0.655157	-5.58954	no_sig
BSN	TC0300007385.hg.1	-0.181493	-0.520928	0.157942	6.65498	-1.18376	0.262621	0.615357	-5.47085	no_sig
BSND	TC0100008416.hg.1	0.169075	-0.158301	0.496451	5.57184	1.14339	0.278283	0.628468	-5.51418	no_sig
BSPH1	TC1900011055.hg.1	-0.00263342	-0.309685	0.304418	3.37706	-0.0189876	0.985207	0.995835	-6.15736	no_sig
BSPRY	TC0900008487.hg.1	0.192366	-0.121112	0.505843	5.02758	1.35857	0.202759	0.562825	-5.27067	no_sig
BST1	TC0400012769.hg.1	-0.0595847	-0.35772	0.238551	8.05085	-0.442469	0.667128	0.874828	-6.05603	no_sig
BST2	TC1900009970.hg.1	-0.677638	-1.24835	-0.106924	4.94176	-2.62869	0.0242984	0.261993	-3.41396	down
BSX	TC1100012610.hg.1	0.123498	-0.179542	0.426539	6.26907	0.902239	0.387164	0.719306	-5.74775	no_sig
BTAF1	TC1000008452.hg.1	-0.263331	-0.589831	0.0631697	6.44139	-1.78558	0.103047	0.434238	-4.70908	no_sig
BTBD1	TC1500010256.hg.1	0.063748	-0.201719	0.329215	7.82473	0.531641	0.606042	0.844253	-6.01161	no_sig
BTBD10	TC1100010156.hg.1	-0.232485	-0.634192	0.169223	6.08323	-1.28129	0.227674	0.586705	-5.36161	no_sig
BTBD11	TC1200008743.hg.1	0.292472	-0.0933036	0.678247	6.18645	1.67846	0.122738	0.462849	-4.85828	no_sig
BTBD16	TC1000009145.hg.1	-0.017912	-0.317018	0.281194	5.04881	-0.132581	0.897032	0.968017	-6.14835	no_sig
BTBD17	TC1700011687.hg.1	-0.0814423	-0.359437	0.196552	5.61537	-0.648597	0.530531	0.805982	-5.94178	no_sig
BTBD18	TC1100010907.hg.1	0.0480095	-0.262472	0.358491	3.26355	0.342337	0.738853	0.911019	-6.09654	no_sig
BTBD19	TC0100008106.hg.1	0.0223915	-0.309373	0.354155	6.06462	0.149422	0.884053	0.964317	-6.14587	no_sig
BTBD2	TC1900009198.hg.1	-0.101922	-0.378761	0.174917	7.39357	-0.815081	0.43313	0.751225	-5.82074	no_sig
BTBD3	TC2000006721.hg.1	0.0985503	-0.26823	0.465331	7.17115	0.594858	0.564541	0.822615	-5.97547	no_sig
BTBD6	TC1400008476.hg.1	0.160017	-0.142013	0.462047	6.59285	1.17294	0.266748	0.619229	-5.48258	no_sig
BTBD7	TC1400010022.hg.1	-0.268051	-0.623821	0.087719	6.25444	-1.66805	0.124822	0.46548	-4.87251	no_sig
BTBD8	TC0100009032.hg.1	0.14048	-0.281614	0.562574	4.7309	0.736829	0.477372	0.777961	-5.88071	no_sig
BTBD9	TC0600011714.hg.1	-0.439513	-0.855136	-0.023889	5.77674	-2.34117	0.040126	0.309864	-3.87285	no_sig
BTC	TC0400011027.hg.1	0.100084	-0.204065	0.404233	4.22115	0.728519	0.482232	0.780956	-5.88677	no_sig
BTD	TC0300006719.hg.1	-0.246679	-0.525722	0.032363	7.45219	-1.95715	0.0774405	0.394233	-4.46071	no_sig
BTF3	TC0500007772.hg.1	-0.198766	-0.505125	0.107593	7.60405	-1.43639	0.180018	0.54029	-5.17545	no_sig
BTF3L4	TC0100008306.hg.1	-0.0814888	-0.394922	0.231945	8.40079	-0.575591	0.577022	0.828931	-5.98689	no_sig
BTG2	TC0100011253.hg.1	0.00581356	-0.273174	0.284801	6.32852	0.0461337	0.96407	0.988113	-6.15643	no_sig
BTG3	TC2100007663.hg.1	0.0797305	-0.24442	0.403881	7.35839	0.544551	0.59744	0.839803	-6.00454	no_sig
BTG4	TC1100012291.hg.1	-0.219192	-0.548524	0.11014	3.09252	-1.47351	0.169957	0.527988	-5.1288	no_sig
BTK	TC0X00010356.hg.1	-0.419866	-0.77891	-0.0608227	6.56257	-2.58896	0.0260488	0.268749	-3.47799	no_sig
BTLA	TC0300011997.hg.1	-0.677884	-1.03863	-0.317143	3.85351	-4.16026	0.0017553	0.101811	-0.959907	down
BTN1A1	TC0600007309.hg.1	-0.0357282	-0.351012	0.279556	4.01855	-0.250883	0.806748	0.937729	-6.1247	no_sig
BTN2A1	TC0600007307.hg.1	-0.52517	-0.796377	-0.253963	6.20306	-4.28706	0.00142691	0.0955633	-0.766603	down
BTN2A2	TC0600007302.hg.1	-0.304716	-0.628076	0.0186443	7.56591	-2.08627	0.0622261	0.361577	-4.26732	no_sig
BTN2A3P	TC0600007305.hg.1	0.00561063	-0.322499	0.33372	6.12162	0.0378576	0.970512	0.990325	-6.1568	no_sig
BTN3A1	TC0600007303.hg.1	-0.472872	-1.0515	0.105752	8.11229	-1.80929	0.0990959	0.428115	-4.67541	no_sig
BTN3A2	TC0600007301.hg.1	-0.777101	-1.31132	-0.242879	9.29054	-3.22045	0.00863222	0.179624	-2.45182	down
BTN3A3	TC0600007306.hg.1	-0.464614	-0.893268	-0.0359594	7.95646	-2.39964	0.0362496	0.299696	-3.78049	no_sig
BTNL10	TC0100017625.hg.1	-0.0449815	-0.327056	0.237093	5.22027	-0.353046	0.731041	0.90671	-6.09269	no_sig
BTNL2	TC0600011489.hg.1	0.301833	0.0129024	0.590764	4.57833	2.31278	0.0421503	0.314637	-3.91747	no_sig
BTNL3	TC0500009749.hg.1	-0.0343017	-0.335286	0.266682	4.96974	-0.252309	0.805674	0.937277	-6.12432	no_sig
BTNL8	TC0500009743.hg.1	0.30499	0.0175106	0.59247	6.15534	2.34877	0.0396002	0.30883	-3.86088	no_sig
BTNL9	TC0500009751.hg.1	0.404528	0.0687522	0.740303	8.76876	2.66723	0.0227124	0.255778	-3.35173	no_sig
BTRC	TC1000008684.hg.1	-0.158872	-0.517207	0.199462	7.54992	-0.981569	0.348394	0.689326	-5.67588	no_sig
BUB1	TC0200013878.hg.1	-1.02014	-1.61895	-0.421331	4.3063	-3.77166	0.00335339	0.126537	-1.56576	down
BUB1B	TC1500010715.hg.1	-0.569965	-0.980618	-0.159313	5.15568	-3.07281	0.0111641	0.199203	-2.69217	down
BUB3	TC1000009172.hg.1	0.0270945	-0.290323	0.344512	8.52564	0.188978	0.853714	0.954386	-6.13888	no_sig
BUD13	TC1100012418.hg.1	0.147932	-0.275207	0.571071	6.15836	0.773999	0.45601	0.766014	-5.85289	no_sig
BUD23	TC0700007986.hg.1	-0.200779	-0.475107	0.0735478	7.73643	-1.62036	0.134776	0.480267	-4.93707	no_sig
BUD31	TC0700008494.hg.1	0.203455	-0.103674	0.510585	8.0309	1.46659	0.171795	0.530144	-5.13755	no_sig
BVES	TC0600012708.hg.1	0.102221	-0.228501	0.432944	3.21257	0.684288	0.508619	0.795249	-5.91793	no_sig
BVES-AS1	TC0600008957.hg.1	-0.111917	-0.406535	0.182701	2.76871	-0.841007	0.419089	0.742966	-5.7997	no_sig
BYSL	TC0600008027.hg.1	0.309478	-0.00451051	0.623466	6.90242	2.18211	0.0528114	0.338484	-4.12075	no_sig
BZW1	TC0200016591.hg.1	-0.100233	-0.395303	0.194838	10.0766	-0.752048	0.46855	0.773281	-5.86947	no_sig
BZW2	TC0700006781.hg.1	-0.270375	-0.687031	0.14628	6.26198	-1.43665	0.179945	0.54029	-5.17512	no_sig
C10orf105	TC1000010955.hg.1	0.049009	-0.341697	0.439715	5.61233	0.277707	0.78663	0.928312	-6.11732	no_sig
C10orf120	TC1000012086.hg.1	-0.283291	-0.607762	0.0411806	4.08997	-1.93293	0.0806565	0.398708	-4.4964	no_sig
C10orf126	TC1000007137.hg.1	-0.022801	-0.294696	0.249094	3.47955	-0.185658	0.856252	0.954888	-6.13953	no_sig
C10orf53	TC1000007591.hg.1	0.125986	-0.182016	0.433988	3.80912	0.905586	0.385469	0.718087	-5.74482	no_sig
C10orf55	TC1000011043.hg.1	0.00919301	-0.338916	0.357302	4.772	0.0584661	0.954475	0.985351	-6.15576	no_sig
C10orf62	TC1000008582.hg.1	0.15072	-0.184689	0.486128	4.5059	0.994851	0.342188	0.684819	-5.66336	no_sig
C10orf67	TC1000010039.hg.1	0.128103	-0.254462	0.510668	3.2795	0.741337	0.474748	0.776112	-5.87741	no_sig
C10orf71	TC1000007583.hg.1	0.241314	-0.153547	0.636175	4.12634	1.353	0.204475	0.565202	-5.27735	no_sig
C10orf82	TC1000011932.hg.1	0.318112	0.0164749	0.61975	5.4104	2.33484	0.0405691	0.311021	-3.88282	no_sig
C10orf88	TC1000012088.hg.1	-0.290564	-0.668597	0.0874678	6.37712	-1.70167	0.118205	0.455844	-4.82637	no_sig
C10orf90	TC1000012198.hg.1	-0.159342	-0.55649	0.237806	3.68816	-0.888257	0.394301	0.72518	-5.75989	no_sig
C10orf95	TC1000011681.hg.1	-0.15027	-0.483046	0.182506	6.57188	-0.99973	0.339929	0.682889	-5.65873	no_sig
C10orf95-AS1	TC1000008731.hg.1	-0.0672544	-0.419967	0.285458	8.65218	-0.422145	0.681435	0.881762	-6.06506	no_sig
C10orf99	TC1000008270.hg.1	0.0892487	-0.271512	0.450009	4.67692	0.547701	0.59535	0.838922	-6.00279	no_sig
C11orf1	TC1100009040.hg.1	0.33516	0.0281776	0.642142	7.33386	2.41713	0.0351628	0.295067	-3.75276	no_sig
C11orf16	TC1100010047.hg.1	0.471001	0.0908048	0.851197	6.30673	2.74268	0.0198993	0.242705	-3.22955	no_sig
C11orf21	TC1100009792.hg.1	0.165702	-0.103836	0.43524	5.98281	1.36103	0.202005	0.561976	-5.26772	no_sig
C11orf24	TC1100011375.hg.1	-0.158012	-0.482535	0.166511	7.13929	-1.07797	0.305196	0.653239	-5.58191	no_sig
C11orf40	TC1100009883.hg.1	0.198871	-0.183741	0.581484	3.99725	1.15073	0.275381	0.626012	-5.50638	no_sig
C11orf42	TC1100006720.hg.1	0.0115571	-0.325584	0.348698	5.28215	0.0758926	0.940932	0.981624	-6.15453	no_sig
C11orf45	TC1100012791.hg.1	-0.124944	-0.45795	0.208063	7.40087	-0.83066	0.424656	0.745946	-5.80817	no_sig
C11orf49	TC1100007467.hg.1	-0.23543	-0.532379	0.0615189	6.71738	-1.75526	0.108308	0.442474	-4.7518	no_sig
C11orf53	TC1100009014.hg.1	0.0941073	-0.247343	0.435558	5.45727	0.610178	0.554723	0.818116	-5.96614	no_sig
C11orf54	TC1100008790.hg.1	0.0178535	-0.295964	0.331671	7.99279	0.125953	0.902149	0.96938	-6.14925	no_sig
C11orf58	TC1100012974.hg.1	0.204169	-0.062815	0.471153	10.8854	1.69303	0.119874	0.458065	-4.83827	no_sig
C11orf65	TC1100012227.hg.1	-0.00815268	-0.438908	0.422603	4.71738	-0.0419016	0.967363	0.989315	-6.15663	no_sig
C11orf68	TC1100011260.hg.1	-0.0370582	-0.392632	0.318516	6.91229	-0.230736	0.821955	0.942832	-6.12975	no_sig
C11orf71	TC1100012375.hg.1	-0.136697	-0.417392	0.143997	7.01132	-1.07817	0.30511	0.653139	-5.5817	no_sig
C11orf86	TC1100008109.hg.1	-0.0295298	-0.441452	0.382392	6.10223	-0.158711	0.876909	0.9617	-6.14438	no_sig
C11orf87	TC1100008994.hg.1	0.128839	-0.274567	0.532245	4.67545	0.707077	0.494916	0.788765	-5.90209	no_sig
C11orf91	TC1100013160.hg.1	0.517897	0.172868	0.862926	4.43885	3.32315	0.00722386	0.165474	-2.2851	up
C11orf94	TC1100010685.hg.1	0.243661	-0.0863121	0.573635	5.68326	1.63482	0.131686	0.474883	-4.91761	no_sig
C11orf96	TC1100007385.hg.1	0.115874	-0.279533	0.51128	6.19535	0.648787	0.530413	0.805982	-5.94166	no_sig
C11orf97	TC1100008805.hg.1	-0.179698	-0.481184	0.121788	3.60377	-1.31959	0.215028	0.575506	-5.31701	no_sig
C12orf29	TC1200008370.hg.1	0.00917696	-0.291126	0.30948	6.66269	0.0676551	0.947332	0.983802	-6.15515	no_sig
C12orf4	TC1200009672.hg.1	0.255248	-0.0714471	0.581944	8.83263	1.72974	0.112923	0.448093	-4.78746	no_sig
C12orf40	TC1200007349.hg.1	-0.140857	-0.446643	0.164929	3.44122	-1.01982	0.330743	0.674928	-5.63945	no_sig
C12orf42	TC1200011741.hg.1	-0.218182	-0.544956	0.108592	4.66508	-1.4782	0.168721	0.525826	-5.12285	no_sig
C12orf43	TC1200012189.hg.1	-0.102206	-0.409403	0.204991	7.05676	-0.736579	0.477517	0.777987	-5.8809	no_sig
C12orf50	TC1200011453.hg.1	0.370394	-0.0458269	0.786614	4.44849	1.97016	0.0757625	0.390131	-4.44146	no_sig
C12orf54	TC1200007522.hg.1	-0.428824	-0.837406	-0.020241	4.35582	-2.32359	0.0413678	0.313273	-3.90049	no_sig
C12orf56	TC1200011083.hg.1	-0.189646	-0.492344	0.113052	3.68997	-1.38706	0.194169	0.555376	-5.23623	no_sig
C12orf60	TC1200006948.hg.1	-0.249544	-0.657879	0.158791	5.60682	-1.35298	0.204482	0.565202	-5.27737	no_sig
C12orf71	TC1200010205.hg.1	0.0449846	-0.250179	0.340148	4.37671	0.337413	0.742456	0.911806	-6.09828	no_sig
C12orf73	TC1200012836.hg.1	0.410937	0.0956725	0.726202	6.72285	2.88577	0.0154854	0.221127	-2.99696	no_sig
C12orf75	TC1200012700.hg.1	-1.13541	-1.76796	-0.502856	7.47664	-3.9739	0.00238885	0.112033	-1.24807	down
C12orf76	TC1200011894.hg.1	0.124311	-0.235761	0.484382	5.27188	0.76433	0.461506	0.769314	-5.86025	no_sig
C14orf119	TC1400006674.hg.1	0.192676	-0.0972834	0.482636	8.24289	1.47113	0.170587	0.528521	-5.13181	no_sig
C14orf132	TC1400008110.hg.1	0.322675	-0.0746961	0.720047	4.88637	1.79775	0.101	0.430939	-4.69182	no_sig
C14orf178	TC1400010637.hg.1	0.15057	-0.201765	0.502904	4.1642	0.946114	0.36536	0.702618	-5.70863	no_sig
C14orf180	TC1400008443.hg.1	0.069609	-0.286962	0.42618	6.24895	0.432196	0.674343	0.877863	-6.06065	no_sig
C14orf28	TC1400007029.hg.1	0.0451213	-0.278146	0.368388	5.6958	0.309016	0.763355	0.918873	-6.10779	no_sig
C14orf39	TC1400009345.hg.1	-0.0333625	-0.31036	0.243635	2.73311	-0.266651	0.794903	0.932919	-6.12045	no_sig
C14orf93	TC1400008688.hg.1	-0.1692	-0.454577	0.116177	6.58431	-1.31263	0.217281	0.577852	-5.32518	no_sig
C15orf32	TC1500008374.hg.1	0.158103	-0.16113	0.477336	4.30747	1.09646	0.297393	0.646269	-5.56308	no_sig
C15orf39	TC1500007874.hg.1	-0.0676369	-0.450775	0.315501	5.72091	-0.390832	0.703736	0.893353	-6.07818	no_sig
C15orf40	TC1500010255.hg.1	0.212436	-0.232937	0.657808	4.78628	1.056	0.314664	0.660723	-5.60394	no_sig
C15orf61	TC1500007644.hg.1	0.0870466	-0.222392	0.396485	4.84886	0.622786	0.546716	0.813842	-5.9583	no_sig
C15orf62	TC1500006968.hg.1	-0.0658921	-0.381732	0.249948	5.55276	-0.461878	0.653593	0.868192	-6.04702	no_sig
C15orf65	TC1500007304.hg.1	-0.00184456	-0.305292	0.301603	3.23315	-0.0134577	0.989515	0.996743	-6.15745	no_sig
C16orf46	TC1600011572.hg.1	0.116593	-0.182732	0.415919	4.09489	0.862365	0.407756	0.734709	-5.78194	no_sig
C16orf54	TC1600009937.hg.1	-0.0693655	-0.383805	0.245074	6.58793	-0.488392	0.635314	0.860489	-6.03412	no_sig
C16orf72	TC1600006842.hg.1	0.0749464	-0.199837	0.34973	8.286	0.603839	0.558774	0.820165	-5.97003	no_sig
C16orf74	TC1600011575.hg.1	-0.0312196	-0.35984	0.297401	4.99651	-0.210326	0.83744	0.948183	-6.13444	no_sig
C16orf78	TC1600007784.hg.1	0.0327421	-0.268946	0.33443	4.27253	0.240276	0.814744	0.940207	-6.12741	no_sig
C16orf82	TC1600007307.hg.1	0.170588	-0.146101	0.487277	4.40482	1.19255	0.259306	0.61366	-5.46127	no_sig
C16orf86	TC1600008170.hg.1	0.0683382	-0.208574	0.345251	7.03368	0.546364	0.596237	0.839181	-6.00353	no_sig
C16orf87	TC1600010175.hg.1	0.410892	0.00514392	0.81664	5.70862	2.24198	0.0476387	0.326267	-4.02806	no_sig
C16orf89	TC1600009257.hg.1	-0.0602749	-0.40244	0.281891	6.12321	-0.389997	0.704335	0.893588	-6.07851	no_sig
C16orf90	TC1600009196.hg.1	0.0236084	-0.310717	0.357934	5.79636	0.156336	0.878734	0.962208	-6.14477	no_sig
C16orf91	TC1600009040.hg.1	0.4683	0.18609	0.750509	7.29747	3.67379	0.0039581	0.134692	-1.72118	no_sig
C16orf92	TC1600007439.hg.1	-0.177171	-0.472176	0.117833	5.39063	-1.32961	0.211816	0.572965	-5.30518	no_sig
C16orf95	TC1600011577.hg.1	-0.138955	-0.532721	0.254811	6.57251	-0.781262	0.451909	0.763225	-5.84732	no_sig
C16orf96	TC1600006745.hg.1	0.0686184	-0.199834	0.337071	4.02152	0.565893	0.583361	0.832675	-5.9925	no_sig
C17orf100	TC1700006703.hg.1	0.416681	0.10737	0.725991	5.30962	2.98243	0.0130745	0.209318	-2.83947	no_sig
C17orf107	TC1700006652.hg.1	0.167346	-0.194295	0.528988	5.82647	1.02447	0.328642	0.672647	-5.63494	no_sig
C17orf50	TC1700007605.hg.1	0.633786	0.264025	1.00355	7.05347	3.79475	0.00322527	0.124478	-1.52925	up
C17orf58	TC1700011547.hg.1	-0.213225	-0.525173	0.098723	5.60954	-1.51327	0.15972	0.51414	-5.07799	no_sig
C17orf64	TC1700008489.hg.1	0.39737	-0.0199838	0.814724	4.22655	2.10791	0.0599701	0.354261	-4.23443	no_sig
C17orf67	TC1700011205.hg.1	0.0794609	-0.226166	0.385088	6.7284	0.575602	0.577015	0.828931	-5.98688	no_sig
C17orf75	TC1700010349.hg.1	-0.31256	-0.624675	-0.000445343	4.8242	-2.21708	0.0497287	0.331678	-4.06672	no_sig
C17orf78	TC1700007671.hg.1	-0.0892423	-0.450348	0.271864	3.92132	-0.547138	0.595724	0.839072	-6.0031	no_sig
C17orf80	TC1700008820.hg.1	0.00571668	-0.263358	0.274791	6.22096	0.0470362	0.963367	0.987962	-6.15639	no_sig
C17orf97	TC1700006449.hg.1	0.227831	-0.0721713	0.527834	6.71889	1.68132	0.122172	0.461749	-4.85436	no_sig
C17orf98	TC1700010550.hg.1	0.204328	-0.151895	0.560551	4.70892	1.26989	0.231551	0.590249	-5.3747	no_sig
C17orf99	TC1700009037.hg.1	0.251798	-0.0852261	0.588821	5.80755	1.65406	0.127671	0.469395	-4.89155	no_sig
C18orf21	TC1800007089.hg.1	-0.271368	-0.583589	0.0408528	6.73324	-1.92424	0.0818419	0.40106	-4.50917	no_sig
C18orf25	TC1800007218.hg.1	-0.241773	-0.59799	0.114445	6.54312	-1.50263	0.162405	0.517669	-5.09167	no_sig
C18orf32	TC1800009284.hg.1	0.199657	-0.0742083	0.473523	10.0496	1.61402	0.136151	0.481428	-4.94557	no_sig
C18orf54	TC1800007355.hg.1	-0.367396	-0.697661	-0.037131	3.68129	-2.46282	0.0324716	0.288702	-3.68007	no_sig
C18orf63	TC1800007673.hg.1	0.0282547	-0.267991	0.324501	3.54767	0.211154	0.83681	0.948183	-6.13426	no_sig
C19orf12	TC1900010301.hg.1	-0.055065	-0.440727	0.330597	6.63974	-0.316104	0.75812	0.917601	-6.10549	no_sig
C19orf18	TC1900011596.hg.1	-0.0903304	-0.403299	0.222638	4.89517	-0.63899	0.536523	0.808422	-5.948	no_sig
C19orf25	TC1900011834.hg.1	0.259814	-0.0670766	0.586706	8.29412	1.75963	0.107534	0.44107	-4.74566	no_sig
C19orf33	TC1900011726.hg.1	0.229514	-0.100406	0.559433	6.79917	1.54015	0.153109	0.504942	-5.04317	no_sig
C19orf38	TC1900007001.hg.1	-0.208969	-0.540069	0.122131	7.62096	-1.39728	0.191162	0.552515	-5.22375	no_sig
C19orf44	TC1900007279.hg.1	-0.171905	-0.5584	0.214589	6.06434	-0.984707	0.34692	0.687993	-5.67294	no_sig
C19orf47	TC1900010701.hg.1	0.0622576	-0.339475	0.46399	6.98832	0.343096	0.738298	0.910764	-6.09627	no_sig
C19orf53	TC1900011675.hg.1	0.131807	-0.165282	0.428896	8.86887	0.982231	0.348083	0.689228	-5.67526	no_sig
C19orf54	TC1900010720.hg.1	0.11449	-0.274858	0.503838	5.36038	0.651015	0.52903	0.805241	-5.9402	no_sig
C19orf67	TC1900009804.hg.1	0.0813943	-0.252602	0.41539	7.01227	0.539528	0.600779	0.840882	-6.00731	no_sig
C19orf71	TC1900006642.hg.1	0.082755	-0.185844	0.351354	6.65001	0.682105	0.509943	0.79604	-5.91942	no_sig
C19orf73	TC1900011124.hg.1	0.678062	0.245645	1.11048	5.69548	3.47158	0.0055921	0.151821	-2.0452	up
C19orf81	TC1900008594.hg.1	0.270889	-0.0735776	0.615355	4.06453	1.74103	0.11086	0.445298	-4.77173	no_sig
C19orf84	TC1900011253.hg.1	-0.0856182	-0.423789	0.252553	7.98073	-0.56052	0.586888	0.834581	-5.99557	no_sig
C1D	TC0200012925.hg.1	-0.0870163	-0.451385	0.277353	6.59142	-0.528714	0.608001	0.845205	-6.01319	no_sig
C1GALT1	TC0700006662.hg.1	-0.1023	-0.383219	0.17862	5.10302	-0.80622	0.437999	0.754539	-5.8278	no_sig
C1GALT1C1	TC0X00010678.hg.1	0.451294	0.0714709	0.831118	6.39728	2.63051	0.0242214	0.261635	-3.41104	no_sig
C1GALT1C1L	TC0200012412.hg.1	-0.0807029	-0.346852	0.185446	2.95658	-0.671313	0.516521	0.799897	-5.92674	no_sig
C1orf100	TC0100012219.hg.1	0.251391	-0.131719	0.634502	4.20013	1.45274	0.175526	0.535058	-5.155	no_sig
C1orf105	TC0100010621.hg.1	-0.12903	-0.519381	0.261321	3.53503	-0.731806	0.480306	0.779748	-5.88438	no_sig
C1orf109	TC0100013751.hg.1	-0.0478181	-0.383447	0.287811	6.92117	-0.315423	0.758622	0.917601	-6.10571	no_sig
C1orf112	TC0100010553.hg.1	-0.178367	-0.598017	0.241283	4.56489	-0.940996	0.367858	0.704965	-5.71327	no_sig
C1orf115	TC0100011663.hg.1	0.301027	0.00783311	0.594222	5.57085	2.27306	0.0451492	0.321252	-3.97964	no_sig
C1orf116	TC0100017116.hg.1	-0.0895188	-0.400105	0.221067	4.83981	-0.638107	0.537076	0.808623	-5.94857	no_sig
C1orf122	TC0100007846.hg.1	0.291672	-0.00203542	0.58538	7.47726	2.19857	0.0513379	0.335397	-4.09535	no_sig
C1orf127	TC0100012864.hg.1	0.0470055	-0.276295	0.370306	5.54732	0.321887	0.753857	0.916167	-6.10358	no_sig
C1orf131	TC0100017722.hg.1	-0.119775	-0.481123	0.241573	4.57582	-0.733842	0.479115	0.779267	-5.8829	no_sig
C1orf141	TC0100014507.hg.1	-0.11961	-0.453422	0.214203	2.95474	-0.793275	0.445178	0.75933	-5.83799	no_sig
C1orf146	TC0100009038.hg.1	0.077764	-0.228777	0.384305	2.82404	0.561632	0.586157	0.834182	-5.99494	no_sig
C1orf159	TC0100012442.hg.1	-0.00607659	-0.350534	0.338381	6.23389	-0.0390558	0.969579	0.989827	-6.15675	no_sig
C1orf162	TC0100009417.hg.1	0.153094	-0.175555	0.481743	8.55556	1.03131	0.325573	0.670001	-5.62828	no_sig
C1orf167	TC0100006866.hg.1	0.191404	-0.183301	0.566109	6.74404	1.13089	0.283275	0.633111	-5.52735	no_sig
C1orf174	TC0100012604.hg.1	-0.380724	-0.704102	-0.0573467	5.67475	-2.60653	0.0252601	0.265382	-3.44971	no_sig
C1orf185	TC0100008266.hg.1	0.14024	-0.238056	0.518536	3.52687	0.820731	0.430044	0.749454	-5.8162	no_sig
C1orf198	TC0100017708.hg.1	0.196446	-0.139525	0.532416	4.71072	1.2945	0.223243	0.582039	-5.34633	no_sig
C1orf21	TC0100010887.hg.1	-0.866673	-1.26718	-0.466163	8.95346	-4.79074	0.000640343	0.0843649	-0.0228893	down
C1orf210	TC0100013920.hg.1	-0.121886	-0.462038	0.218266	6.22566	-0.793309	0.445159	0.75933	-5.83796	no_sig
C1orf216	TC0100013699.hg.1	0.0452	-0.221639	0.312039	5.67275	0.375017	0.715114	0.898598	-6.08443	no_sig
C1orf220	TC0100018322.hg.1	0.18676	-0.130233	0.503754	6.3963	1.30435	0.219987	0.579957	-5.33486	no_sig
C1orf226	TC0100018312.hg.1	-0.191579	-0.509449	0.126291	6.30053	-1.33432	0.210322	0.571162	-5.29961	no_sig
C1orf35	TC0100017586.hg.1	0.0143148	-0.256532	0.285161	7.9861	0.11701	0.90906	0.971171	-6.15038	no_sig
C1orf43	TC0100015902.hg.1	-0.00465995	-0.286698	0.277378	9.82816	-0.0365792	0.971507	0.990506	-6.15685	no_sig
C1orf50	TC0100018221.hg.1	-0.102489	-0.423641	0.218664	6.97705	-0.706523	0.495246	0.788765	-5.90248	no_sig
C1orf52	TC0100014774.hg.1	0.000356992	-0.345601	0.346315	7.12133	0.00228453	0.99822	0.999129	-6.15755	no_sig
C1orf53	TC0100011091.hg.1	0.066716	-0.294537	0.427969	3.96881	0.408865	0.690856	0.886983	-6.07074	no_sig
C1orf54	TC0100009899.hg.1	-0.0600333	-0.355432	0.235365	8.29442	-0.44993	0.66191	0.871694	-6.05261	no_sig
C1orf56	TC0100009937.hg.1	-0.0507898	-0.370628	0.269048	6.07566	-0.351567	0.732118	0.907438	-6.09323	no_sig
C1orf68	TC0100010003.hg.1	0.0512563	-0.257105	0.359618	5.0781	0.368001	0.720185	0.90172	-6.08712	no_sig
C1orf74	TC0100017171.hg.1	0.0764504	-0.239375	0.392276	5.07159	0.535913	0.603188	0.842273	-6.00929	no_sig
C1orf87	TC0100014368.hg.1	-0.668553	-1.03598	-0.301126	4.23651	-4.02834	0.00218221	0.108696	-1.16341	down
C1orf94	TC0100007739.hg.1	0.169323	-0.320635	0.659281	4.80956	0.765099	0.461068	0.769126	-5.85967	no_sig
C1QA	TC0100007290.hg.1	-1.59973	-2.20889	-0.990577	8.68133	-5.81407	0.000140406	0.0572599	1.35897	down
C1QB	TC0100007292.hg.1	-1.00445	-1.57457	-0.434325	9.54988	-3.9005	0.00270027	0.116579	-1.36281	down
C1QBP	TC1700012341.hg.1	0.313517	-0.0589205	0.685954	8.23006	1.86367	0.0905536	0.411315	-4.59737	no_sig
C1QC	TC0100007291.hg.1	-0.815546	-1.25602	-0.375071	7.28913	-4.09911	0.00194117	0.106121	-1.05396	down
C1QL1	TC1700010856.hg.1	-0.223531	-0.538649	0.0915878	6.44654	-1.57045	0.14594	0.497329	-5.00346	no_sig
C1QL2	TC0200014024.hg.1	0.298137	-0.210824	0.807097	5.2345	1.29686	0.22246	0.581563	-5.34359	no_sig
C1QL3	TC1000009905.hg.1	0.119729	-0.181709	0.421166	6.18868	0.879351	0.398894	0.727761	-5.76754	no_sig
C1QL4	TC1200010626.hg.1	0.211447	-0.209673	0.632567	6.10853	1.11162	0.291112	0.640009	-5.54746	no_sig
C1QTNF1	TC1700009079.hg.1	0.143594	-0.194049	0.481238	6.46962	0.941543	0.36759	0.704685	-5.71278	no_sig
C1QTNF12	TC0100012456.hg.1	0.153526	-0.142315	0.449367	5.02493	1.14891	0.276101	0.626382	-5.50833	no_sig
C1QTNF2	TC0500012661.hg.1	0.209693	-0.0777441	0.497131	6.02755	1.61511	0.135913	0.481063	-4.94411	no_sig
C1QTNF3	TC0500013298.hg.1	-0.194947	-0.48304	0.0931472	3.74482	-1.49811	0.16356	0.519378	-5.09747	no_sig
C1QTNF3-AMACR	TC0500013296.hg.1	0.0299718	-0.301256	0.361199	6.30775	0.200331	0.84505	0.951801	-6.13658	no_sig
C1QTNF4	TC1100010753.hg.1	0.0335717	-0.371721	0.438865	5.52817	0.183386	0.857989	0.955407	-6.13997	no_sig
C1QTNF6	TC2200009345.hg.1	-0.00886746	-0.30646	0.288725	5.77686	-0.0659687	0.948642	0.98398	-6.15527	no_sig
C1QTNF7	TC0400006936.hg.1	0.197231	-0.127865	0.522328	4.35258	1.34315	0.207541	0.568393	-5.28911	no_sig
C1QTNF8	TC1600009008.hg.1	-0.0350659	-0.302528	0.232397	5.69495	-0.290257	0.777273	0.924427	-6.11362	no_sig
C1QTNF9B	TC1300008342.hg.1	0.0827458	-0.268863	0.434354	7.15647	0.521012	0.613172	0.848195	-6.01731	no_sig
C1R	TC1200012744.hg.1	-0.240241	-0.538901	0.0584186	3.50087	-1.78087	0.103848	0.434986	-4.71574	no_sig
C1RL	TC1200012745.hg.1	0.0858614	-0.210287	0.38201	7.21372	0.641874	0.53472	0.807878	-5.94614	no_sig
C1S	TC1200012592.hg.1	0.255883	-0.188535	0.700301	5.00805	1.27471	0.229906	0.588556	-5.36918	no_sig
C2	TC0600014105.hg.1	-0.476487	-0.855135	-0.0978394	8.54031	-2.78597	0.018445	0.235053	-3.15927	no_sig
C20orf144	TC2000007161.hg.1	-0.00053392	-0.321246	0.320178	6.74676	-0.00368571	0.997128	0.999065	-6.15754	no_sig
C20orf173	TC2000008975.hg.1	0.0890141	-0.324767	0.502795	5.09935	0.476266	0.643644	0.86446	-6.04011	no_sig
C20orf202	TC2000009876.hg.1	0.250794	-0.0734276	0.575016	5.23915	1.71252	0.116137	0.453125	-4.81137	no_sig
C20orf203	TC2000008856.hg.1	0.235208	-0.207219	0.677635	5.2069	1.17699	0.265199	0.618068	-5.4782	no_sig
C20orf27	TC2000008230.hg.1	-0.423715	-0.692191	-0.155239	7.31877	-3.49406	0.00538034	0.149993	-2.00901	no_sig
C20orf85	TC2000007887.hg.1	-0.0440806	-0.355277	0.267116	4.51802	-0.313599	0.759969	0.917763	-6.10631	no_sig
C20orf96	TC2000008121.hg.1	-0.403553	-0.744709	-0.0623981	4.66388	-2.61885	0.024721	0.263787	-3.42985	no_sig
C21orf140	TC2100007506.hg.1	-0.0497289	-0.405937	0.306479	5.88286	-0.309077	0.763311	0.918873	-6.10777	no_sig
C21orf58	TC2100008467.hg.1	0.0648458	-0.310998	0.44069	5.53905	0.381976	0.710099	0.896319	-6.08171	no_sig
C21orf62	TC2100007968.hg.1	0.00850197	-0.360377	0.377381	5.36413	0.0510267	0.960262	0.987025	-6.15619	no_sig
C22orf15	TC2200006860.hg.1	-0.112831	-0.500688	0.275026	5.09201	-0.644048	0.533364	0.807291	-5.94474	no_sig
C22orf23	TC2200008675.hg.1	-0.246781	-0.522121	0.0285589	5.98493	-1.98428	0.0739791	0.385847	-4.42049	no_sig
C22orf31	TC2200008383.hg.1	-0.17022	-0.521961	0.181522	4.62454	-1.07139	0.308009	0.654752	-5.58855	no_sig
C22orf42	TC2200008500.hg.1	0.230854	-0.0756598	0.537367	4.67551	1.66743	0.124946	0.465533	-4.87335	no_sig
C22orf46	TC2200007489.hg.1	-0.504871	-0.829617	-0.180126	5.48094	-3.4419	0.00588497	0.153808	-2.09304	down
C2CD2	TC2100008229.hg.1	-0.302245	-0.720788	0.116298	5.40649	-1.59875	0.139514	0.486537	-4.96597	no_sig
C2CD2L	TC1100009240.hg.1	-0.373917	-0.705782	-0.0420507	7.17819	-2.49444	0.0307285	0.284791	-3.6296	no_sig
C2CD3	TC1100011606.hg.1	0.114933	-0.208319	0.438185	7.51619	0.787162	0.448595	0.760791	-5.84275	no_sig
C2CD4A	TC1500007463.hg.1	0.150196	-0.193629	0.494021	5.35569	0.967127	0.355235	0.693212	-5.68934	no_sig
C2CD4B	TC1500009672.hg.1	-0.0799867	-0.364692	0.204719	5.65923	-0.621989	0.547221	0.814003	-5.9588	no_sig
C2CD4C	TC1900009083.hg.1	0.699294	0.297912	1.10068	6.58987	3.85712	0.00290397	0.119392	-1.43093	up
C2CD4D	TC0100015813.hg.1	0.311928	-0.0499359	0.673793	5.36586	1.9084	0.0840408	0.402866	-4.53235	no_sig
C2CD5	TC1200010119.hg.1	-0.359137	-0.685583	-0.0326909	7.70522	-2.43562	0.0340483	0.292614	-3.72338	no_sig
C2CD6	TC0200015429.hg.1	-0.0620141	-0.349956	0.225928	3.39676	-0.476812	0.643267	0.864143	-6.03984	no_sig
C2orf15	TC0200016497.hg.1	-0.289366	-0.649637	0.0709051	3.53445	-1.77819	0.104306	0.435505	-4.71952	no_sig
C2orf16	TC0200007075.hg.1	-0.0543132	-0.41347	0.304843	3.80794	-0.334798	0.744371	0.912283	-6.09919	no_sig
C2orf27A	TC0200009350.hg.1	-0.000872312	-0.384141	0.382397	4.68547	-0.00503883	0.996074	0.998397	-6.15753	no_sig
C2orf42	TC0200016683.hg.1	-0.386014	-0.688252	-0.0837769	5.03213	-2.82759	0.0171474	0.229934	-3.09163	no_sig
C2orf49	TC0200008734.hg.1	-0.157567	-0.445317	0.130182	7.3843	-1.21231	0.251974	0.607218	-5.43954	no_sig
C2orf50	TC0200006714.hg.1	0.0958199	-0.227149	0.418788	5.25399	0.656836	0.525425	0.804371	-5.93638	no_sig
C2orf66	TC0200015330.hg.1	0.122592	-0.221142	0.466326	4.06677	0.789589	0.447236	0.760373	-5.84086	no_sig
C2orf68	TC0200013284.hg.1	-0.246565	-0.542122	0.0489925	8.01386	-1.84693	0.0931081	0.417645	-4.62151	no_sig
C2orf69	TC0200016589.hg.1	0.245877	-0.118978	0.610733	3.78352	1.49197	0.165137	0.521163	-5.10532	no_sig
C2orf72	TC0200011049.hg.1	0.0443386	-0.285769	0.374447	5.51082	0.297363	0.771991	0.922577	-6.11145	no_sig
C2orf73	TC0200007606.hg.1	-0.302836	-0.593504	-0.0121687	3.55479	-2.3066	0.0426039	0.316032	-3.92716	no_sig
C2orf74	TC0200016455.hg.1	0.265901	-0.0455452	0.577347	7.71766	1.89016	0.086643	0.405417	-4.55896	no_sig
C2orf76	TC0200014029.hg.1	-0.0235742	-0.337526	0.290377	7.5387	-0.16624	0.871126	0.960307	-6.1431	no_sig
C2orf78	TC0200008058.hg.1	0.20033	-0.136829	0.537488	2.97155	1.31545	0.216367	0.576501	-5.32188	no_sig
C2orf80	TC0200015575.hg.1	-0.102687	-0.486193	0.280818	3.23567	-0.592798	0.565868	0.82325	-5.97671	no_sig
C2orf81	TC0200013101.hg.1	0.445982	0.0231053	0.868859	5.91519	2.33488	0.040566	0.311021	-3.88275	no_sig
C2orf83	TC0200015929.hg.1	-0.0243348	-0.311694	0.263024	5.39233	-0.187484	0.854856	0.954708	-6.13918	no_sig
C2orf88	TC0200016581.hg.1	0.067007	-0.260407	0.394421	5.08916	0.45309	0.659706	0.871028	-6.05115	no_sig
C3	TC1900009443.hg.1	-0.119381	-0.423493	0.184732	11.0719	-0.869084	0.404234	0.732539	-5.77627	no_sig
C3AR1	TC1200009807.hg.1	-0.498682	-0.809357	-0.188008	7.34027	-3.55369	0.0048576	0.142474	-1.91319	no_sig
C3orf14	TC0300007657.hg.1	0.190885	-0.203559	0.585329	4.27909	1.07139	0.308009	0.654752	-5.58855	no_sig
C3orf18	TC0300011119.hg.1	-0.599672	-0.942849	-0.256495	5.68141	-3.86863	0.0028484	0.118011	-1.41283	down
C3orf20	TC0300006688.hg.1	0.0393817	-0.237155	0.315919	3.29569	0.315284	0.758725	0.917641	-6.10576	no_sig
C3orf22	TC0300012283.hg.1	0.134651	-0.147413	0.416715	4.60107	1.05687	0.314286	0.660308	-5.60308	no_sig
C3orf33	TC0300012880.hg.1	0.0673028	-0.261473	0.396079	3.98853	0.453205	0.659625	0.870985	-6.05109	no_sig
C3orf36	TC0300012483.hg.1	0.155748	-0.20202	0.513515	5.86709	0.963789	0.356829	0.694637	-5.69243	no_sig
C3orf38	TC0300008018.hg.1	0.203287	-0.245398	0.651972	6.95081	1.00307	0.338391	0.681213	-5.65555	no_sig
C3orf52	TC0300008336.hg.1	0.0643389	-0.253233	0.381911	4.96814	0.448531	0.662887	0.871864	-6.05326	no_sig
C3orf56	TC0300008695.hg.1	-0.122217	-0.424694	0.18026	3.14554	-0.89454	0.391083	0.722744	-5.75446	no_sig
C3orf62	TC0300013977.hg.1	0.133626	-0.180194	0.447446	6.68088	0.942698	0.367026	0.704135	-5.71173	no_sig
C3orf70	TC0300013405.hg.1	0.108445	-0.263536	0.480425	6.43702	0.645429	0.532503	0.806854	-5.94384	no_sig
C3orf80	TC0300009334.hg.1	0.272398	-0.118794	0.663589	4.56461	1.54161	0.152755	0.504693	-5.04126	no_sig
C3orf84	TC0300011055.hg.1	0.211968	-0.131555	0.55549	4.14693	1.36608	0.200465	0.559957	-5.26164	no_sig
C4BPA	TC0100011402.hg.1	0.248202	-0.0748688	0.571273	3.47096	1.70086	0.11836	0.455844	-4.82749	no_sig
C4BPB	TC0100011397.hg.1	0.171964	-0.132661	0.47659	3.68781	1.24978	0.238527	0.595887	-5.3976	no_sig
C4orf17	TC0400008236.hg.1	0.168131	-0.110796	0.447058	3.29397	1.3345	0.210265	0.571162	-5.2994	no_sig
C4orf19	TC0400007232.hg.1	0.345572	0.0259824	0.665162	3.95646	2.39391	0.036613	0.300148	-3.78958	no_sig
C4orf3	TC0400011705.hg.1	-0.592653	-0.92981	-0.255497	8.47609	-3.89162	0.00274071	0.117639	-1.37673	down
C4orf33	TC0400008686.hg.1	0.0717575	-0.265853	0.409368	5.55297	0.470557	0.647582	0.866538	-6.04288	no_sig
C4orf36	TC0400012942.hg.1	-0.0387287	-0.332357	0.2549	3.24922	-0.292009	0.77597	0.923983	-6.11309	no_sig
C4orf45	TC0400012257.hg.1	0.0514253	-0.277722	0.380572	4.39599	0.345898	0.736252	0.909652	-6.09528	no_sig
C4orf46	TC0400012251.hg.1	-1.10219	-1.63894	-0.565431	6.28657	-4.54611	0.000940855	0.0854875	-0.379127	down
C4orf47	TC0400009526.hg.1	0.0152305	-0.372323	0.402784	4.12764	0.0870052	0.932305	0.978258	-6.15359	no_sig
C4orf48	TC0400006552.hg.1	0.505084	0.131235	0.878934	7.12725	2.99108	0.0128781	0.208122	-2.82537	up
C4orf50	TC0400009894.hg.1	-0.058654	-0.427194	0.309885	6.25101	-0.352351	0.731547	0.907064	-6.09295	no_sig
C4orf51	TC0400008913.hg.1	-0.0735977	-0.356295	0.209099	3.9038	-0.576374	0.576512	0.828931	-5.98643	no_sig
C5	TC0900011394.hg.1	-0.211769	-0.561927	0.138389	4.88808	-1.33894	0.208864	0.56961	-5.29413	no_sig
C5AR1	TC1900011770.hg.1	-0.237363	-0.518437	0.0437116	9.22908	-1.86962	0.0896617	0.409765	-4.58877	no_sig
C5AR2	TC1900008419.hg.1	-0.0574481	-0.36178	0.246884	5.15009	-0.417916	0.684429	0.882987	-6.06689	no_sig
C5orf15	TC0500012057.hg.1	0.301736	-0.0532113	0.656684	8.14674	1.88202	0.0878274	0.407553	-4.57078	no_sig
C5orf22	TC0500007048.hg.1	0.62175	0.149395	1.0941	6.42704	2.91413	0.0147349	0.216977	-2.95077	up
C5orf24	TC0500013229.hg.1	-0.116734	-0.438971	0.205503	7.53944	-0.802017	0.440322	0.755902	-5.83112	no_sig
C5orf34	TC0500010641.hg.1	0.00885042	-0.428766	0.446467	4.03797	0.0447746	0.965127	0.988274	-6.1565	no_sig
C5orf38	TC0500006558.hg.1	0.0951224	-0.26897	0.459215	6.58851	0.578405	0.575189	0.828211	-5.98524	no_sig
C5orf46	TC0500012394.hg.1	-0.0550004	-0.399212	0.289211	4.41093	-0.353754	0.730526	0.90641	-6.09243	no_sig
C5orf47	TC0500009524.hg.1	-0.151456	-0.441453	0.138541	3.07698	-1.15626	0.273214	0.624183	-5.5005	no_sig
C5orf49	TC0500010018.hg.1	0.127134	-0.174052	0.428319	5.01643	0.934519	0.371035	0.707825	-5.71912	no_sig
C5orf51	TC0500007249.hg.1	-0.200054	-0.505628	0.10552	7.53806	-1.44941	0.176432	0.536103	-5.15917	no_sig
C5orf52	TC0500009221.hg.1	-0.130661	-0.575791	0.31447	4.2819	-0.649859	0.529747	0.805542	-5.94096	no_sig
C5orf58	TC0500009392.hg.1	-0.0402096	-0.313747	0.233327	3.6959	-0.325444	0.75124	0.91499	-6.10239	no_sig
C5orf60	TC0500013058.hg.1	0.0647845	-0.234713	0.364282	2.89837	0.478894	0.641834	0.863222	-6.03882	no_sig
C5orf63	TC0500011943.hg.1	-0.132958	-0.481294	0.215378	4.60762	-0.845039	0.416934	0.741187	-5.79638	no_sig
C5orf64	TC0500013172.hg.1	-0.184025	-0.492095	0.124045	5.16999	-1.32248	0.214098	0.574916	-5.31361	no_sig
C5orf67	TC0500010806.hg.1	0.0123204	-0.280139	0.30478	3.53978	0.0932651	0.927449	0.976627	-6.153	no_sig
C6	TC0500010592.hg.1	0.0234333	-0.270718	0.317585	5.0283	0.176369	0.86336	0.95688	-6.14129	no_sig
C6orf118	TC0600013852.hg.1	-0.142551	-0.430149	0.145047	3.00744	-1.09735	0.297023	0.645958	-5.56217	no_sig
C6orf120	TC0600010305.hg.1	-0.0716724	-0.355131	0.211787	6.26961	-0.559787	0.58737	0.834815	-5.99599	no_sig
C6orf132	TC0600011817.hg.1	0.183815	-0.207457	0.575088	6.15805	1.04007	0.32167	0.66804	-5.6197	no_sig
C6orf136	TC0600007540.hg.1	0.0812079	-0.27277	0.435186	8.30536	0.507906	0.622021	0.853662	-6.02419	no_sig
C6orf141	TC0600008212.hg.1	0.319138	-0.0112714	0.649547	6.0975	2.13839	0.056924	0.346228	-4.1879	no_sig
C6orf15	TC0600011401.hg.1	0.244218	-0.080581	0.569018	7.20869	1.66466	0.125508	0.466491	-4.87714	no_sig
C6orf163	TC0600008729.hg.1	0.0459737	-0.289018	0.380966	3.58203	0.303834	0.767192	0.920411	-6.10944	no_sig
C6orf201	TC0600014065.hg.1	-0.175064	-0.502951	0.152822	4.05535	-1.18205	0.263271	0.615872	-5.47272	no_sig
C6orf223	TC0600008114.hg.1	0.219727	-0.07265	0.512104	7.39216	1.6638	0.125681	0.466744	-4.8783	no_sig
C6orf226	TC0600011846.hg.1	0.353455	0.0450165	0.661894	7.05077	2.53704	0.028525	0.277168	-3.56141	no_sig
C6orf47	TC0600011442.hg.1	-0.210217	-0.529863	0.109428	5.98781	-1.456	0.174641	0.534364	-5.1509	no_sig
C6orf52	TC0600010790.hg.1	0.355002	-0.0171501	0.727154	4.97294	2.11189	0.0595635	0.352874	-4.22837	no_sig
C6orf58	TC0600009406.hg.1	0.0721931	-0.244376	0.388762	3.08599	0.50488	0.624073	0.854754	-6.02575	no_sig
C6orf62	TC0600011071.hg.1	-0.054494	-0.32293	0.213942	9.20053	-0.449437	0.662254	0.871694	-6.05284	no_sig
C6orf89	TC0600007852.hg.1	-0.185277	-0.507955	0.137402	8.67942	-1.27119	0.231105	0.59016	-5.37321	no_sig
C7	TC0500007238.hg.1	-0.159433	-0.494449	0.175583	3.64157	-1.0536	0.315715	0.661727	-5.60633	no_sig
C7orf25	TC0700013543.hg.1	0.0975566	-0.346276	0.541389	6.84472	0.48663	0.636521	0.860974	-6.035	no_sig
C7orf26	TC0700006650.hg.1	-0.0540372	-0.331342	0.223267	7.2935	-0.431417	0.674891	0.877905	-6.06099	no_sig
C7orf31	TC0700010510.hg.1	-0.0675376	-0.462919	0.327843	6.40751	-0.378174	0.712837	0.897513	-6.0832	no_sig
C7orf33	TC0700009581.hg.1	0.192542	-0.172079	0.557163	3.4934	1.16908	0.268232	0.620212	-5.48674	no_sig
C7orf50	TC0700009996.hg.1	-0.0513228	-0.375647	0.273001	7.78495	-0.350342	0.733011	0.907572	-6.09368	no_sig
C7orf57	TC0700007475.hg.1	-0.169829	-0.463618	0.123961	3.60435	-1.27978	0.228183	0.587074	-5.36335	no_sig
C7orf61	TC0700013595.hg.1	0.251729	-0.208005	0.711464	5.18327	1.21224	0.252	0.607218	-5.43962	no_sig
C7orf77	TC0700012478.hg.1	0.0973849	-0.174186	0.368956	3.77795	0.793906	0.444826	0.759098	-5.8375	no_sig
C8A	TC0100008454.hg.1	-0.109307	-0.492291	0.273677	3.49757	-0.631871	0.540987	0.811459	-5.95256	no_sig
C8B	TC0100014323.hg.1	-0.00100483	-0.308634	0.306624	4.39237	-0.00723145	0.994366	0.998099	-6.15752	no_sig
C8G	TC0900009247.hg.1	0.036584	-0.247639	0.320807	5.75077	0.284966	0.781214	0.925913	-6.1152	no_sig
C8orf33	TC0800009301.hg.1	0.168798	-0.128639	0.466234	6.59263	1.25642	0.236205	0.594387	-5.39007	no_sig
C8orf34	TC0800007888.hg.1	0.0318051	-0.250846	0.314456	4.43849	0.249119	0.808075	0.938221	-6.12516	no_sig
C8orf44	TC0800012310.hg.1	-0.149492	-0.543013	0.24403	6.57445	-0.841026	0.419079	0.742966	-5.79968	no_sig
C8orf48	TC0800006819.hg.1	0.0346727	-0.243088	0.312433	4.22979	0.276362	0.787635	0.928729	-6.11771	no_sig
C8orf58	TC0800012281.hg.1	0.0446414	-0.270983	0.360266	5.82776	0.313132	0.760313	0.917763	-6.10646	no_sig
C8orf74	TC0800006718.hg.1	-0.268987	-0.627243	0.0892687	5.05541	-1.66226	0.125994	0.467333	-4.8804	no_sig
C8orf76	TC0800012453.hg.1	0.276243	-0.0717557	0.624242	7.24868	1.75742	0.107925	0.441595	-4.74877	no_sig
C8orf86	TC0800010171.hg.1	0.119258	-0.216678	0.455194	4.93891	0.785948	0.449276	0.761415	-5.84369	no_sig
C8orf88	TC0800011074.hg.1	-0.0541141	-0.431697	0.323469	4.3378	-0.317292	0.757243	0.917453	-6.1051	no_sig
C8orf89	TC0800010802.hg.1	-0.0330667	-0.394392	0.328259	3.77534	-0.202606	0.843316	0.950826	-6.1361	no_sig
C9	TC0500013300.hg.1	0.517677	0.117935	0.917418	3.71348	2.86709	0.0160006	0.223751	-3.02737	up
C9orf116	TC0900011938.hg.1	-0.225099	-0.550739	0.100541	5.03215	-1.53037	0.155485	0.508144	-5.05588	no_sig
C9orf129	TC0900010833.hg.1	-0.132391	-0.446571	0.18179	5.87331	-0.93291	0.371827	0.708518	-5.72057	no_sig
C9orf131	TC0900007069.hg.1	-0.0772136	-0.447244	0.292817	3.95782	-0.461974	0.653527	0.868192	-6.04698	no_sig
C9orf152	TC0900011176.hg.1	0.089936	-0.214714	0.394586	5.61515	0.653571	0.527445	0.805241	-5.93853	no_sig
C9orf153	TC0900010618.hg.1	0.0113307	-0.328256	0.350917	4.21819	0.0738701	0.942503	0.981811	-6.15469	no_sig
C9orf163	TC0900009212.hg.1	-0.0125221	-0.323551	0.298507	6.82617	-0.0891326	0.930654	0.977867	-6.15339	no_sig
C9orf24	TC0900009895.hg.1	-0.0431433	-0.347474	0.261187	4.91878	-0.313855	0.75978	0.917763	-6.10623	no_sig
C9orf40	TC0900010442.hg.1	-0.0624789	-0.338482	0.213524	5.06926	-0.501165	0.626597	0.85583	-6.02766	no_sig
C9orf43	TC0900008490.hg.1	-0.0655931	-0.345493	0.214307	3.49098	-0.51882	0.614647	0.849346	-6.01847	no_sig
C9orf50	TC0900011703.hg.1	0.115367	-0.255353	0.486087	5.37823	0.688964	0.505788	0.793868	-5.91472	no_sig
C9orf57	TC0900010396.hg.1	-0.140199	-0.493912	0.213515	3.43761	-0.877512	0.399847	0.728492	-5.76911	no_sig
C9orf64	TC0900010586.hg.1	0.0809041	-0.227391	0.389199	7.13539	0.580985	0.573512	0.827337	-5.98373	no_sig
C9orf72	TC0900009779.hg.1	0.0168743	-0.288482	0.322231	6.53246	0.122343	0.904938	0.970034	-6.14972	no_sig
C9orf78	TC0900011710.hg.1	0.208172	-0.0814952	0.49784	6.89541	1.59105	0.141237	0.489362	-4.97621	no_sig
C9orf85	TC0900007547.hg.1	0.0500941	-0.24675	0.346938	7.16248	0.373611	0.716129	0.89937	-6.08497	no_sig
C9orf92	TC0900009604.hg.1	-0.194635	-0.539914	0.150644	3.78025	-1.24799	0.239154	0.595887	-5.39962	no_sig
CA1	TC0800010990.hg.1	-0.30116	-0.663303	0.0609827	4.10613	-1.84111	0.0940125	0.419824	-4.62989	no_sig
CA10	TC1700011143.hg.1	0.035475	-0.290497	0.361447	4.98525	0.240937	0.814245	0.940052	-6.12724	no_sig
CA11	TC1900011085.hg.1	-0.229368	-0.5428	0.0840635	7.81512	-1.62014	0.134824	0.480267	-4.93737	no_sig
CA12	TC1500009709.hg.1	-0.82364	-1.36943	-0.277845	6.38064	-3.34095	0.0070048	0.164257	-2.25626	down
CA13	TC0800012323.hg.1	0.242876	-0.0987996	0.584551	5.03571	1.57374	0.145181	0.495778	-4.99913	no_sig
CA14	TC0100009897.hg.1	0.000454153	-0.316948	0.317857	4.21117	0.00316777	0.997532	0.999066	-6.15754	no_sig
CA2	TC0800008126.hg.1	0.267052	-0.195719	0.729822	7.41072	1.27759	0.228926	0.587752	-5.36587	no_sig
[truncated: 16,479 more rows]

## Sheet: G2 LbLRV1+_vs_Control_DEGtable
Symbol	Probe_ID	logFC	AveExpr	t	P.Value	adj.P.Val	B	de
A1CF	TC1000010642.hg.1	0.159575	3.19356	1.06826	0.309354	0.695446	-5.54195	no_sig
A2M	TC1200009847.hg.1	-0.231429	10.1091	-1.78448	0.103233	0.471888	-4.66626	no_sig
A2ML1	TC1200006736.hg.1	0.107898	3.70654	0.787989	0.448132	0.793231	-5.79099	no_sig
A3GALT2	TC0100013650.hg.1	0.383455	4.53965	2.99557	0.0127773	0.236477	-2.78839	no_sig
A4GALT	TC2200008888.hg.1	0.0376165	5.84424	0.27254	0.790493	0.938605	-6.06622	no_sig
A4GNT	TC0300012566.hg.1	0.306046	3.85616	1.92037	0.0823736	0.436382	-4.47178	no_sig
AAAS	TC1200010798.hg.1	-0.251489	8.47269	-1.79972	0.100674	0.467361	-4.6448	no_sig
AACS	TC1200009303.hg.1	0.140736	5.75426	0.955159	0.360976	0.732819	-5.65002	no_sig
AACSP1	TC0500013029.hg.1	0.15397	6.3708	1.08276	0.303159	0.692034	-5.52739	no_sig
AADAC	TC0300009192.hg.1	0.0317926	3.40669	0.1431	0.888921	0.968799	-6.09411	no_sig
AADACL2	TC0300009189.hg.1	0.0308703	3.13213	0.193004	0.850639	0.958823	-6.0854	no_sig
AADACL3	TC0100006903.hg.1	-0.105278	4.57571	-0.673434	0.515225	0.827638	-5.87374	no_sig
AADACL4	TC0100006900.hg.1	0.162815	4.55475	1.04838	0.318001	0.70279	-5.56165	no_sig
AADAT	TC0400012396.hg.1	0.225944	2.97103	1.27086	0.23122	0.631523	-5.32511	no_sig
AAGAB	TC1500009845.hg.1	-0.164979	5.74398	-0.49431	0.631268	0.884686	-5.97902	no_sig
AAK1	TC0200012961.hg.1	-0.0697887	7.23131	-0.398697	0.698107	0.908416	-6.02262	no_sig
AAMDC	TC1100008541.hg.1	0.10146	8.34729	0.584066	0.571513	0.855718	-5.93004	no_sig
AAMP	TC0200015720.hg.1	-0.0551218	6.43186	-0.312773	0.760579	0.928641	-6.05406	no_sig
AANAT	TC1700008946.hg.1	-0.131422	5.0474	-1.00856	0.335866	0.715705	-5.60022	no_sig
AAR2	TC2000007243.hg.1	-0.106857	8.16408	-0.813143	0.434192	0.786276	-5.77127	no_sig
AARD	TC0800008631.hg.1	0.0299531	5.30966	0.227034	0.824758	0.950146	-6.07799	no_sig
AARS1	TC1600010752.hg.1	-0.542442	8.2134	-3.54612	0.00492094	0.177036	-1.90447	down
AARS2	TC0600011915.hg.1	0.0378908	4.5261	0.263825	0.797022	0.940517	-6.06864	no_sig
AASDH	TC0400010768.hg.1	0.0228746	5.0265	0.184793	0.856913	0.960984	-6.08701	no_sig
AASDHPPT	TC1100008955.hg.1	0.276847	8.11812	1.77705	0.104502	0.47338	-4.67669	no_sig
AASS	TC0700012439.hg.1	0.0520499	4.44397	0.299507	0.7704	0.931212	-6.05825	no_sig
AATF	TC1700007658.hg.1	-0.0474945	8.32428	-0.388411	0.705473	0.910333	-6.02677	no_sig
AATK	TC1700012015.hg.1	0.174459	6.85465	1.11562	0.289472	0.681122	-5.49384	no_sig
ABAT	TC1600006826.hg.1	0.112778	6.4391	0.728271	0.482378	0.811938	-5.83558	no_sig
ABCA1	TC0900011072.hg.1	0.0629481	8.9176	0.405608	0.693175	0.907031	-6.01977	no_sig
ABCA10	TC1700012459.hg.1	0.134634	3.77883	0.900215	0.388192	0.7511	-5.6989	no_sig
ABCA12	TC0200015645.hg.1	0.197915	3.41643	1.54289	0.152448	0.548478	-4.99313	no_sig
ABCA13	TC0700007479.hg.1	-0.251153	4.37778	-1.77447	0.104947	0.473788	-4.68032	no_sig
ABCA2	TC0900012025.hg.1	-0.25815	6.21504	-1.53383	0.154642	0.55146	-5.00485	no_sig
ABCA3	TC1600009105.hg.1	0.165601	4.6233	1.13587	0.281278	0.675082	-5.47277	no_sig
ABCA4	TC0100014977.hg.1	0.021726	5.95337	0.120459	0.906394	0.973572	-6.09721	no_sig
ABCA5	TC1700012460.hg.1	-0.0688843	7.32611	-0.488469	0.635261	0.885981	-5.98194	no_sig
ABCA6	TC1700011578.hg.1	0.338172	3.66972	2.05013	0.0661729	0.404389	-4.28021	no_sig
ABCA7	TC1900006508.hg.1	-0.369482	6.67126	-2.55784	0.027506	0.30471	-3.49227	no_sig
ABCA8	TC1700011574.hg.1	-0.0035277	5.23211	-0.0247971	0.980682	0.996209	-6.10445	no_sig
ABCA9	TC1700011575.hg.1	-0.118977	4.02856	-0.937224	0.369706	0.739583	-5.66625	no_sig
ABCB1	TC0700011706.hg.1	0.199539	4.90804	1.64961	0.12859	0.517104	-4.85202	no_sig
ABCB10	TC0100017666.hg.1	-0.194997	5.42284	-1.41307	0.186595	0.590621	-5.15688	no_sig
ABCB11	TC0200014848.hg.1	0.16538	3.97687	0.876908	0.40016	0.760872	-5.71889	no_sig
ABCB4	TC0700011705.hg.1	-0.111893	5.48198	-0.87946	0.398838	0.76	-5.71673	no_sig
ABCB5	TC0700006852.hg.1	0.979131	5.55222	3.91306	0.00264411	0.1437	-1.32877	up
ABCB6	TC0200016774.hg.1	0.0251229	4.85825	0.163818	0.872986	0.964289	-6.09081	no_sig
ABCB7	TC0X00010099.hg.1	0.00689448	7.24584	0.045877	0.964269	0.990455	-6.10367	no_sig
ABCB8	TC0700009690.hg.1	0.144499	5.31478	0.855238	0.411515	0.770063	-5.73708	no_sig
ABCB9	TC1200012256.hg.1	-0.054185	5.78593	-0.373702	0.716063	0.914518	-6.03253	no_sig
ABCC1	TC1600007022.hg.1	-0.119141	6.99005	-0.860911	0.408521	0.767529	-5.73236	no_sig
ABCC10	TC0600008087.hg.1	0.166438	7.0502	0.968354	0.354649	0.727845	-5.63793	no_sig
ABCC11	TC1600010216.hg.1	0.170583	5.70995	0.933455	0.371559	0.740709	-5.66962	no_sig
ABCC12	TC1600010215.hg.1	0.152536	7.04274	1.03393	0.324402	0.707876	-5.57579	no_sig
ABCC2	TC1000008628.hg.1	0.138918	3.75229	0.783134	0.450856	0.794304	-5.79473	no_sig
ABCC3	TC1700008263.hg.1	-0.739535	9.18434	-5.99033	0.000109731	0.0742329	1.54892	down
ABCC4	TC1300009505.hg.1	0.0728229	5.11361	0.447972	0.663277	0.896111	-6.00127	no_sig
ABCC5	TC0300013360.hg.1	-0.0286747	5.25171	-0.140175	0.891175	0.969086	-6.09454	no_sig
ABCC6	TC1600009545.hg.1	0.0295697	5.8271	0.198627	0.846349	0.957265	-6.08426	no_sig
ABCC8	TC1100010237.hg.1	0.276291	5.19408	1.80227	0.100251	0.466728	-4.6412	no_sig
ABCC9	TC1200010111.hg.1	-0.138843	3.16554	-1.0543	0.315407	0.700071	-5.55582	no_sig
ABCD1	TC0X00008795.hg.1	-0.00639745	7.08788	-0.0480696	0.962563	0.989706	-6.10356	no_sig
ABCD2	TC1200010413.hg.1	-0.107852	3.76058	-0.531827	0.605918	0.871922	-5.95948	no_sig
ABCD3	TC0100009097.hg.1	0.468775	7.30858	2.63075	0.0242111	0.29447	-3.37586	no_sig
ABCD4	TC1400009690.hg.1	-0.69334	5.50409	-3.96936	0.00240697	0.141237	-1.24183	down
ABCE1	TC0400008902.hg.1	0.441672	8.82461	2.1872	0.0523518	0.373065	-4.07268	no_sig
ABCF3	TC0300009694.hg.1	0.0542224	5.59367	0.300934	0.769342	0.930481	-6.05781	no_sig
ABCG1	TC2100007241.hg.1	0.0812503	5.44491	0.389045	0.705019	0.910302	-6.02652	no_sig
ABCG2	TC0400011279.hg.1	0.626954	4.56765	2.40628	0.0358329	0.331393	-3.73231	up
ABCG4	TC1100009242.hg.1	-0.14929	4.91781	-1.05351	0.315754	0.700504	-5.5566	no_sig
ABCG5	TC0200012417.hg.1	0.292189	4.04401	2.10543	0.0602242	0.391288	-4.19707	no_sig
ABCG8	TC0200007402.hg.1	-0.185457	3.63311	-1.39603	0.191526	0.596429	-5.17767	no_sig
ABHD1	TC0200007054.hg.1	0.304973	4.1004	1.92559	0.0816567	0.435073	-4.46418	no_sig
ABHD10	TC0300008331.hg.1	0.443223	7.0475	2.85323	0.0163939	0.254988	-3.01819	no_sig
ABHD11	TC0700011502.hg.1	0.227806	6.4036	1.20402	0.255029	0.652984	-5.39976	no_sig
ABHD12	TC2000008741.hg.1	0.213218	7.20687	1.07109	0.308137	0.694954	-5.53912	no_sig
ABHD12B	TC1400007133.hg.1	-0.0345556	3.46106	-0.239536	0.815303	0.946542	-6.07496	no_sig
ABHD13	TC1300007969.hg.1	0.127863	7.44026	0.874714	0.4013	0.761708	-5.72075	no_sig
ABHD14A	TC0300013838.hg.1	-0.0953641	5.31854	-0.587633	0.569203	0.854753	-5.92793	no_sig
ABHD14A-ACY1	TC0300013840.hg.1	-0.0461855	7.3063	-0.381417	0.710501	0.911648	-6.02953	no_sig
ABHD14B	TC0300013989.hg.1	0.109743	5.36571	0.726203	0.483592	0.812534	-5.83707	no_sig
ABHD15	TC1700010247.hg.1	0.526102	6.25426	4.04295	0.00212998	0.13525	-1.12882	up
ABHD16A	TC0600014262.hg.1	0.0678776	8.35053	0.511258	0.619752	0.878945	-5.97036	no_sig
ABHD16B	TC2000008094.hg.1	0.136291	6.60358	0.89613	0.390271	0.752427	-5.70244	no_sig
ABHD17A	TC1900009192.hg.1	-0.194228	5.85113	-1.34357	0.207409	0.6096	-5.24063	no_sig
ABHD17B	TC0900010390.hg.1	0.443552	5.82986	2.83547	0.0169123	0.258105	-3.04684	no_sig
ABHD17C	TC1500008043.hg.1	0.108923	3.95453	0.566939	0.582675	0.860295	-5.93998	no_sig
ABHD18	TC0400008666.hg.1	-0.327505	6.82973	-2.08539	0.0623194	0.395353	-4.2273	no_sig
ABHD2	TC1500008245.hg.1	-0.197946	9.43532	-1.47433	0.169741	0.570477	-5.08075	no_sig
ABHD3	TC1800008234.hg.1	0.120771	5.45234	0.946828	0.365013	0.735976	-5.65759	no_sig
ABHD4	TC1400006652.hg.1	-0.0443996	4.85694	-0.191433	0.851839	0.959305	-6.08571	no_sig
ABHD5	TC0300007194.hg.1	-0.181083	5.13383	-1.04984	0.317362	0.702313	-5.56022	no_sig
ABHD6	TC0300007606.hg.1	0.134338	8.33624	0.974812	0.351582	0.726357	-5.63195	no_sig
ABHD8	TC1900009959.hg.1	0.0498218	6.52722	0.400863	0.696559	0.907643	-6.02173	no_sig
ABI1	TC1000010101.hg.1	-0.126901	10.0149	-0.93043	0.373051	0.741845	-5.67232	no_sig
ABI2	TC0200010518.hg.1	-0.347465	6.53671	-2.19086	0.0520237	0.371755	-4.06708	no_sig
ABI3	TC1700008194.hg.1	-0.0211623	6.7784	-0.148377	0.884857	0.967822	-6.09331	no_sig
ABI3BP	TC0300011849.hg.1	-0.0644429	4.27908	-0.305994	0.765592	0.929554	-6.05622	no_sig
ABITRAM	TC0900008380.hg.1	-0.397721	7.25901	-2.2506	0.0469353	0.361743	-3.97515	no_sig
ABL1	TC0900008969.hg.1	-0.629049	5.77839	-4.52142	0.000978566	0.107169	-0.413066	down
ABL2	TC0100016548.hg.1	0.167501	8.73243	1.25588	0.236391	0.635383	-5.34209	no_sig
ABLIM1	TC1000011904.hg.1	-0.35361	7.6345	-1.52174	0.15761	0.554833	-5.02042	no_sig
ABLIM2	TC0400009958.hg.1	0.0235394	5.57234	0.151642	0.882345	0.967193	-6.0928	no_sig
ABLIM3	TC0500009055.hg.1	0.327896	6.7133	2.32407	0.0413339	0.345596	-3.8611	no_sig
ABO	TC0900011837.hg.1	-0.0566683	5.65066	-0.318435	0.7564	0.927504	-6.05221	no_sig
ABR	TC1700012324.hg.1	-0.562449	8.60807	-3.39298	0.0064026	0.189072	-2.14861	down
ABRA	TC0800011437.hg.1	0.150755	5.46818	1.1732	0.266647	0.663453	-5.43318	no_sig
ABRACL	TC0600009626.hg.1	0.340116	6.79969	2.38067	0.0374653	0.335973	-3.77255	no_sig
ABRAXAS1	TC0400011208.hg.1	-0.449997	5.32681	-1.38077	0.196039	0.599351	-5.19616	no_sig
ABRAXAS2	TC1000009217.hg.1	0.229089	9.04948	1.88759	0.0870155	0.444041	-4.51931	no_sig
ABT1	TC0600007313.hg.1	0.0726383	6.98006	0.58556	0.570545	0.855523	-5.92916	no_sig
ABTB1	TC0300008705.hg.1	-0.0654269	6.91358	-0.462085	0.653449	0.892419	-5.99472	no_sig
ABTB2	TC1100010505.hg.1	0.274607	5.03787	1.85214	0.0923057	0.454538	-4.57028	no_sig
ACAA1	TC0300010744.hg.1	-0.0938658	9.16108	-0.715212	0.49008	0.814806	-5.84491	no_sig
ACAA2	TC1800009289.hg.1	-0.0197765	9.48984	-0.140265	0.891106	0.969086	-6.09453	no_sig
ACACA	TC1700010488.hg.1	0.176185	6.26137	0.723606	0.48512	0.812845	-5.83893	no_sig
ACACB	TC1200008795.hg.1	-0.73626	6.54015	-5.25339	0.000316561	0.0866297	0.610673	down
ACAD10	TC1200012706.hg.1	-0.510766	5.04913	-3.34024	0.00701339	0.193423	-2.23311	down
ACAD11	TC0300014049.hg.1	-0.629137	3.64204	-3.29361	0.007603	0.19958	-2.30795	down
ACAD8	TC1100009616.hg.1	0.0483015	5.57063	0.359155	0.726599	0.919155	-6.03801	no_sig
ACAD9	TC0300008746.hg.1	0.00132466	6.9277	0.00888862	0.993075	0.998098	-6.10472	no_sig
ACADL	TC0200015603.hg.1	0.127777	5.82753	0.781803	0.451604	0.794549	-5.79575	no_sig
ACADM	TC0100018236.hg.1	0.358014	8.35044	2.71673	0.0208254	0.279254	-3.23799	no_sig
ACADS	TC1200009141.hg.1	0.149469	5.5285	0.92628	0.375106	0.743331	-5.67602	no_sig
ACADSB	TC1000009169.hg.1	-0.153823	5.28212	-1.14016	0.279565	0.674181	-5.46827	no_sig
ACADVL	TC1700006729.hg.1	-0.060849	10.3211	-0.397922	0.698661	0.908416	-6.02293	no_sig
ACAN	TC1500008236.hg.1	0.16293	3.89654	1.28064	0.227892	0.628253	-5.31394	no_sig
ACAP1	TC1700006740.hg.1	-0.0906615	7.43124	-0.705775	0.495693	0.817158	-5.85156	no_sig
ACAP2	TC0300013635.hg.1	-0.014664	9.02719	-0.108949	0.915297	0.976078	-6.09859	no_sig
ACAP3	TC0100012463.hg.1	-0.00063639	7.2073	-0.00421849	0.996713	0.99903	-6.10476	no_sig
ACAT1	TC1100008983.hg.1	0.0228463	4.81579	0.0694143	0.945964	0.98533	-6.10226	no_sig
ACAT2	TC0600010057.hg.1	-0.0650116	8.72966	-0.426831	0.678124	0.901791	-6.01072	no_sig
ACBD3	TC0100017519.hg.1	0.161964	8.4047	1.08618	0.30171	0.690574	-5.52394	no_sig
ACBD4	TC1700008032.hg.1	-0.380984	6.22747	-2.88376	0.01554	0.249551	-2.96894	no_sig
ACBD5	TC1000010117.hg.1	0.249533	6.75076	1.61948	0.134966	0.526584	-4.89242	no_sig
ACBD6	TC0100018540.hg.1	-0.0633767	9.11305	-0.499308	0.627861	0.883394	-5.9765	no_sig
ACBD7	TC1000012525.hg.1	-0.0407463	3.27152	-0.271708	0.791116	0.938615	-6.06645	no_sig
ACCS	TC1100007387.hg.1	-0.317627	5.58082	-1.67643	0.123141	0.506178	-4.81571	no_sig
ACCSL	TC1100007386.hg.1	0.0196997	4.19328	0.128447	0.900223	0.97165	-6.09618	no_sig
ACD	TC1600010647.hg.1	-0.00877059	6.94121	-0.0621984	0.951573	0.986275	-6.10275	no_sig
ACE	TC1700012291.hg.1	-0.830161	6.00635	-4.91091	0.000531701	0.100196	0.142916	down
ACE2	TC0X00009128.hg.1	-0.195338	3.07489	-1.35726	0.203163	0.606516	-5.22436	no_sig
ACER1	TC1900009421.hg.1	0.123015	4.27262	0.962458	0.357466	0.730337	-5.64335	no_sig
ACER2	TC0900006762.hg.1	0.267174	5.62405	1.86994	0.0896128	0.448856	-4.54474	no_sig
ACER3	TC1100008518.hg.1	0.157506	7.93429	0.913303	0.381581	0.747509	-5.68748	no_sig
ACHE	TC0700013599.hg.1	0.0741073	6.88626	0.482427	0.639405	0.888524	-5.98493	no_sig
ACIN1	TC1400008694.hg.1	-0.271814	6.83971	-1.31495	0.216529	0.618137	-5.27428	no_sig
ACKR1	TC0100018307.hg.1	0.049654	4.61759	0.397211	0.699169	0.90859	-6.02322	no_sig
ACKR2	TC0300013813.hg.1	-0.0196749	6.48312	-0.132132	0.897379	0.970739	-6.09568	no_sig
ACKR3	TC0200011219.hg.1	0.437142	5.45995	2.98525	0.0130102	0.23753	-2.80507	no_sig
ACKR4	TC0300008847.hg.1	0.0864539	3.86083	0.55531	0.59032	0.863175	-5.94657	no_sig
ACLY	TC1700010693.hg.1	-0.204346	8.35558	-0.88244	0.397296	0.758573	-5.71419	no_sig
ACMSD	TC0200009424.hg.1	-0.0270947	7.45566	-0.219553	0.83043	0.95214	-6.07972	no_sig
ACO1	TC0900006937.hg.1	-0.391675	9.59906	-2.23376	0.0483194	0.364718	-4.00114	no_sig
ACO2	TC2200007477.hg.1	-0.0835644	8.25651	-0.688042	0.506346	0.823637	-5.86384	no_sig
ACOD1	TC1300007546.hg.1	0.0197589	4.30122	0.130664	0.898511	0.971088	-6.09588	no_sig
ACOT1	TC1400007644.hg.1	0.0430131	8.95622	0.324703	0.751785	0.925156	-6.05014	no_sig
ACOT11	TC0100008398.hg.1	-0.0585227	5.38333	-0.438841	0.669672	0.89756	-6.00541	no_sig
ACOT12	TC0500011296.hg.1	0.0604609	3.12444	0.397929	0.698655	0.908416	-6.02293	no_sig
ACOT13	TC0600007203.hg.1	0.600045	10.0216	4.96824	0.000486931	0.0975776	0.222599	up
ACOT2	TC1400007647.hg.1	0.054255	8.93244	0.427272	0.677813	0.901698	-6.01053	no_sig
ACOT4	TC1400007649.hg.1	0.0524272	6.37347	0.194101	0.849802	0.958521	-6.08518	no_sig
ACOT6	TC1400007650.hg.1	0.341772	3.86267	2.02047	0.0695886	0.410322	-4.32446	no_sig
ACOT7	TC0100012675.hg.1	-0.0335993	7.28767	-0.186633	0.855506	0.960843	-6.08665	no_sig
ACOT8	TC2000009245.hg.1	-0.0721578	7.45668	-0.519951	0.613886	0.876243	-5.96581	no_sig
ACOT9	TC0X00009250.hg.1	0.322426	8.40726	2.02003	0.0696396	0.410322	-4.32511	no_sig
ACOX1	TC1700011779.hg.1	-0.0312981	6.26228	-0.18859	0.85401	0.959879	-6.08627	no_sig
ACOX2	TC0300011309.hg.1	-0.0710004	4.85836	-0.494747	0.63097	0.884686	-5.9788	no_sig
ACOX3	TC0400009978.hg.1	0.0328274	6.18695	0.240168	0.814825	0.946542	-6.07481	no_sig
ACOXL	TC0200008867.hg.1	0.268281	3.71804	1.96705	0.07616	0.424905	-4.40347	no_sig
ACP1	TC0200006440.hg.1	0.0270181	8.30249	0.217335	0.832114	0.952521	-6.08022	no_sig
ACP2	TC1100010730.hg.1	-0.28081	9.24125	-1.32858	0.212143	0.613787	-5.25831	no_sig
ACP3	TC0300008839.hg.1	-0.0658151	4.45334	-0.375763	0.714576	0.914185	-6.03173	no_sig
ACP4	TC1900008603.hg.1	-0.0639299	5.30349	-0.45418	0.658946	0.894702	-5.99841	no_sig
ACP5	TC1900009684.hg.1	-0.0247401	7.12023	-0.172887	0.866029	0.962845	-6.08922	no_sig
ACP6	TC0100015634.hg.1	-0.316347	5.42716	-2.46803	0.032178	0.320346	-3.63488	no_sig
ACP7	TC1900008041.hg.1	0.0938147	5.16633	0.696688	0.501135	0.821116	-5.85789	no_sig
ACR	TC2200007826.hg.1	0.275416	3.53231	1.77689	0.10453	0.47338	-4.67692	no_sig
ACRBP	TC1200009746.hg.1	-0.418534	5.3834	-2.14657	0.056132	0.382028	-4.13469	no_sig
ACRV1	TC1100012712.hg.1	0.111065	4.3399	0.788516	0.447836	0.793231	-5.79058	no_sig
ACSBG1	TC1500010136.hg.1	-0.0845097	3.1318	-0.436251	0.671491	0.898384	-6.00656	no_sig
ACSBG2	TC1900006789.hg.1	-0.0613015	2.97831	-0.438164	0.670147	0.89775	-6.00571	no_sig
ACSF2	TC1700008254.hg.1	-0.5045	6.45794	-2.43056	0.0343502	0.324781	-3.69408	down
ACSF3	TC1600008865.hg.1	-0.494875	6.00962	-3.27183	0.00789551	0.202911	-2.34294	no_sig
ACSL1	TC0400012621.hg.1	0.366505	9.29067	2.25397	0.0466635	0.361227	-3.96995	no_sig
ACSL3	TC0200010907.hg.1	0.260427	8.1409	1.58101	0.143512	0.538987	-4.94336	no_sig
ACSL4	TC0X00011382.hg.1	0.254301	6.01321	1.15636	0.273174	0.669525	-5.45117	no_sig
ACSL5	TC1000008926.hg.1	0.0862362	8.16304	0.550969	0.593187	0.864828	-5.94899	no_sig
ACSL6	TC0500013353.hg.1	0.0221731	5.13508	0.134331	0.895682	0.970551	-6.09538	no_sig
ACSM1	TC1600009664.hg.1	-0.194043	3.52145	-1.54824	0.151165	0.546087	-4.98619	no_sig
ACSM2A	TC1600007131.hg.1	0.129897	8.09863	0.911336	0.38257	0.747896	-5.68921	no_sig
ACSM2B	TC1600009659.hg.1	0.0147696	5.62809	0.100149	0.922113	0.978268	-6.09954	no_sig
ACSM3	TC1600011362.hg.1	-0.504255	5.03391	-2.77717	0.0187318	0.269149	-3.14077	down
ACSM4	TC1200006676.hg.1	-0.0222401	4.92731	-0.178658	0.861607	0.962291	-6.08817	no_sig
ACSM5	TC1600007130.hg.1	0.101504	4.65083	0.603514	0.558982	0.849145	-5.91842	no_sig
ACSM6	TC1000008516.hg.1	0.136513	4.74374	1.06491	0.3108	0.696877	-5.5453	no_sig
ACSS1	TC2000008722.hg.1	-0.110775	6.70302	-0.823213	0.428692	0.781863	-5.76323	no_sig
ACSS2	TC2000007202.hg.1	-0.180697	7.3302	-1.39174	0.192785	0.596998	-5.18288	no_sig
ACSS3	TC1200012680.hg.1	-0.193852	4.31999	-1.04005	0.321681	0.706839	-5.56982	no_sig
ACTA1	TC0100017663.hg.1	-0.291932	7.00245	-2.30971	0.0423751	0.347849	-3.88347	no_sig
ACTA2	TC1000011370.hg.1	0.154905	6.33348	1.26336	0.233798	0.633108	-5.33363	no_sig
ACTB	TC0700010167.hg.1	-0.00958038	7.49101	-0.0779815	0.939309	0.98304	-6.1016	no_sig
ACTBL2	TC0500010822.hg.1	-0.101405	3.65173	-0.648638	0.530506	0.835749	-5.8901	no_sig
ACTC1	TC1500009002.hg.1	0.00386022	4.78748	0.0316701	0.975329	0.994325	-6.10424	no_sig
ACTG1	TC1700012052.hg.1	-0.334891	11.6513	-2.64869	0.0234624	0.292536	-3.34715	no_sig
ACTG2	TC0200008062.hg.1	0.0579631	7.09761	0.408798	0.690904	0.906179	-6.01844	no_sig
ACTL10	TC2000007162.hg.1	0.156336	5.20477	0.958923	0.359163	0.731954	-5.64659	no_sig
ACTL6A	TC0300009609.hg.1	0.0685901	6.19539	0.341659	0.739349	0.923461	-6.04431	no_sig
ACTL6B	TC0700012011.hg.1	-0.241175	4.57629	-1.09155	0.29945	0.687872	-5.5185	no_sig
ACTL7A	TC0900008379.hg.1	0.130695	4.10972	1.08132	0.303769	0.692154	-5.52885	no_sig
ACTL7B	TC0900011145.hg.1	-0.241008	6.22477	-1.49151	0.165255	0.563477	-5.05903	no_sig
ACTL8	TC0100007127.hg.1	0.250362	5.06076	1.9564	0.0775384	0.428448	-4.41912	no_sig
ACTL9	TC1900009555.hg.1	0.166138	5.7497	1.35646	0.20341	0.606831	-5.22532	no_sig
ACTN1	TC1400009529.hg.1	-0.369688	9.70945	-2.47798	0.0316241	0.318459	-3.61913	no_sig
ACTN2	TC0100012099.hg.1	0.0676536	7.06749	0.483926	0.638375	0.88777	-5.98419	no_sig
ACTN3	TC1100008090.hg.1	0.187892	4.56464	1.43852	0.179425	0.582578	-5.1255	no_sig
ACTN4	TC1900008020.hg.1	-0.278641	8.54229	-1.57813	0.144171	0.540035	-4.94715	no_sig
ACTR10	TC1400007298.hg.1	0.134707	9.50102	1.00442	0.337768	0.717389	-5.60416	no_sig
ACTR1A	TC1000011683.hg.1	0.25984	9.02476	2.07193	0.0637645	0.398453	-4.24754	no_sig
ACTR1B	TC0200013573.hg.1	-0.0798205	7.6963	-0.606625	0.556991	0.847283	-5.91653	no_sig
ACTR2	TC0200007835.hg.1	0.0139911	11.39	0.0883149	0.931289	0.981236	-6.10071	no_sig
ACTR3	TC0200008996.hg.1	0.0347835	10.4631	0.217907	0.83168	0.952394	-6.08009	no_sig
ACTR3B	TC0700009748.hg.1	0.0964403	5.38771	0.510266	0.620423	0.879228	-5.97088	no_sig
ACTR3C	TC0700013022.hg.1	-0.102463	4.3061	-0.667806	0.51867	0.829278	-5.8775	no_sig
ACTR5	TC2000007329.hg.1	-0.286451	5.34051	-1.8147	0.0982138	0.464473	-4.62361	no_sig
ACTR6	TC1200008591.hg.1	-0.0675262	7.34337	-0.472607	0.646167	0.890674	-5.9897	no_sig
ACTR8	TC0300011222.hg.1	0.301192	7.83087	2.04988	0.0662017	0.404389	-4.2806	no_sig
ACTRT1	TC0X00010770.hg.1	0.0679578	3.2866	0.478314	0.642233	0.889995	-5.98694	no_sig
ACTRT2	TC0100006602.hg.1	-0.0476942	4.76157	-0.290534	0.777067	0.93384	-6.06098	no_sig
ACTRT3	TC0300013080.hg.1	-0.0342003	5.40572	-0.210442	0.837351	0.954508	-6.08175	no_sig
ACVR1	TC0200014697.hg.1	-0.02506	6.69107	-0.180869	0.859915	0.961899	-6.08775	no_sig
ACVR1B	TC1200007647.hg.1	-0.314535	6.40886	-2.03252	0.068181	0.408511	-4.30651	no_sig
ACVR1C	TC0200014694.hg.1	0.0983677	4.2205	0.786159	0.449157	0.793792	-5.7924	no_sig
ACVR2A	TC0200009596.hg.1	0.0125446	6.46487	0.089316	0.930512	0.980833	-6.10061	no_sig
ACVR2B	TC0300007077.hg.1	-0.171063	4.7516	-0.827152	0.426554	0.781079	-5.76006	no_sig
ACVRL1	TC1200007646.hg.1	-0.0838358	7.18825	-0.55624	0.589707	0.862946	-5.94604	no_sig
ACY1	TC0300013839.hg.1	0.0297276	6.13233	0.149568	0.88394	0.96759	-6.09313	no_sig
ACY3	TC1100011348.hg.1	-0.010113	4.95658	-0.0635066	0.950556	0.986252	-6.10267	no_sig
ACYP1	TC1400009710.hg.1	0.0582384	6.43543	0.47025	0.647795	0.891358	-5.99083	no_sig
ACYP2	TC0200016447.hg.1	0.229434	7.84082	1.48343	0.167352	0.566355	-5.06926	no_sig
ADA	TC2000009198.hg.1	0.274754	4.00642	1.55951	0.148493	0.542767	-4.97152	no_sig
ADA2	TC2200007894.hg.1	-1.11779	9.86856	-5.98164	0.000111062	0.0742329	1.53839	down
ADAD1	TC0400008613.hg.1	0.0610877	4.18195	0.458674	0.655819	0.893081	-5.99632	no_sig
ADAD2	TC1600008640.hg.1	0.479575	6.15499	2.72143	0.0206545	0.278693	-3.23043	no_sig
ADAL	TC1500007056.hg.1	0.143199	6.19577	0.804686	0.438846	0.787882	-5.77796	no_sig
ADAM10	TC1500009574.hg.1	0.0471787	8.81262	0.371777	0.717454	0.914852	-6.03326	no_sig
ADAM11	TC1700008014.hg.1	0.104992	5.29406	0.426124	0.678624	0.90217	-6.01103	no_sig
ADAM12	TC1000012169.hg.1	0.0555444	4.7061	0.337902	0.742098	0.92383	-6.04563	no_sig
ADAM15	TC0100018300.hg.1	-0.0207543	6.41683	-0.144155	0.888108	0.968735	-6.09395	no_sig
ADAM17	TC0200011688.hg.1	0.105837	6.57638	0.622795	0.54671	0.841794	-5.90655	no_sig
ADAM18	TC0800007377.hg.1	-0.0327544	2.96111	-0.239599	0.815255	0.946542	-6.07495	no_sig
ADAM19	TC0500012599.hg.1	-0.00860603	6.1217	-0.0615912	0.952045	0.986275	-6.10279	no_sig
ADAM2	TC0800010204.hg.1	0.0369438	3.18567	0.216728	0.832575	0.95253	-6.08036	no_sig
ADAM20	TC1400009579.hg.1	-0.415736	4.12344	-2.00331	0.0716387	0.414836	-4.34993	no_sig
ADAM21	TC1400007576.hg.1	-0.0818724	3.2113	-0.648872	0.530361	0.835703	-5.88995	no_sig
ADAM22	TC0700008265.hg.1	-0.0584736	3.2988	-0.462442	0.653202	0.892419	-5.99455	no_sig
ADAM23	TC0200010577.hg.1	-0.0513506	3.55962	-0.350796	0.73268	0.920921	-6.04106	no_sig
ADAM28	TC0800007040.hg.1	-0.159366	6.90224	-0.737884	0.476756	0.809548	-5.82861	no_sig
ADAM29	TC0400012865.hg.1	0.443026	5.56015	3.48556	0.00545942	0.181437	-2.0008	no_sig
ADAM30	TC0100015481.hg.1	-0.0913872	3.36433	-0.696033	0.501528	0.821345	-5.85834	no_sig
ADAM32	TC0800007370.hg.1	0.0785759	3.38295	0.49889	0.628145	0.883452	-5.97671	no_sig
ADAM33	TC2000008227.hg.1	0.111551	6.13546	0.666006	0.519775	0.83004	-5.8787	no_sig
ADAM7	TC0800007043.hg.1	-0.0500768	3.08401	-0.3447	0.737127	0.921995	-6.04324	no_sig
ADAM8	TC1000012389.hg.1	-0.0832894	6.81539	-0.58635	0.570033	0.8552	-5.92869	no_sig
ADAM9	TC0800007367.hg.1	0.197389	7.47118	1.35715	0.203198	0.606516	-5.2245	no_sig
ADAMDEC1	TC0800007042.hg.1	0.0846748	10.7862	0.612242	0.553408	0.845321	-5.91309	no_sig
ADAMTS1	TC2100007821.hg.1	-0.174658	3.53823	-1.01615	0.332407	0.713216	-5.59296	no_sig
ADAMTS10	TC1900009550.hg.1	0.277112	6.46285	1.62483	0.133814	0.525082	-4.88527	no_sig
ADAMTS12	TC0500010453.hg.1	-0.105545	4.45299	-0.675363	0.514047	0.826896	-5.87244	no_sig
ADAMTS13	TC0900009077.hg.1	0.347884	4.17387	2.27008	0.0453827	0.357147	-3.94501	no_sig
ADAMTS14	TC1000007934.hg.1	0.0461288	4.03528	0.364413	0.722783	0.917272	-6.03605	no_sig
ADAMTS15	TC1100009533.hg.1	0.046957	5.2556	0.29788	0.771607	0.931575	-6.05875	no_sig
ADAMTS16	TC0500006613.hg.1	0.696129	4.1433	3.02354	0.0121677	0.231018	-2.74323	up
ADAMTS17	TC1500010630.hg.1	0.15933	6.1912	1.24278	0.240992	0.640266	-5.35683	no_sig
ADAMTS18	TC1600010914.hg.1	0.0788398	4.92311	0.5085	0.621619	0.880081	-5.97179	no_sig
ADAMTS19	TC0500008586.hg.1	-0.0197023	2.9753	-0.155918	0.879055	0.965936	-6.09212	no_sig
ADAMTS2	TC0500013039.hg.1	0.0262989	4.96999	0.118837	0.907648	0.973698	-6.09742	no_sig
ADAMTS20	TC1200010475.hg.1	0.111734	3.35212	0.783056	0.450899	0.794304	-5.79479	no_sig
ADAMTS3	TC0400010989.hg.1	0.02767	3.55443	0.181699	0.85928	0.961653	-6.0876	no_sig
ADAMTS4	TC0100016163.hg.1	-0.325183	4.39382	-2.37215	0.0380243	0.336985	-3.78591	no_sig
ADAMTS5	TC2100007822.hg.1	0.267688	5.13548	1.53673	0.153937	0.550501	-5.00111	no_sig
ADAMTS6	TC0500010924.hg.1	0.17131	5.95467	0.920527	0.377967	0.745482	-5.68112	no_sig
ADAMTS7	TC1500010157.hg.1	0.0502515	5.45621	0.298851	0.770886	0.93151	-6.05845	no_sig
ADAMTS8	TC1100012834.hg.1	0.163034	5.76456	0.896857	0.3899	0.752122	-5.70181	no_sig
ADAMTS9	TC0300011391.hg.1	0.0150023	2.9553	0.125381	0.90259	0.972312	-6.09658	no_sig
ADAMTSL1	TC0900006748.hg.1	0.345306	4.15358	2.44851	0.033292	0.323034	-3.66574	no_sig
ADAMTSL2	TC0900009084.hg.1	0.135612	4.92175	0.889904	0.393455	0.755039	-5.7078	no_sig
ADAMTSL3	TC1500008127.hg.1	-0.120204	2.96346	-0.899253	0.388681	0.751642	-5.69974	no_sig
ADAMTSL4	TC0100009913.hg.1	-0.131373	6.48426	-0.929225	0.373647	0.742074	-5.6734	no_sig
ADAMTSL4-AS1	TC0100018485.hg.1	0.0238537	5.88146	0.170424	0.867917	0.963344	-6.08966	no_sig
ADAMTSL5	TC1900009165.hg.1	0.267778	6.91471	1.73289	0.112344	0.486376	-4.73823	no_sig
ADAP1	TC0700013500.hg.1	-0.104941	5.57566	-0.77137	0.4575	0.797967	-5.80371	no_sig
ADAP2	TC1700012226.hg.1	0.00939381	8.0551	0.0694855	0.945909	0.98533	-6.10225	no_sig
ADAR	TC0100015921.hg.1	0.158126	4.61485	0.493087	0.632103	0.885021	-5.97964	no_sig
ADARB1	TC2100007402.hg.1	-0.313029	6.04274	-1.45044	0.17615	0.57793	-5.11068	no_sig
ADARB2	TC1000009541.hg.1	-0.120368	5.47351	-0.806304	0.437953	0.787703	-5.77669	no_sig
ADAT1	TC1600011569.hg.1	0.142673	5.8835	0.798751	0.442132	0.790108	-5.78262	no_sig
ADAT2	TC0600013425.hg.1	-0.17952	5.84881	-0.72504	0.484276	0.812534	-5.8379	no_sig
ADCK1	TC1400007769.hg.1	-0.101911	5.94678	-0.707518	0.494653	0.817018	-5.85034	no_sig
ADCK2	TC0700013467.hg.1	-0.0445317	5.58763	-0.160335	0.875661	0.964845	-6.09139	no_sig
ADCK5	TC0800009254.hg.1	0.264875	7.04803	1.45711	0.174341	0.576211	-5.10236	no_sig
ADCY1	TC0700007426.hg.1	0.29815	5.32178	1.40471	0.189	0.593734	-5.1671	no_sig
ADCY10	TC0100016316.hg.1	0.195442	4.42887	1.2655	0.233061	0.632687	-5.3312	no_sig
ADCY2	TC0500006665.hg.1	-0.124758	4.20161	-0.910278	0.383102	0.747896	-5.69013	no_sig
ADCY3	TC0200011991.hg.1	-0.362675	6.12858	-1.42675	0.18271	0.58632	-5.14005	no_sig
ADCY4	TC1400010726.hg.1	0.0269996	5.91389	0.163167	0.873485	0.964289	-6.09092	no_sig
ADCY5	TC0300012206.hg.1	-0.161448	6.18345	-1.35379	0.204233	0.60755	-5.2285	no_sig
ADCY7	TC1600007814.hg.1	-0.210422	5.72925	-1.0622	0.31197	0.697434	-5.54799	no_sig
ADCY8	TC0800011844.hg.1	-0.137183	3.50031	-0.781951	0.451521	0.79454	-5.79564	no_sig
ADCY9	TC1600009210.hg.1	0.265432	5.21731	1.86751	0.0899775	0.449352	-4.54824	no_sig
ADCYAP1	TC1800006461.hg.1	0.202271	5.42121	1.36576	0.200563	0.60332	-5.2142	no_sig
ADCYAP1R1	TC0700007105.hg.1	-0.0917367	3.42976	-0.722096	0.48601	0.81338	-5.84001	no_sig
ADD1	TC0400006579.hg.1	-0.54381	6.79537	-3.21272	0.00874897	0.210499	-2.43805	down
ADD2	TC0200013001.hg.1	-0.410877	5.51822	-2.72768	0.0204296	0.278541	-3.2204	no_sig
ADD3	TC1000008875.hg.1	-0.083794	3.45232	-0.597029	0.563143	0.851558	-5.92233	no_sig
ADGB	TC0600009745.hg.1	-0.046736	3.17043	-0.346141	0.736074	0.921885	-6.04273	no_sig
ADGRA1	TC1000009444.hg.1	0.0287664	6.32454	0.192313	0.851167	0.959074	-6.08554	no_sig
ADGRA2	TC0800007311.hg.1	-0.139168	5.07531	-0.746154	0.471954	0.806101	-5.82255	no_sig
ADGRA3	TC0400012907.hg.1	0.0385829	2.70724	0.306048	0.765552	0.929554	-6.0562	no_sig
ADGRB1	TC0800009143.hg.1	-0.0886462	5.90052	-0.672827	0.515596	0.827762	-5.87415	no_sig
ADGRB2	TC0100013578.hg.1	-0.187994	6.25882	-1.50839	0.160949	0.558467	-5.03753	no_sig
ADGRB3	TC0600008447.hg.1	0.0904766	3.90704	0.629035	0.542772	0.839181	-5.90263	no_sig
ADGRD1	TC1200009420.hg.1	-0.294402	5.57269	-1.22407	0.24769	0.647691	-5.37768	no_sig
ADGRE1	TC1900006827.hg.1	-0.167695	4.26918	-1.33934	0.208737	0.610679	-5.24564	no_sig
ADGRE2	TC1900009838.hg.1	0.171895	6.79092	1.2393	0.242227	0.641665	-5.36072	no_sig
ADGRE3	TC1900009832.hg.1	-1.03733	6.62274	-3.72091	0.00365399	0.162304	-1.62841	down
ADGRE5	TC1900007173.hg.1	-0.432409	7.07629	-2.60657	0.0252583	0.300679	-3.41453	no_sig
ADGRF1	TC0600011957.hg.1	0.0656733	3.82774	0.441831	0.667575	0.897333	-6.00406	no_sig
ADGRF2	TC0600014135.hg.1	-0.0731994	4.71932	-0.566489	0.58297	0.860356	-5.94023	no_sig
ADGRF3	TC0200012035.hg.1	-0.00313235	5.85606	-0.0181783	0.985838	0.997247	-6.10459	no_sig
ADGRF4	TC0600014136.hg.1	-0.0398221	3.73746	-0.289985	0.777476	0.93384	-6.06115	no_sig
ADGRF5	TC0600011956.hg.1	0.0244332	3.62039	0.175912	0.863711	0.962504	-6.08867	no_sig
ADGRG1	TC1600008005.hg.1	0.305884	3.76973	1.73713	0.111568	0.485143	-4.73236	no_sig
ADGRG2	TC0X00009199.hg.1	0.153951	3.15856	1.23722	0.242968	0.641895	-5.36305	no_sig
ADGRG3	TC1600008007.hg.1	-0.11051	6.25537	-0.750516	0.469433	0.804609	-5.81934	no_sig
ADGRG4	TC0X00008528.hg.1	-0.329479	3.57623	-2.02679	0.0688466	0.409445	-4.31505	no_sig
ADGRG5	TC1600008003.hg.1	0.124665	6.32804	0.946502	0.365171	0.735976	-5.65789	no_sig
ADGRG6	TC0600009669.hg.1	0.232237	4.96373	1.77073	0.105593	0.47461	-4.68555	no_sig
ADGRG7	TC0300008150.hg.1	-0.0508369	3.26105	-0.37043	0.718428	0.915083	-6.03378	no_sig
ADGRL1	TC1900009808.hg.1	0.0774367	5.89739	0.473758	0.645372	0.890674	-5.98915	no_sig
ADGRL2	TC0100008845.hg.1	0.181334	4.66253	1.37265	0.198474	0.600878	-5.20593	no_sig
ADGRL3	TC0400012798.hg.1	0.0999646	3.40547	0.826653	0.426825	0.781265	-5.76046	no_sig
ADGRL4	TC0100014685.hg.1	0.00118503	3.54536	0.00778943	0.993931	0.998524	-6.10473	no_sig
ADGRV1	TC0500008055.hg.1	0.00598054	3.49309	0.0420307	0.967263	0.991938	-6.10385	no_sig
ADH1A	TC0400011407.hg.1	-0.130076	3.33505	-1.03598	0.323489	0.707772	-5.5738	no_sig
ADH1B	TC0400011408.hg.1	0.171044	3.66816	1.32563	0.213089	0.615268	-5.26179	no_sig
ADH1C	TC0400011409.hg.1	0.304776	4.34336	2.02145	0.0694722	0.410261	-4.32299	no_sig
ADH4	TC0400011403.hg.1	0.0797967	4.18882	0.376401	0.714115	0.913942	-6.03149	no_sig
ADH5	TC0400011402.hg.1	0.205866	6.89864	1.17384	0.266402	0.663274	-5.43249	no_sig
ADH6	TC0400011405.hg.1	0.464438	4.56193	3.10613	0.0105334	0.219928	-2.60989	no_sig
ADH7	TC0400011411.hg.1	0.232023	3.2822	1.56409	0.14742	0.542233	-4.96554	no_sig
ADHFE1	TC0800012308.hg.1	-0.440519	5.60362	-2.20701	0.0505977	0.368379	-4.04229	no_sig
ADI1	TC0200011551.hg.1	0.254229	6.24683	2.01798	0.0698822	0.410322	-4.32816	no_sig
ADIG	TC2000007325.hg.1	-0.15702	5.73617	-1.13406	0.282005	0.675127	-5.47467	no_sig
ADIPOQ	TC0300009787.hg.1	0.194588	3.7923	1.52252	0.157418	0.554626	-5.01942	no_sig
ADIPOR1	TC0100016971.hg.1	-0.169736	9.00238	-1.15186	0.274937	0.670843	-5.45594	no_sig
ADIPOR2	TC1200006472.hg.1	-0.362363	6.99755	-2.64399	0.0236562	0.293124	-3.35467	no_sig
ADK	TC1000008063.hg.1	0.171636	8.78437	1.24712	0.23946	0.638769	-5.35196	no_sig
ADM	TC1100006831.hg.1	-1.16721	7.53776	-1.83478	0.0950039	0.458231	-4.59507	no_sig
ADM2	TC2200007808.hg.1	0.233268	6.90191	1.565	0.147208	0.542233	-4.96436	no_sig
ADNP	TC2000009440.hg.1	-0.13663	7.69785	-1.01688	0.332075	0.713109	-5.59226	no_sig
ADNP2	TC1800007835.hg.1	-0.148928	7.1701	-0.734417	0.478779	0.810376	-5.83114	no_sig
ADO	TC1000007779.hg.1	0.13857	7.77888	0.9518	0.3626	0.734582	-5.65308	no_sig
ADORA1	TC0100011245.hg.1	0.116653	5.78591	0.676157	0.513563	0.826877	-5.87191	no_sig
ADORA2A	TC2200009233.hg.1	0.22495	7.59951	1.69363	0.119758	0.500446	-4.79226	no_sig
ADORA2B	TC1700006999.hg.1	0.21266	6.51532	1.33175	0.211135	0.612429	-5.25458	no_sig
ADPGK	TC1500009973.hg.1	0.0424425	7.9709	0.31984	0.755365	0.927069	-6.05175	no_sig
ADPRH	TC0300008482.hg.1	-0.123136	6.06252	-0.793119	0.445265	0.791954	-5.78701	no_sig
ADPRHL1	TC1300009906.hg.1	0.336764	6.3311	2.44366	0.0335746	0.323034	-3.6734	no_sig
ADPRM	TC1700006877.hg.1	-0.0484735	7.08501	-0.39819	0.698469	0.908416	-6.02282	no_sig
ADPRS	TC0100007791.hg.1	-0.0837035	5.71534	-0.608123	0.556034	0.846607	-5.91561	no_sig
ADRA1A	TC0800012393.hg.1	0.115325	4.8038	0.90287	0.386844	0.750221	-5.6966	no_sig
ADRA1B	TC0500009264.hg.1	0.139485	5.91736	0.799198	0.441884	0.790046	-5.78227	no_sig
ADRA1D	TC2000008253.hg.1	0.0820145	6.31078	0.560436	0.586943	0.862051	-5.94368	no_sig
ADRA2A	TC1000008913.hg.1	-0.0421364	4.59978	-0.333558	0.745281	0.924443	-6.04713	no_sig
ADRA2B	TC0200013509.hg.1	-0.337997	4.77427	-1.60602	0.137903	0.530853	-4.91032	no_sig
ADRA2C	TC0400006616.hg.1	0.186798	6.02176	1.27316	0.230432	0.631426	-5.32248	no_sig
ADRB1	TC1000008968.hg.1	0.19733	6.07451	1.24494	0.24023	0.639583	-5.35441	no_sig
ADRB2	TC0500009046.hg.1	0.0170804	4.54476	0.129784	0.89919	0.971247	-6.096	no_sig
ADRB3	TC0800010144.hg.1	0.206305	5.15088	1.15982	0.271822	0.668278	-5.44748	no_sig
ADRM1	TC2000008001.hg.1	0.0828405	8.28548	0.655768	0.526085	0.833419	-5.88545	no_sig
ADSL	TC2200009275.hg.1	0.201795	6.86268	1.30452	0.219931	0.621174	-5.28641	no_sig
ADSS1	TC1400008452.hg.1	-2.12015	6.12028	-3.774	0.00334019	0.158011	-1.54519	down
ADSS2	TC0100018006.hg.1	-0.268948	6.37852	-1.61478	0.135985	0.528151	-4.89867	no_sig
ADTRP	TC0600010825.hg.1	-0.270299	5.64907	-2.13736	0.057025	0.384128	-4.1487	no_sig
AEBP2	TC1200012599.hg.1	-0.146887	7.67022	-0.806343	0.437932	0.787703	-5.77666	no_sig
AEN	TC1500008231.hg.1	0.354841	5.94217	2.63569	0.0240025	0.293539	-3.36795	no_sig
AFAP1	TC0400009953.hg.1	0.138613	5.10044	1.02372	0.32898	0.711215	-5.58568	no_sig
AFAP1L1	TC0500009058.hg.1	-0.0293812	6.4883	-0.175271	0.864202	0.962551	-6.08879	no_sig
AFAP1L2	TC1000011899.hg.1	-0.0498549	4.11123	-0.315373	0.758659	0.928533	-6.05321	no_sig
AFDN	TC0600010235.hg.1	-0.198387	4.8231	-1.08192	0.303515	0.692132	-5.52824	no_sig
AFF1	TC0400008053.hg.1	-0.236322	8.45815	-1.55837	0.148762	0.543137	-4.97301	no_sig
AFF1-AS1	TC0400012943.hg.1	0.171914	5.0631	1.04062	0.321427	0.706559	-5.56927	no_sig
AFF2	TC0X00008674.hg.1	-0.207659	4.39773	-1.05904	0.313342	0.697931	-5.55112	no_sig
AFF3	TC0200013616.hg.1	-0.0860418	4.02293	-0.364107	0.723006	0.917373	-6.03616	no_sig
AFF4	TC0500012032.hg.1	0.0210164	8.3659	0.160885	0.875238	0.964755	-6.0913	no_sig
AFG1L	TC0600009051.hg.1	0.535178	5.79695	2.77597	0.0187712	0.269506	-3.1427	up
AFG3L2	TC1800008116.hg.1	0.0167411	8.55691	0.104491	0.91875	0.976961	-6.09908	no_sig
AFM	TC0400007832.hg.1	0.0886134	3.05505	0.652546	0.52808	0.83486	-5.88756	no_sig
AFMID	TC1700009042.hg.1	-0.344084	5.13743	-2.14767	0.0560268	0.381734	-4.13302	no_sig
AFP	TC0400007831.hg.1	-0.0163455	3.46236	-0.136247	0.894203	0.969952	-6.09511	no_sig
AFTPH	TC0200007805.hg.1	0.127792	10.09	1.05102	0.316842	0.701908	-5.55905	no_sig
AGA	TC0400012496.hg.1	0.580491	8.94014	4.17266	0.00171995	0.128956	-0.931439	up
AGAP1	TC0200011188.hg.1	-0.300618	4.84183	-1.92953	0.0811186	0.434497	-4.45843	no_sig
AGAP2	TC1200010976.hg.1	-0.176326	6.17433	-1.19662	0.257783	0.65538	-5.40785	no_sig
AGAP3	TC0700009693.hg.1	-0.429192	8.74451	-2.88793	0.0154267	0.249129	-2.9622	no_sig
AGAP4	TC1000010509.hg.1	-0.179252	8.50072	-1.23702	0.24304	0.641895	-5.36328	no_sig
AGAP5	TC1000012567.hg.1	-0.179203	9.07628	-1.29987	0.221463	0.622542	-5.2918	no_sig
AGAP6	TC1000007598.hg.1	-0.140652	8.59896	-0.92698	0.374758	0.743251	-5.6754	no_sig
AGBL1	TC1500008202.hg.1	0.0316932	3.44783	0.25122	0.806494	0.943153	-6.072	no_sig
AGBL2	TC1100010760.hg.1	-0.0894414	3.24458	-0.584282	0.571373	0.855578	-5.92991	no_sig
AGBL3	TC0700009240.hg.1	-0.0528678	3.19407	-0.326638	0.750362	0.925076	-6.04949	no_sig
AGBL4	TC0100014133.hg.1	-0.0829353	3.61254	-0.510699	0.62013	0.879144	-5.97065	no_sig
AGBL5	TC0200007050.hg.1	-0.379401	7.82767	-2.48076	0.0314713	0.318296	-3.61473	no_sig
AGER	TC0600011482.hg.1	0.212371	5.9854	1.23502	0.243752	0.642609	-5.3655	no_sig
AGFG2	TC0700008552.hg.1	0.0167734	6.51408	0.0918508	0.928546	0.980525	-6.10037	no_sig
AGGF1	TC0500007841.hg.1	-0.0223295	6.83756	-0.127189	0.901194	0.971885	-6.09635	no_sig
AGK	TC0700009394.hg.1	0.366821	4.77164	1.80719	0.0994402	0.465226	-4.63424	no_sig
AGL	TC0100009191.hg.1	-0.153194	5.20248	-0.923398	0.376537	0.744294	-5.67858	no_sig
AGMAT	TC0100013003.hg.1	0.0105916	4.70585	0.0486405	0.962119	0.989538	-6.10353	no_sig
AGMO	TC0700010334.hg.1	-0.0081909	3.21278	-0.0532319	0.958547	0.98856	-6.10329	no_sig
AGO1	TC0100007786.hg.1	-0.413981	9.38646	-3.18747	0.00914174	0.213554	-2.47872	no_sig
AGO2	TC0800012474.hg.1	-0.186438	6.6902	-1.30794	0.218811	0.619958	-5.28244	no_sig
AGO3	TC0100007789.hg.1	-0.129509	8.04909	-0.854216	0.412056	0.770361	-5.73793	no_sig
AGO4	TC0100007784.hg.1	-0.326058	7.2131	-2.18583	0.0524748	0.373326	-4.07477	no_sig
AGPAT2	TC0900011992.hg.1	-0.0977309	7.40639	-0.733438	0.479351	0.81075	-5.83185	no_sig
AGPAT3	TC2100007331.hg.1	0.146609	6.31929	0.926041	0.375224	0.743331	-5.67623	no_sig
AGPAT4	TC0600013794.hg.1	-0.134276	7.08923	-0.82401	0.428259	0.781604	-5.76259	no_sig
AGPAT4-IT1	TC0600013797.hg.1	-0.136661	7.16108	-0.813132	0.434198	0.786276	-5.77128	no_sig
AGPAT5	TC0800006566.hg.1	0.333316	5.88385	1.96305	0.0766751	0.42585	-4.40936	no_sig
AGPS	TC0200010100.hg.1	0.0403821	6.39712	0.268965	0.793169	0.939106	-6.06722	no_sig
AGR2	TC0700010355.hg.1	-0.205538	3.64647	-1.25152	0.237914	0.63673	-5.34701	no_sig
AGR3	TC0700010358.hg.1	0.14949	3.27932	1.19687	0.257689	0.65538	-5.40758	no_sig
AGRN	TC0100006486.hg.1	-0.0107236	6.86462	-0.0794615	0.93816	0.98304	-6.10148	no_sig
AGRP	TC1600010636.hg.1	-0.00469904	5.64226	-0.0219857	0.982872	0.996753	-6.10451	no_sig
AGT	TC0100018565.hg.1	0.216213	5.46184	1.16421	0.270117	0.666829	-5.44281	no_sig
AGTPBP1	TC0900010607.hg.1	-0.245908	5.85826	-1.03402	0.324361	0.707876	-5.5757	no_sig
AGTR1	TC0300009119.hg.1	0.234996	3.52479	1.51391	0.159562	0.557155	-5.03047	no_sig
AGTR2	TC0X00008207.hg.1	-0.254495	4.58499	-1.31797	0.21555	0.617332	-5.27075	no_sig
AGTRAP	TC0100006865.hg.1	-0.177603	8.37974	-1.37624	0.197395	0.600324	-5.20162	no_sig
AGXT	TC0200011376.hg.1	0.00668345	7.82341	0.0409113	0.968134	0.99241	-6.10389	no_sig
AGXT2	TC0500010478.hg.1	-0.0624819	4.47594	-0.438736	0.669745	0.89756	-6.00545	no_sig
AHCTF1	TC0100018080.hg.1	-0.41505	5.91202	-2.07191	0.0637666	0.398453	-4.24757	no_sig
AHCY	TC2000008915.hg.1	-0.212004	6.84566	-1.5226	0.157399	0.554626	-5.01932	no_sig
AHCYL1	TC0100009365.hg.1	0.120544	9.79903	0.896122	0.390275	0.752427	-5.70245	no_sig
AHCYL2	TC0700009083.hg.1	0.0191112	5.54108	0.140911	0.890608	0.968806	-6.09443	no_sig
AHDC1	TC0100013437.hg.1	-0.0409462	6.40638	-0.312967	0.760435	0.928641	-6.05399	no_sig
AHI1	TC0600013258.hg.1	0.03096	7.90423	0.179975	0.860599	0.961979	-6.08792	no_sig
AHNAK	TC1100011083.hg.1	-0.152257	7.74516	-1.20255	0.255575	0.653816	-5.40138	no_sig
AHNAK2	TC1400010390.hg.1	0.0555877	4.44759	0.426081	0.678654	0.90217	-6.01105	no_sig
AHR	TC0700006795.hg.1	0.0792956	9.79579	0.580274	0.573975	0.856674	-5.93226	no_sig
AHSA1	TC1400007761.hg.1	0.376122	8.8737	1.86779	0.0899348	0.449352	-4.54783	no_sig
AHSA2P	TC0200007717.hg.1	-0.153144	9.42197	-1.0089	0.335715	0.715705	-5.5999	no_sig
AHSG	TC0300009772.hg.1	-0.00877836	3.65136	-0.0648447	0.949516	0.985966	-6.10258	no_sig
AHSP	TC1600007541.hg.1	0.00953269	3.72971	0.0697107	0.945734	0.98533	-6.10224	no_sig
AICDA	TC1200009831.hg.1	0.230365	4.50153	1.65535	0.127406	0.515567	-4.84428	no_sig
AIDA	TC0100018562.hg.1	-0.0148667	7.22131	-0.0915277	0.928796	0.980525	-6.1004	no_sig
AIF1	TC0600007598.hg.1	0.0495198	10.6825	0.314715	0.759145	0.928641	-6.05343	no_sig
AIF1L	TC0900008982.hg.1	0.0404958	5.70156	0.208998	0.83845	0.954988	-6.08206	no_sig
AIFM1	TC0X00010803.hg.1	0.225382	7.42138	1.12435	0.285917	0.680028	-5.48479	no_sig
AIFM2	TC1000010909.hg.1	0.267828	5.35675	1.70808	0.11698	0.495655	-4.77245	no_sig
AIFM3	TC2200009195.hg.1	-0.0810084	6.83051	-0.624389	0.545703	0.841286	-5.90555	no_sig
AIG1	TC0600009683.hg.1	-0.0769484	6.53373	-0.536343	0.602902	0.869977	-5.95704	no_sig
AIM2	TC0100016086.hg.1	-0.013596	4.28235	-0.0726039	0.943486	0.984178	-6.10202	no_sig
AIMP1	TC0400008335.hg.1	0.218389	7.37649	1.2705	0.231344	0.631523	-5.32552	no_sig
AIMP2	TC0700006634.hg.1	0.185673	7.93316	1.45292	0.175475	0.577561	-5.10759	no_sig
AIP	TC1100008139.hg.1	-0.118571	8.10808	-0.836664	0.42142	0.777378	-5.75235	no_sig
AIPL1	TC1700009586.hg.1	0.160439	3.88502	1.13839	0.280272	0.675041	-5.47013	no_sig
AIRE	TC2100007354.hg.1	0.108007	6.99364	0.690608	0.504796	0.822923	-5.86208	no_sig
AJAP1	TC0100006650.hg.1	0.00932777	3.41188	0.0670309	0.947817	0.985691	-6.10243	no_sig
AJM1	TC0900012191.hg.1	0.349205	5.38814	1.63862	0.130885	0.519967	-4.86681	no_sig
AJUBA	TC1400010715.hg.1	-0.0989764	4.71086	-0.613842	0.55239	0.845057	-5.9121	no_sig
AK1	TC0900012277.hg.1	0.669684	8.42854	4.79902	0.000632156	0.103247	-0.0142341	up
AK2	TC0100013641.hg.1	-0.109923	8.63887	-0.673714	0.515053	0.82759	-5.87355	no_sig
AK3	TC0900009437.hg.1	-0.100296	7.70644	-0.635061	0.538985	0.837977	-5.89882	no_sig
AK4	TC0100008618.hg.1	-0.792758	6.61665	-5.2833	0.000302785	0.0855232	0.650571	down
AK5	TC0100008797.hg.1	-0.290572	4.38337	-1.29792	0.222108	0.622816	-5.29405	no_sig
AK7	TC1400008118.hg.1	0.222563	5.82111	1.26466	0.233351	0.632885	-5.33216	no_sig
AK8	TC0900011815.hg.1	1.67334	7.69587	8.75633	3.79551e-06	0.0342156	4.30996	up
AK9	TC0600012817.hg.1	0.00120321	4.95075	0.00546754	0.99574	0.998791	-6.10475	no_sig
AKAIN1	TC1800007955.hg.1	-0.0725852	4.36291	-0.408687	0.690983	0.906179	-6.01848	no_sig
AKAP1	TC1700008376.hg.1	-0.367121	6.97879	-2.46653	0.0322623	0.320679	-3.63726	no_sig
AKAP10	TC1700010041.hg.1	-0.420569	5.61663	-3.19922	0.00895672	0.2117	-2.45979	no_sig
AKAP11	TC1300006989.hg.1	-0.0837316	7.74805	-0.522689	0.612044	0.875399	-5.96437	no_sig
AKAP12	TC0600009862.hg.1	0.0390823	3.65083	0.280478	0.784561	0.936386	-6.06395	no_sig
AKAP14	TC0X00008264.hg.1	0.15539	3.38484	1.12661	0.285001	0.678729	-5.48244	no_sig
AKAP17A	TC0Y00007319.hg.1	-0.221422	6.12588	-1.58055	0.143618	0.539167	-4.94397	no_sig
AKAP3	TC1200009676.hg.1	-0.226566	3.71525	-1.13654	0.281012	0.675056	-5.47207	no_sig
AKAP4	TC0X00009677.hg.1	-0.151738	4.2205	-1.08206	0.303456	0.692132	-5.5281	no_sig
AKAP5	TC1400007441.hg.1	-0.410608	3.71265	-2.07502	0.06343	0.398453	-4.2429	no_sig
AKAP6	TC1400006853.hg.1	-0.07567	4.5504	-0.433021	0.673762	0.89969	-6.008	no_sig
AKAP7	TC0600009446.hg.1	0.0949744	4.60695	0.580593	0.573767	0.856619	-5.93208	no_sig
AKAP8	TC1900009866.hg.1	-0.223553	6.02757	-1.30241	0.220627	0.621737	-5.28886	no_sig
AKAP8L	TC1900009867.hg.1	-0.457628	8.92695	-2.80567	0.017819	0.263176	-3.09487	no_sig
AKAP9	TC0700008318.hg.1	-0.120155	7.1228	-0.901531	0.387523	0.750436	-5.69776	no_sig
AKIP1	TC1100006796.hg.1	0.218547	6.93079	1.42168	0.184143	0.58813	-5.1463	no_sig
AKIRIN1	TC0100007884.hg.1	0.310111	7.15264	1.79421	0.101592	0.468781	-4.65256	no_sig
AKIRIN2	TC0600012514.hg.1	-0.0553938	4.91151	-0.329975	0.74791	0.924839	-6.04836	no_sig
AKNA	TC0900011284.hg.1	-0.17534	7.41233	-1.26897	0.231866	0.632142	-5.32725	no_sig
AKNAD1	TC0100018461.hg.1	-0.0604269	3.20746	-0.343688	0.737866	0.922357	-6.0436	no_sig
AKR1A1	TC0100008126.hg.1	0.135605	10.018	0.934195	0.371195	0.740706	-5.66896	no_sig
AKR1B1	TC0700012684.hg.1	0.593874	9.17202	3.49689	0.00535422	0.18059	-1.98275	up
AKR1B10	TC0700009230.hg.1	-0.0389199	3.95205	-0.236332	0.817723	0.947507	-6.07575	no_sig
AKR1B15	TC0700009231.hg.1	0.102654	3.92775	0.69873	0.499908	0.820219	-5.85647	no_sig
AKR1C1	TC1000012427.hg.1	0.423567	4.36094	1.84692	0.0931104	0.454811	-4.57775	no_sig
AKR1C2	TC1000012516.hg.1	-0.0653889	3.49533	-0.449879	0.661946	0.895748	-6.0004	no_sig
AKR1C3	TC1000012428.hg.1	0.201685	5.10242	1.04688	0.318663	0.70358	-5.56313	no_sig
AKR1C4	TC1000006611.hg.1	0.0156071	3.33842	0.114305	0.911153	0.974604	-6.09796	no_sig
AKR1C8P	TC1000009659.hg.1	0.149448	4.94498	1.17895	0.264449	0.662	-5.42699	no_sig
AKR1D1	TC0700013466.hg.1	-0.0215656	4.22102	-0.157163	0.878098	0.965475	-6.09192	no_sig
AKR1E2	TC1000006604.hg.1	-0.418053	5.00373	-2.54888	0.0279404	0.308044	-3.50654	no_sig
AKR7A2	TC0100013131.hg.1	0.0114374	6.48651	0.0813234	0.936715	0.982854	-6.10132	no_sig
AKR7A3	TC0100013129.hg.1	-0.142467	5.49812	-1.05508	0.315066	0.6998	-5.55504	no_sig
AKR7L	TC0100013128.hg.1	0.079561	7.09028	0.584989	0.570915	0.855547	-5.92949	no_sig
AKT1	TC1400010377.hg.1	-0.220126	8.66106	-1.69976	0.118571	0.498325	-4.78386	no_sig
AKT1S1	TC1900012006.hg.1	-0.0395158	6.23565	-0.290216	0.777304	0.93384	-6.06108	no_sig
AKT2	TC1900010696.hg.1	-0.445282	6.43338	-2.12752	0.0579927	0.38588	-4.16363	no_sig
AKT3	TC0100017984.hg.1	-0.564782	5.49081	-2.42103	0.0349251	0.326427	-3.7091	down
AKTIP	TC1600010341.hg.1	-0.198933	4.89858	-1.34006	0.208511	0.610307	-5.24479	no_sig
ALAD	TC0900011260.hg.1	-0.25968	5.63841	-1.54023	0.153089	0.549707	-4.99658	no_sig
ALAS1	TC0300007466.hg.1	0.237526	9.28178	1.44847	0.17669	0.579055	-5.11314	no_sig
ALAS2	TC0X00009795.hg.1	-0.112692	4.72655	-0.798155	0.442463	0.790241	-5.78309	no_sig
ALB	TC0400007830.hg.1	0.126487	4.42327	0.852604	0.41291	0.771071	-5.73926	no_sig
ALCAM	TC0300008242.hg.1	-0.0723503	9.31984	-0.528469	0.608165	0.872996	-5.96129	no_sig
ALDH16A1	TC1900011778.hg.1	0.377216	6.0057	2.22302	0.0492218	0.365261	-4.01768	no_sig
ALDH18A1	TC1000011499.hg.1	-0.1412	5.70096	-0.830776	0.424593	0.779656	-5.75713	no_sig
ALDH1A1	TC0900012245.hg.1	-0.178136	5.25583	-1.25028	0.238351	0.63719	-5.34841	no_sig
ALDH1A2	TC1500009561.hg.1	0.265513	7.22814	1.65168	0.128161	0.516577	-4.84922	no_sig
ALDH1A3	TC1500010800.hg.1	0.0779075	6.14615	0.484343	0.638089	0.887515	-5.98398	no_sig
ALDH1B1	TC0900007187.hg.1	-0.141855	4.48747	-0.709737	0.493332	0.816826	-5.84878	no_sig
ALDH1L1	TC0300012269.hg.1	0.213542	4.94094	1.22084	0.248859	0.648485	-5.38125	no_sig
ALDH1L1-AS1	TC0300008660.hg.1	-0.0541355	5.98589	-0.382072	0.71003	0.911422	-6.02928	no_sig
ALDH1L2	TC1200011770.hg.1	-0.161065	4.64706	-1.23977	0.242059	0.641665	-5.3602	no_sig
ALDH2	TC1200012707.hg.1	-0.467822	7.75241	-3.56801	0.00474008	0.175174	-1.86973	no_sig
ALDH3A1	TC1700010036.hg.1	0.19148	6.69255	0.996713	0.341324	0.718833	-5.61146	no_sig
ALDH3A2	TC1700007189.hg.1	0.0209935	7.64614	0.129105	0.899715	0.971423	-6.09609	no_sig
ALDH3B1	TC1100008174.hg.1	-0.166046	8.28311	-1.35345	0.204336	0.60755	-5.22889	no_sig
ALDH3B2	TC1100011350.hg.1	0.0663055	4.33447	0.542619	0.598723	0.868109	-5.95361	no_sig
ALDH4A1	TC0100018417.hg.1	-0.158236	5.57336	-0.922555	0.376957	0.74451	-5.67932	no_sig
ALDH5A1	TC0600007198.hg.1	0.0126337	5.92459	0.0701516	0.945392	0.985109	-6.1022	no_sig
ALDH6A1	TC1400009684.hg.1	-0.494327	4.32199	-3.59879	0.00449731	0.172067	-1.82097	no_sig
ALDH7A1	TC0500011924.hg.1	-0.058032	6.02397	-0.413257	0.687734	0.904968	-6.01656	no_sig
ALDH8A1	TC0600013249.hg.1	-0.124493	5.05377	-0.760305	0.463807	0.800848	-5.81205	no_sig
ALDH9A1	TC0100016260.hg.1	0.245944	6.2687	1.49056	0.1655	0.563751	-5.06023	no_sig
ALDOA	TC1600007440.hg.1	-0.557693	8.999	-4.30461	0.00138681	0.121449	-0.733138	down
ALDOB	TC0900011033.hg.1	-0.151621	4.42392	-1.13217	0.282763	0.676067	-5.47665	no_sig
ALDOC	TC1700010200.hg.1	-0.173837	7.23959	-0.860994	0.408477	0.767529	-5.73229	no_sig
ALG10	TC1200007295.hg.1	0.291866	6.0533	2.12345	0.0583981	0.387323	-4.1698	no_sig
ALG10B	TC1200007326.hg.1	0.143054	6.56097	0.962139	0.357619	0.730337	-5.64364	no_sig
ALG12	TC2200009128.hg.1	0.0469674	6.83341	0.353085	0.731013	0.920558	-6.04023	no_sig
ALG13	TC0X00008136.hg.1	0.373705	8.29329	2.64453	0.0236338	0.293105	-3.3538	no_sig
ALG14	TC0100014997.hg.1	0.534093	7.42095	2.62561	0.0244302	0.296301	-3.38409	up
ALG1L	TC0300012264.hg.1	0.0246073	4.02962	0.150408	0.883293	0.967486	-6.093	no_sig
ALG1L2	TC0300013866.hg.1	0.417185	8.29037	2.17141	0.0537908	0.376313	-4.09682	no_sig
ALG1L9P	TC1100013203.hg.1	-0.00459343	7.91776	-0.0357502	0.972152	0.993526	-6.1041	no_sig
ALG2	TC0900010995.hg.1	0.113013	9.71741	0.916884	0.379787	0.746064	-5.68433	no_sig
ALG3	TC0300013380.hg.1	0.115335	8.82708	0.692187	0.503843	0.822669	-5.86099	no_sig
ALG5	TC1300008632.hg.1	0.331316	9.14361	2.30297	0.0428726	0.349995	-3.89396	no_sig
ALG6	TC0100008584.hg.1	0.217632	4.72991	1.55795	0.148861	0.543287	-4.97356	no_sig
ALG8	TC1100011739.hg.1	0.244798	7.52667	1.64162	0.130255	0.519967	-4.86278	no_sig
ALG9	TC1100013226.hg.1	0.0955937	8.42291	0.663475	0.52133	0.830807	-5.88038	no_sig
ALK	TC0200012140.hg.1	0.226367	6.15205	1.52756	0.156176	0.553352	-5.01294	no_sig
ALKAL1	TC0800010426.hg.1	0.0467864	3.43723	0.350472	0.732916	0.921092	-6.04117	no_sig
ALKAL2	TC0200011450.hg.1	-0.161513	4.57742	-0.741984	0.474372	0.807577	-5.82562	no_sig
ALKBH1	TC1400009791.hg.1	0.0305405	6.70027	0.229837	0.822636	0.949239	-6.07732	no_sig
ALKBH2	TC1200011862.hg.1	0.115301	7.43088	0.794687	0.444391	0.791549	-5.78579	no_sig
ALKBH4	TC0700012085.hg.1	0.0250155	6.15304	0.192049	0.851368	0.959131	-6.08559	no_sig
ALKBH5	TC1700007102.hg.1	-0.485315	6.50425	-2.80756	0.0177601	0.263066	-3.09183	no_sig
ALKBH6	TC1900011932.hg.1	0.104836	6.5319	0.667739	0.518711	0.829278	-5.87755	no_sig
ALKBH7	TC1900006796.hg.1	-0.340185	7.17133	-2.4943	0.0307358	0.315034	-3.59326	no_sig
ALKBH8	TC1100012209.hg.1	-0.137813	3.94532	-0.84485	0.417035	0.773372	-5.74566	no_sig
ALLC	TC0200006539.hg.1	-0.0636765	3.5249	-0.390685	0.703842	0.909602	-6.02586	no_sig
ALMS1	TC0200008047.hg.1	0.161135	4.90758	0.646115	0.532075	0.835824	-5.89173	no_sig
ALOX12	TC1700006717.hg.1	0.311342	4.3627	1.57754	0.144306	0.540206	-4.94792	no_sig
ALOX12B	TC1700009669.hg.1	-0.306577	4.72714	-2.01589	0.0701307	0.410628	-4.33128	no_sig
ALOX15	TC1700009520.hg.1	0.258386	6.83121	1.48646	0.166562	0.565045	-5.06542	no_sig
ALOX15B	TC1700006786.hg.1	-0.554713	7.11991	-2.2658	0.0457195	0.358424	-3.95164	down
ALOX5	TC1000007471.hg.1	-0.844228	8.69474	-5.5531	0.000203858	0.0844039	1.00349	down
ALOX5AP	TC1300006770.hg.1	-0.510978	11.1289	-3.73493	0.00356825	0.161208	-1.6064	down
ALOXE3	TC1700009670.hg.1	0.0342657	5.42912	0.272292	0.790678	0.938605	-6.06629	no_sig
ALPG	TC0200011097.hg.1	0.033526	6.20242	0.213685	0.834886	0.953383	-6.08104	no_sig
ALPI	TC0200011100.hg.1	0.165628	4.72954	1.09714	0.297109	0.686418	-5.51281	no_sig
ALPK1	TC0400008429.hg.1	-0.443628	4.93988	-1.70561	0.117451	0.496598	-4.77585	no_sig
ALPK2	TC1800008804.hg.1	-0.0704405	4.29595	-0.514487	0.61757	0.877667	-5.96868	no_sig
ALPK3	TC1500008170.hg.1	-0.554032	5.86427	-2.54545	0.0281087	0.308344	-3.51201	down
ALPL	TC0100007243.hg.1	0.317505	4.61771	2.18112	0.0529012	0.373686	-4.08198	no_sig
ALPP	TC0200011093.hg.1	0.144585	6.25825	1.05812	0.313742	0.698304	-5.55204	no_sig
ALS2	TC0200015434.hg.1	0.0442249	4.97651	0.253412	0.804844	0.942692	-6.07142	no_sig
ALS2CL	TC0300010955.hg.1	-0.266268	5.10298	-1.5608	0.148191	0.542233	-4.96984	no_sig
ALX1	TC1200008346.hg.1	0.1092	3.18391	0.675102	0.514206	0.826896	-5.87262	no_sig
ALX3	TC0100015223.hg.1	0.0539678	5.79285	0.305071	0.766275	0.929747	-6.05651	no_sig
ALX4	TC1100010623.hg.1	0.0789687	3.85882	0.566741	0.582805	0.860343	-5.94009	no_sig
ALYREF	TC1700012078.hg.1	0.0874086	7.42087	0.550536	0.593474	0.864828	-5.94924	no_sig
AMACR	TC0500013297.hg.1	0.138703	5.36977	1.06613	0.310273	0.696449	-5.54408	no_sig
AMBN	TC0400007784.hg.1	-0.0927868	3.42451	-0.766387	0.460333	0.799131	-5.80748	no_sig
AMBP	TC0900011276.hg.1	-0.00128234	5.75986	-0.0101737	0.992073	0.997868	-6.10471	no_sig
AMBRA1	TC1100010705.hg.1	-0.168483	6.86549	-0.972856	0.352509	0.726971	-5.63377	no_sig
AMD1	TC0600009127.hg.1	0.144113	9.91171	0.952762	0.362134	0.73396	-5.65221	no_sig
AMDHD1	TC1200008526.hg.1	-0.0218566	5.79888	-0.111354	0.913436	0.97555	-6.09831	no_sig
AMDHD2	TC1600011332.hg.1	0.0926122	7.88224	0.669152	0.517845	0.82907	-5.8766	no_sig
AMELX	TC0X00006607.hg.1	0.119107	5.2369	0.717288	0.48885	0.814515	-5.84344	no_sig
AMELY	TC0Y00006954.hg.1	-0.0807056	3.60019	-0.63987	0.535972	0.837097	-5.89575	no_sig
AMER1	TC0X00009877.hg.1	-0.0290547	5.39565	-0.187727	0.85467	0.960386	-6.08644	no_sig
AMER2	TC1300008381.hg.1	0.273546	4.73146	1.91734	0.0827936	0.436888	-4.47619	no_sig
AMER3	TC0200009317.hg.1	0.175427	4.86686	1.20444	0.254872	0.652984	-5.3993	no_sig
AMFR	TC1600010406.hg.1	0.0508922	7.89878	0.326913	0.750159	0.925076	-6.04939	no_sig
AMHR2	TC1200007714.hg.1	-0.0230594	4.6191	-0.131649	0.897752	0.970835	-6.09575	no_sig
AMIGO1	TC0100015200.hg.1	-0.224471	4.91584	-1.29	0.224745	0.625723	-5.30319	no_sig
AMIGO2	TC1200010538.hg.1	-0.0405461	5.15289	-0.287798	0.779103	0.9344	-6.0618	no_sig
AMIGO3	TC0300013979.hg.1	0.239264	5.25379	1.91256	0.0834588	0.43749	-4.48314	no_sig
AMMECR1	TC0X00010506.hg.1	-0.0112654	5.27292	-0.0783226	0.939044	0.98304	-6.10157	no_sig
AMMECR1L	TC0200014190.hg.1	-0.426274	7.23209	-2.72047	0.0206891	0.278693	-3.23197	no_sig
AMN	TC1400010690.hg.1	0.231337	7.42187	1.5969	0.139925	0.53365	-4.9224	no_sig
AMN1	TC1200010292.hg.1	0.276259	4.38248	1.38635	0.194377	0.598326	-5.18941	no_sig
AMOTL1	TC1100013084.hg.1	0.078514	5.32194	0.562756	0.585419	0.861827	-5.94236	no_sig
AMPD1	TC0100015350.hg.1	-0.156903	3.58733	-1.22871	0.246015	0.645585	-5.37253	no_sig
AMPD2	TC0100018260.hg.1	-0.318489	7.46397	-2.01409	0.0703439	0.411204	-4.33394	no_sig
AMPD3	TC1100012962.hg.1	-0.618493	7.32661	-3.86264	0.00287716	0.150652	-1.40696	down
AMPH	TC0700010789.hg.1	0.103825	3.9535	0.687514	0.506665	0.82377	-5.8642	no_sig
AMTN	TC0400007783.hg.1	0.0225288	2.81361	0.166349	0.871043	0.964256	-6.09037	no_sig
AMY2A	TC0100009273.hg.1	0.0818181	4.2839	0.664243	0.520858	0.830597	-5.87987	no_sig
AMZ1	TC0700013329.hg.1	0.034599	7.02926	0.25939	0.800351	0.941427	-6.06984	no_sig
AMZ2	TC1700008734.hg.1	-0.020511	9.57835	-0.152751	0.881491	0.967118	-6.09263	no_sig
ANAPC1	TC0200013894.hg.1	0.237152	6.61943	1.2149	0.251023	0.650966	-5.38781	no_sig
ANAPC10	TC0400012027.hg.1	0.172563	6.90261	0.830733	0.424616	0.779656	-5.75717	no_sig
ANAPC11	TC1700012316.hg.1	0.179501	10.8966	1.46855	0.171274	0.571572	-5.08802	no_sig
ANAPC13	TC0300012498.hg.1	0.200686	7.61599	1.58122	0.143463	0.538987	-4.94308	no_sig
ANAPC15	TC1100011545.hg.1	0.0295515	8.83541	0.165439	0.871741	0.964289	-6.09053	no_sig
ANAPC16	TC1000007986.hg.1	0.0975015	9.61722	0.715365	0.489989	0.814806	-5.8448	no_sig
ANAPC2	TC0900012039.hg.1	0.121519	8.22033	0.749294	0.470139	0.805211	-5.82024	no_sig
ANAPC4	TC0400007096.hg.1	0.0109901	7.94033	0.0847622	0.934045	0.98198	-6.10103	no_sig
ANAPC5	TC1200012202.hg.1	0.17443	8.67438	1.30791	0.218821	0.619958	-5.28247	no_sig
ANAPC7	TC1200012842.hg.1	-0.0313651	8.71133	-0.152928	0.881355	0.967118	-6.0926	no_sig
ANGEL1	TC1400010771.hg.1	-0.620625	7.06774	-4.09908	0.00194124	0.132465	-1.04312	down
ANGEL2	TC0100017267.hg.1	0.115621	5.50121	0.516152	0.616446	0.87729	-5.96781	no_sig
ANGPT1	TC0800011445.hg.1	0.0634524	3.34509	0.472789	0.646041	0.890674	-5.98961	no_sig
ANGPT2	TC0800009418.hg.1	0.181218	3.57916	1.11292	0.290577	0.681788	-5.49662	no_sig
ANGPT4	TC2000008144.hg.1	-0.194761	4.58909	-0.857658	0.410236	0.768984	-5.73507	no_sig
ANGPTL1	TC0100016539.hg.1	-0.0189759	3.22927	-0.151699	0.8823	0.967193	-6.09279	no_sig
ANGPTL2	TC0900011565.hg.1	0.179799	4.73096	0.919875	0.378292	0.745688	-5.68169	no_sig
ANGPTL3	TC0100008559.hg.1	-0.0706716	3.35175	-0.54931	0.594285	0.86507	-5.94992	no_sig
ANGPTL4	TC1900006892.hg.1	-0.00410849	5.79471	-0.0241427	0.981192	0.996398	-6.10446	no_sig
ANGPTL5	TC1100012105.hg.1	0.131868	3.23804	0.956376	0.360389	0.732549	-5.64891	no_sig
ANGPTL6	TC1900009607.hg.1	0.107238	6.10657	0.680359	0.511004	0.826029	-5.86907	no_sig
ANGPTL7	TC0100006849.hg.1	0.230934	5.47138	1.76471	0.106642	0.476318	-4.69397	no_sig
ANGPTL8	TC1900007020.hg.1	-0.0721398	6.1657	-0.550239	0.59367	0.864828	-5.9494	no_sig
ANHX	TC1200012567.hg.1	0.0460944	5.82325	0.343802	0.737782	0.922325	-6.04356	no_sig
ANK1	TC0800010252.hg.1	-0.234537	5.96541	-1.47277	0.170152	0.570922	-5.08271	no_sig
ANK2	TC0400008450.hg.1	-0.460111	3.73376	-2.91028	0.0148345	0.248639	-2.92612	no_sig
ANK3	TC1000010727.hg.1	-0.151934	4.58957	-0.833413	0.42317	0.778579	-5.75499	no_sig
ANKAR	TC0200010253.hg.1	0.0685842	4.50282	0.47594	0.643868	0.890067	-5.98809	no_sig
ANKDD1A	TC1500010755.hg.1	-0.214313	7.71157	-1.57372	0.145185	0.540405	-4.95294	no_sig
ANKDD1B	TC0500007811.hg.1	-0.160364	3.28582	-1.27246	0.230671	0.631523	-5.32328	no_sig
ANKEF1	TC2000009890.hg.1	0.226568	3.67529	1.52299	0.157302	0.55449	-5.01882	no_sig
ANKFN1	TC1700008344.hg.1	0.00886865	2.9534	0.0731918	0.943029	0.98398	-6.10198	no_sig
ANKFY1	TC1700009504.hg.1	-0.256536	7.35956	-1.10683	0.293084	0.683457	-5.50289	no_sig
ANKH	TC0500010169.hg.1	-0.346543	7.74446	-2.53646	0.0285539	0.310181	-3.52632	no_sig
ANKIB1	TC0700008321.hg.1	-0.28373	8.16752	-2.03799	0.0675516	0.406596	-4.29836	no_sig
ANKK1	TC1100009081.hg.1	0.183648	4.43768	0.925778	0.375355	0.743331	-5.67646	no_sig
ANKLE1	TC1900011685.hg.1	0.26083	6.37483	1.59885	0.139491	0.532656	-4.91982	no_sig
ANKLE2	TC1200012543.hg.1	0.0432678	7.17028	0.22057	0.829658	0.951845	-6.07949	no_sig
ANKMY1	TC0200016319.hg.1	-0.209006	5.77886	-0.844733	0.417097	0.773372	-5.74575	no_sig
ANKMY2	TC0700010352.hg.1	-0.0372454	6.68196	-0.231778	0.821167	0.949025	-6.07686	no_sig
ANKRA2	TC0500011125.hg.1	-0.23284	7.34132	-1.14851	0.276255	0.671855	-5.45947	no_sig
ANKRD1	TC1000011400.hg.1	-0.568266	3.16216	-1.60918	0.137209	0.530297	-4.90613	no_sig
ANKRD10	TC1300009810.hg.1	-0.0591814	8.0217	-0.383757	0.708817	0.911214	-6.02861	no_sig
ANKRD11	TC1600011263.hg.1	-0.111361	7.18024	-0.753025	0.467987	0.803459	-5.81748	no_sig
ANKRD12	TC1800009215.hg.1	-0.144631	8.21639	-0.912763	0.381853	0.747602	-5.68795	no_sig
ANKRD13A	TC1200008814.hg.1	-0.229537	9.10606	-1.87357	0.0890736	0.447986	-4.53952	no_sig
ANKRD13B	TC1700007429.hg.1	-0.0893574	6.64234	-0.551261	0.592994	0.864828	-5.94883	no_sig
ANKRD13C	TC0100014566.hg.1	0.298378	5.23888	2.13169	0.0575812	0.384944	-4.15731	no_sig
ANKRD13D	TC1100008126.hg.1	-0.0859148	7.46676	-0.659647	0.523689	0.832032	-5.8829	no_sig
ANKRD16	TC1000009685.hg.1	-0.281145	5.85086	-1.66625	0.125184	0.510856	-4.82953	no_sig
ANKRD17	TC0400010995.hg.1	0.104824	7.99861	0.798155	0.442463	0.790241	-5.78308	no_sig
ANKRD18B	TC0900006986.hg.1	-0.00763877	2.90126	-0.0585391	0.954419	0.987168	-6.10298	no_sig
ANKRD19P	TC0900012151.hg.1	-0.238251	3.22352	-1.45837	0.174001	0.57575	-5.10078	no_sig
ANKRD2	TC1000008580.hg.1	0.25484	6.31435	2.05484	0.0656456	0.403526	-4.27317	no_sig
ANKRD20A4P	TC0900012135.hg.1	-0.153647	5.55281	-0.959225	0.359018	0.731818	-5.64631	no_sig
ANKRD20A5P	TC1800009218.hg.1	-0.0385513	4.86975	-0.247175	0.809541	0.944078	-6.07304	no_sig
ANKRD22	TC1000011368.hg.1	-0.64973	4.84093	-1.14857	0.276234	0.671855	-5.45942	no_sig
ANKRD23	TC0200016712.hg.1	0.178892	5.61368	1.32614	0.212923	0.615229	-5.26118	no_sig
ANKRD24	TC1900006680.hg.1	0.136291	5.42905	0.842701	0.418183	0.77419	-5.74742	no_sig
ANKRD26	TC1000010113.hg.1	-0.2997	5.90852	-1.77324	0.10516	0.474283	-4.68204	no_sig
ANKRD27	TC1900010360.hg.1	-0.209571	4.56341	-1.42948	0.181944	0.585504	-5.13668	no_sig
ANKRD28	TC0300010413.hg.1	0.0470704	7.26909	0.331653	0.746678	0.924656	-6.04778	no_sig
ANKRD29	TC1800008287.hg.1	-0.284507	6.8371	-2.00746	0.0711376	0.413099	-4.34378	no_sig
ANKRD30A	TC1000007305.hg.1	-0.0510437	3.03244	-0.371004	0.718013	0.914993	-6.03356	no_sig
ANKRD30B	TC1800006806.hg.1	-0.0968069	3.07689	-0.776139	0.454799	0.796266	-5.80008	no_sig
ANKRD30BL	TC0200014345.hg.1	-0.0698184	4.06456	-0.434905	0.672437	0.899149	-6.00716	no_sig
ANKRD31	TC0500011160.hg.1	0.112451	3.57784	0.856632	0.410777	0.7695	-5.73592	no_sig
ANKRD33	TC1200007644.hg.1	-0.0824652	4.11901	-0.515969	0.616569	0.87729	-5.96791	no_sig
ANKRD33B	TC0500006753.hg.1	0.281482	5.2393	1.88534	0.0873431	0.444537	-4.52256	no_sig
ANKRD34A	TC0100015597.hg.1	-0.167284	4.7883	-0.988503	0.345144	0.721608	-5.61919	no_sig
ANKRD34B	TC0500011277.hg.1	0.20322	3.95856	1.62337	0.134128	0.525349	-4.88723	no_sig
ANKRD34C	TC1500008002.hg.1	-0.0944915	3.43024	-0.606419	0.557123	0.847283	-5.91665	no_sig
ANKRD35	TC0100015593.hg.1	-0.0621518	4.22408	-0.409608	0.690327	0.90615	-6.0181	no_sig
ANKRD36	TC0200008534.hg.1	-0.169299	7.43499	-1.15706	0.272898	0.669311	-5.45042	no_sig
ANKRD36B	TC0200013567.hg.1	-0.0385572	8.88262	-0.287489	0.779334	0.934478	-6.06189	no_sig
ANKRD36C	TC0200016710.hg.1	-0.101729	7.56742	-0.550422	0.593549	0.864828	-5.9493	no_sig
ANKRD37	TC0400009525.hg.1	-0.96853	6.81482	-3.00591	0.0125485	0.234214	-2.77171	down
ANKRD39	TC0200016713.hg.1	0.018229	6.65729	0.144901	0.887534	0.968628	-6.09384	no_sig
ANKRD40	TC1700011114.hg.1	-0.0918286	8.40519	-0.504355	0.62443	0.881385	-5.97392	no_sig
ANKRD42	TC1100008627.hg.1	-0.103596	6.1807	-0.449198	0.662421	0.895927	-6.00071	no_sig
ANKRD44	TC0200015336.hg.1	-0.253147	6.80862	-1.54109	0.15288	0.549381	-4.99546	no_sig
ANKRD45	TC0100016438.hg.1	0.201984	4.48903	1.42881	0.182134	0.585913	-5.13752	no_sig
ANKRD46	TC0800011259.hg.1	-0.125767	5.01534	-0.931355	0.372595	0.741604	-5.6715	no_sig
ANKRD49	TC1100008804.hg.1	-0.114034	5.9245	-0.866505	0.405584	0.765435	-5.72767	no_sig
ANKRD50	TC0400011791.hg.1	-0.0135239	5.50942	-0.0521252	0.959408	0.988565	-6.10335	no_sig
ANKRD52	TC1200010902.hg.1	0.0932772	4.98398	0.546909	0.595875	0.866089	-5.95125	no_sig
ANKRD53	TC0200007978.hg.1	-0.0592311	4.54686	-0.40433	0.694086	0.907173	-6.0203	no_sig
ANKRD55	TC0500010795.hg.1	0.182386	4.43047	0.888205	0.394327	0.755535	-5.70926	no_sig
ANKRD6	TC0600008764.hg.1	-0.236804	6.01934	-1.1772	0.265119	0.662275	-5.42889	no_sig
ANKRD60	TC2000009618.hg.1	0.280935	5.27695	1.73809	0.111393	0.485143	-4.73103	no_sig
ANKRD61	TC0700006636.hg.1	0.239761	4.15132	1.52882	0.155867	0.553122	-5.01132	no_sig
ANKRD62	TC1800006720.hg.1	-0.112035	4.10069	-0.788891	0.447627	0.793231	-5.79029	no_sig
ANKRD63	TC1500009090.hg.1	0.2627	6.35999	1.49617	0.164057	0.562711	-5.05311	no_sig
ANKRD65	TC0100012477.hg.1	0.0841574	6.41909	0.604298	0.55848	0.848828	-5.91794	no_sig
ANKRD66	TC0600008168.hg.1	0.0934604	4.31633	0.497669	0.628977	0.883888	-5.97733	no_sig
ANKRD7	TC0700008898.hg.1	-0.238031	3.60847	-1.83116	0.0955758	0.458903	-4.60023	no_sig
ANKRD9	TC1400010270.hg.1	0.333482	4.77753	2.4905	0.0309404	0.315386	-3.59929	no_sig
ANKS1A	TC0600007774.hg.1	-0.0913643	7.34256	-0.580467	0.573849	0.856647	-5.93215	no_sig
ANKS1B	TC1200011657.hg.1	0.147387	6.47485	0.86762	0.405	0.764803	-5.72674	no_sig
ANKS3	TC1600011474.hg.1	0.0308694	5.11906	0.226366	0.825264	0.950167	-6.07814	no_sig
ANKS4B	TC1600007149.hg.1	0.0675617	3.09264	0.543272	0.598289	0.867918	-5.95325	no_sig
ANKS6	TC0900010980.hg.1	0.434217	4.77979	2.74259	0.0199025	0.277135	-3.19642	no_sig
ANKUB1	TC0300014062.hg.1	0.173691	3.61513	0.968127	0.354758	0.727845	-5.63814	no_sig
ANKZF1	TC0200010837.hg.1	-0.751882	6.83779	-3.08393	0.0109495	0.22381	-2.64572	down
ANLN	TC0700007198.hg.1	-1.07671	7.33069	-3.65035	0.00411904	0.165857	-1.73948	down
ANO1	TC1100008257.hg.1	-0.286297	5.71705	-2.1964	0.0515299	0.370917	-4.05858	no_sig
ANO10	TC0300013962.hg.1	-0.252101	6.03585	-1.56209	0.147887	0.542233	-4.96815	no_sig
ANO2	TC1200012741.hg.1	0.436542	3.79433	2.21903	0.0495616	0.366011	-4.02383	no_sig
ANO3	TC1100007106.hg.1	0.0657441	3.6687	0.432953	0.67381	0.89969	-6.00803	no_sig
ANO4	TC1200008601.hg.1	0.053347	3.25196	0.414847	0.686606	0.904904	-6.01588	no_sig
ANO5	TC1100007063.hg.1	0.515385	5.5295	2.54145	0.0283059	0.308941	-3.51838	up
ANO6	TC1200007418.hg.1	-0.0274631	8.24595	-0.204599	0.841798	0.956181	-6.08301	no_sig
ANO7	TC0200011391.hg.1	0.0852079	6.28761	0.662792	0.521751	0.830957	-5.88083	no_sig
ANO8	TC1900009963.hg.1	0.356207	6.74787	1.82825	0.0960372	0.459313	-4.60437	no_sig
ANO9	TC1100009667.hg.1	-0.00589619	6.00311	-0.0400176	0.96883	0.9925	-6.10393	no_sig
ANOS1	TC0X00009025.hg.1	-0.626122	6.89879	-2.00597	0.0713175	0.413544	-4.34599	no_sig
ANP32A	TC1500009865.hg.1	-0.0506962	9.22903	-0.262604	0.797938	0.940631	-6.06897	no_sig
ANP32B	TC0900008173.hg.1	-0.375485	8.70237	-2.91916	0.0146057	0.248055	-2.91179	no_sig
ANP32C	TC0400012312.hg.1	-0.228365	4.65281	-1.30967	0.218245	0.619635	-5.28043	no_sig
ANP32D	TC1200007521.hg.1	-0.289109	4.82961	-2.08193	0.0626877	0.39615	-4.23251	no_sig
ANP32E	TC0100015725.hg.1	-0.000718833	6.41793	-0.0038947	0.996966	0.999121	-6.10476	no_sig
ANPEP	TC1500010407.hg.1	-0.0385658	9.42527	-0.214168	0.834519	0.953273	-6.08093	no_sig
ANTKMT	TC1600006493.hg.1	0.414666	7.74536	2.78312	0.0185376	0.267805	-3.1312	no_sig
ANTXR1	TC0200007908.hg.1	0.345327	4.12979	1.6071	0.137665	0.530853	-4.90889	no_sig
ANTXR2	TC0400011144.hg.1	0.0620465	6.76003	0.256184	0.80276	0.941992	-6.07069	no_sig
ANTXRL	TC1000007509.hg.1	0.16079	5.15193	1.10118	0.295426	0.685622	-5.50868	no_sig
ANXA1	TC0900007576.hg.1	0.0754893	12.4508	0.610907	0.554259	0.845783	-5.91391	no_sig
ANXA10	TC0400009253.hg.1	0.0514576	4.22417	0.292564	0.775557	0.933356	-6.06037	no_sig
ANXA11	TC1000011203.hg.1	-0.200258	11.5258	-1.51251	0.159912	0.557533	-5.03226	no_sig
ANXA13	TC0800011691.hg.1	-0.347331	3.71238	-2.49789	0.0305438	0.314541	-3.58757	no_sig
ANXA2	TC1500009636.hg.1	0.0791622	10.6899	0.562792	0.585395	0.861827	-5.94234	no_sig
ANXA2R	TC0500010628.hg.1	-0.0276254	6.60327	-0.0979965	0.923781	0.979007	-6.09977	no_sig
ANXA3	TC0400007933.hg.1	0.142476	5.02289	1.1838	0.262608	0.660588	-5.42177	no_sig
ANXA4	TC0200016469.hg.1	0.0578306	8.48776	0.404919	0.693666	0.907131	-6.02005	no_sig
ANXA5	TC0400011744.hg.1	0.348812	10.1791	2.18174	0.0528454	0.373686	-4.08104	no_sig
ANXA6	TC0500012498.hg.1	0.0601181	4.64832	0.329416	0.74832	0.925076	-6.04855	no_sig
ANXA7	TC1000011020.hg.1	0.326674	5.50362	1.72746	0.113345	0.488432	-4.74575	no_sig
ANXA8	TC1000012551.hg.1	0.26715	4.75195	2.05789	0.0653064	0.402512	-4.26861	no_sig
ANXA9	TC0100009934.hg.1	0.115691	6.42433	0.729775	0.481495	0.811743	-5.8345	no_sig
AOAH	TC0700010751.hg.1	-0.574139	8.55642	-2.57345	0.0267655	0.302676	-3.46741	down
AOC1	TC0700009682.hg.1	0.0571197	6.299	0.455724	0.657871	0.8939	-5.99769	no_sig
AOC2	TC1700007918.hg.1	0.111569	4.34876	0.565379	0.583698	0.86078	-5.94087	no_sig
AOC3	TC1700007919.hg.1	0.0506196	6.34261	0.386953	0.70652	0.910333	-6.02735	no_sig
AOX1	TC0200010421.hg.1	0.512938	5.66868	3.3788	0.00656128	0.189675	-2.17132	up
AP1AR	TC0400008427.hg.1	0.0396365	4.20285	0.258472	0.80104	0.941624	-6.07008	no_sig
AP1B1	TC2200009333.hg.1	-0.27014	8.85674	-1.49347	0.164749	0.563331	-5.05653	no_sig
AP1G1	TC1600010794.hg.1	-0.230051	7.22338	-1.4563	0.174561	0.576504	-5.10338	no_sig
AP1G2	TC1400010718.hg.1	-0.406947	5.42235	-2.24879	0.0470826	0.361743	-3.97795	no_sig
AP1M1	TC1900007267.hg.1	-0.119639	8.08054	-0.93815	0.369251	0.739383	-5.66541	no_sig
AP1M2	TC1900009639.hg.1	-0.0956641	4.99016	-0.695393	0.501913	0.821757	-5.85878	no_sig
AP1S1	TC0700008583.hg.1	0.193255	4.96921	1.49536	0.164264	0.562711	-5.05413	no_sig
AP1S2	TC0X00009139.hg.1	-0.0283973	8.28181	-0.220171	0.829961	0.951973	-6.07958	no_sig
AP1S3	TC0200015869.hg.1	0.035082	6.19268	0.174812	0.864553	0.962587	-6.08887	no_sig
AP2A1	TC1900008555.hg.1	-0.299122	7.07587	-2.16295	0.0545775	0.378077	-4.10974	no_sig
AP2A2	TC1100006500.hg.1	-0.429129	7.68051	-2.09799	0.060994	0.392978	-4.2083	no_sig
AP2B1	TC1700007599.hg.1	-0.618554	7.76242	-3.32117	0.0072486	0.196739	-2.2637	down
AP2M1	TC0300009693.hg.1	-0.252878	6.9543	-1.68091	0.122253	0.504516	-4.80962	no_sig
AP2S1	TC1900011007.hg.1	0.168953	10.8802	1.35644	0.203416	0.606831	-5.22534	no_sig
AP3B1	TC0500011219.hg.1	0.11105	9.09084	0.736232	0.47772	0.809901	-5.82982	no_sig
AP3B2	TC1500010244.hg.1	0.333226	5.00654	2.45474	0.0329324	0.322827	-3.6559	no_sig
AP3D1	TC1900009208.hg.1	-0.162289	7.46133	-1.01472	0.333055	0.713777	-5.59433	no_sig
AP3M1	TC1000011050.hg.1	0.0685151	8.75605	0.469946	0.648005	0.891375	-5.99098	no_sig
AP3M2	TC0800007431.hg.1	-0.308842	7.22439	-2.08269	0.0626064	0.395922	-4.23136	no_sig
AP3S1	TC0500008384.hg.1	-0.0759308	7.48447	-0.537975	0.601814	0.869114	-5.95615	no_sig
AP4B1	TC0100015337.hg.1	0.0594315	4.43823	0.405991	0.692902	0.907031	-6.01961	no_sig
AP4E1	TC1500007217.hg.1	0.126501	5.8285	0.902877	0.386841	0.750221	-5.69659	no_sig
AP4M1	TC0700008523.hg.1	-0.210831	6.03323	-1.41259	0.186731	0.590621	-5.15746	no_sig
AP4S1	TC1400006833.hg.1	0.613006	4.02963	4.11317	0.00189667	0.132465	-1.02167	up
AP5B1	TC1100011250.hg.1	-0.275547	5.87287	-1.57321	0.145303	0.540405	-4.95361	no_sig
AP5M1	TC1400007282.hg.1	0.121754	7.27321	0.86995	0.403782	0.764391	-5.72478	no_sig
AP5S1	TC2000009884.hg.1	0.167542	6.62411	1.14772	0.276568	0.672069	-5.46031	no_sig
AP5Z1	TC0700006610.hg.1	0.161015	6.67114	0.981543	0.348406	0.724086	-5.6257	no_sig
APAF1	TC1200008574.hg.1	-0.35939	5.37387	-2.25022	0.0469663	0.361743	-3.97574	no_sig
APBA1	TC0900010350.hg.1	0.0443811	4.9356	0.266414	0.79508	0.939667	-6.06793	no_sig
APBA2	TC1500006683.hg.1	0.37196	7.43326	2.20023	0.0511922	0.369752	-4.05271	no_sig
APBA3	TC1900009307.hg.1	0.694319	6.59427	3.35485	0.00683838	0.190664	-2.20968	up
APBB1	TC1100009969.hg.1	-0.68405	5.85399	-4.62484	0.000830514	0.10524	-0.263011	down
APBB1IP	TC1000007072.hg.1	-0.365225	7.89531	-2.78809	0.0183768	0.267448	-3.1232	no_sig
APBB2	TC0400010519.hg.1	-0.605498	6.46303	-4.67275	0.000770117	0.10524	-0.194075	down
APC	TC0500013211.hg.1	0.290406	7.75712	1.56252	0.147787	0.542233	-4.96759	no_sig
APC2	TC1900006534.hg.1	0.128214	7.20561	1.05009	0.317251	0.702224	-5.55997	no_sig
APCDD1	TC1800006675.hg.1	0.29153	4.85234	1.62201	0.13442	0.526008	-4.88904	no_sig
APCDD1L	TC2000009624.hg.1	0.242981	6.4708	1.41765	0.185288	0.589183	-5.15126	no_sig
APCS	TC0100010259.hg.1	-0.00938831	3.89926	-0.0712654	0.944526	0.984652	-6.10212	no_sig
APEH	TC0300007386.hg.1	-0.162701	5.35739	-0.989429	0.344712	0.721331	-5.61832	no_sig
APELA	TC0400009198.hg.1	-0.117664	3.97127	-0.858858	0.409603	0.768468	-5.73407	no_sig
APEX1	TC1400006519.hg.1	-0.28534	8.06659	-1.67625	0.123177	0.506178	-4.81595	no_sig
APEX2	TC0X00007369.hg.1	0.103028	6.49559	0.501808	0.62616	0.882076	-5.97522	no_sig
APH1A	TC0100015728.hg.1	-0.261359	10.2998	-1.92308	0.0820004	0.435425	-4.46783	no_sig
APH1B	TC1500007520.hg.1	0.00760733	10.1739	0.056622	0.95591	0.987604	-6.1031	no_sig
API5	TC1100007363.hg.1	0.0962559	7.26543	0.518133	0.61511	0.876987	-5.96677	no_sig
APIP	TC1100013163.hg.1	0.316152	7.61843	1.897	0.0856593	0.441474	-4.50571	no_sig
APLF	TC0200016464.hg.1	-0.299097	6.97355	-2.24431	0.0474476	0.362947	-3.98486	no_sig
APLN	TC0X00010787.hg.1	0.0401123	6.53021	0.234319	0.819245	0.948259	-6.07624	no_sig
APLNR	TC1100010883.hg.1	0.479826	5.79282	3.65354	0.00409672	0.165857	-1.73445	no_sig
APLP1	TC1900007888.hg.1	-0.0557796	6.53558	-0.350034	0.733235	0.921318	-6.04133	no_sig
APLP2	TC1100009521.hg.1	-0.363937	10.5856	-2.57012	0.0269219	0.303032	-3.47271	no_sig
APMAP	TC2000008721.hg.1	-0.457888	8.35979	-2.83402	0.0169551	0.258105	-3.04916	no_sig
APOA1	TC1100012423.hg.1	-0.0537742	6.71554	-0.373174	0.716445	0.914552	-6.03273	no_sig
APOA2	TC0100016166.hg.1	0.320419	3.3185	1.91269	0.0834397	0.43749	-4.48294	no_sig
APOA4	TC1100012422.hg.1	-0.0365473	7.14166	-0.240879	0.814288	0.946392	-6.07463	no_sig
APOA5	TC1100012420.hg.1	0.179886	7.10593	1.12574	0.285354	0.679393	-5.48335	no_sig
APOB	TC0200011923.hg.1	-0.116627	3.04047	-0.891027	0.39288	0.754482	-5.70684	no_sig
APOBEC1	TC1200009789.hg.1	0.194933	3.87073	1.33055	0.211518	0.612992	-5.256	no_sig
APOBEC2	TC0600007986.hg.1	0.453679	5.77814	3.09765	0.0106904	0.221415	-2.62358	no_sig
APOBEC3A	TC2200009269.hg.1	0.104993	6.10305	0.453779	0.659225	0.894924	-5.9986	no_sig
APOBEC3C	TC2200009271.hg.1	-0.0472659	8.95591	-0.306866	0.764947	0.929554	-6.05595	no_sig
APOBEC3D	TC2200009272.hg.1	-0.241924	6.49351	-1.31923	0.215145	0.616914	-5.26928	no_sig
APOBEC3F	TC2200009273.hg.1	-0.608847	6.32821	-2.44148	0.0337024	0.323034	-3.67684	down
APOBEC3G	TC2200009274.hg.1	0.236142	6.4828	1.39427	0.192042	0.596695	-5.17981	no_sig
APOBEC3H	TC2200007382.hg.1	0.213534	5.5011	1.54543	0.151838	0.547338	-4.98984	no_sig
APOBEC4	TC0100016659.hg.1	-0.201713	3.08784	-1.38342	0.195247	0.598531	-5.19295	no_sig
APOBR	TC1600007345.hg.1	-0.0368289	6.69015	-0.246938	0.809719	0.944078	-6.0731	no_sig
APOC1	TC1900011759.hg.1	-0.0516738	12.2222	-0.429055	0.676556	0.901196	-6.00975	no_sig
APOC2	TC1900011762.hg.1	0.305259	9.17317	2.23348	0.0483423	0.364718	-4.00157	no_sig
APOC3	TC1100009159.hg.1	0.0606277	6.47657	0.4944	0.631207	0.884686	-5.97898	no_sig
APOC4-APOC2	TC1900011763.hg.1	0.338167	8.47943	2.33773	0.0403658	0.341676	-3.83977	no_sig
APOD	TC0300013645.hg.1	0.161528	4.45798	1.09924	0.296234	0.686036	-5.51067	no_sig
APOE	TC1900011758.hg.1	0.0744114	9.86597	0.261883	0.798479	0.940631	-6.06916	no_sig
APOF	TC1200010910.hg.1	-0.178241	4.48879	-0.857548	0.410294	0.768984	-5.73516	no_sig
APOH	TC1700011495.hg.1	0.130938	3.71473	0.913874	0.381295	0.747449	-5.68698	no_sig
APOL1	TC2200007242.hg.1	0.0992065	4.52391	0.693117	0.503283	0.822669	-5.86035	no_sig
APOL2	TC2200008592.hg.1	-0.245579	5.32516	-0.913627	0.381419	0.747509	-5.6872	no_sig
APOL3	TC2200008588.hg.1	-0.23977	6.48755	-1.61757	0.135379	0.526973	-4.89496	no_sig
APOL4	TC2200008589.hg.1	-0.104547	5.30069	-0.725719	0.483877	0.812534	-5.83742	no_sig
APOL5	TC2200007218.hg.1	0.330881	4.04787	1.98264	0.0741841	0.418539	-4.3805	no_sig
APOL6	TC2200007214.hg.1	0.0862085	6.28222	0.41963	0.683215	0.903489	-6.01384	no_sig
APOM	TC0600007602.hg.1	0.441384	5.47262	2.18042	0.0529648	0.373686	-4.08305	no_sig
APOO	TC0X00009254.hg.1	0.121191	9.23463	0.860337	0.408823	0.7677	-5.73283	no_sig
APOOL	TC0X00007777.hg.1	0.105494	7.10867	0.531059	0.606431	0.872151	-5.9599	no_sig
APP	TC2100007803.hg.1	-0.280189	9.34995	-2.14281	0.0564953	0.383231	-4.14042	no_sig
APPBP2	TC1700011319.hg.1	-0.0166852	6.15892	-0.109678	0.914733	0.976061	-6.0985	no_sig
APPL1	TC0300007572.hg.1	-0.272973	7.33474	-1.851	0.0924805	0.454559	-4.57191	no_sig
APPL2	TC1200011773.hg.1	-0.203456	5.67542	-1.31913	0.215175	0.616914	-5.26939	no_sig
APRG1	TC0300007050.hg.1	-0.357727	5.11377	-2.58887	0.0260531	0.301539	-3.4428	no_sig
APRT	TC1600011234.hg.1	0.178812	6.98469	1.27037	0.231388	0.631549	-5.32567	no_sig
APTX	TC0900012221.hg.1	0.210117	7.56139	1.55491	0.14958	0.544328	-4.97752	no_sig
AQP1	TC0700013347.hg.1	0.293682	6.18406	2.07748	0.0631653	0.398079	-4.23921	no_sig
AQP10	TC0100010074.hg.1	-0.211991	5.40776	-1.66985	0.124459	0.509357	-4.82465	no_sig
AQP11	TC1100008532.hg.1	-0.180681	3.44133	-1.14669	0.276976	0.672107	-5.4614	no_sig
AQP12A	TC0200011372.hg.1	0.0752691	6.08944	0.436799	0.671106	0.898145	-6.00632	no_sig
AQP12B	TC0200016330.hg.1	0.0551525	5.55816	0.395744	0.700218	0.908868	-6.02382	no_sig
AQP2	TC1200007590.hg.1	0.203184	6.37714	1.31497	0.216522	0.618137	-5.27425	no_sig
AQP3	TC0900009860.hg.1	-0.358654	6.74012	-1.80883	0.0991717	0.465056	-4.63193	no_sig
AQP4	TC1800008348.hg.1	-0.0900784	4.34787	-0.621144	0.547755	0.842399	-5.90758	no_sig
AQP5	TC1200007592.hg.1	0.156733	6.59444	1.0519	0.316458	0.701477	-5.55819	no_sig
AQP6	TC1200007593.hg.1	0.100349	6.37641	0.530858	0.606566	0.872227	-5.96	no_sig
AQP7	TC0900009859.hg.1	-0.0314844	5.53097	-0.233723	0.819695	0.948525	-6.07639	no_sig
AQP8	TC1600007277.hg.1	0.338966	5.86897	2.01007	0.0708248	0.412573	-4.33992	no_sig
AQP9	TC1500007355.hg.1	0.147437	11.2436	1.06518	0.310684	0.696709	-5.54503	no_sig
AQR	TC1500009004.hg.1	-0.0914609	7.74294	-0.601962	0.559976	0.849853	-5.91936	no_sig
AR	TC0X00007493.hg.1	0.145619	3.53466	1.13716	0.280762	0.675041	-5.47142	no_sig
ARAF	TC0X00007148.hg.1	-0.202567	8.22823	-1.34874	0.205797	0.608735	-5.2345	no_sig
ARAP1	TC1100013205.hg.1	-0.577142	8.28341	-3.10851	0.0104898	0.219514	-2.60605	down
ARAP2	TC0400012917.hg.1	0.242889	6.37172	1.11559	0.289483	0.681122	-5.49387	no_sig
ARAP3	TC0500012286.hg.1	0.099243	6.75428	0.779616	0.452836	0.795071	-5.79743	no_sig
ARC	TC0800012076.hg.1	0.147331	5.95661	0.642441	0.534366	0.836763	-5.8941	no_sig
ARCN1	TC1100009210.hg.1	-0.200493	8.94271	-1.15455	0.27388	0.670121	-5.45308	no_sig
AREG	TC0400007857.hg.1	0.535137	4.9366	2.59937	0.0255783	0.30148	-3.42602	up
AREL1	TC1400009701.hg.1	-0.303052	8.08352	-2.17109	0.0538209	0.376313	-4.09732	no_sig
ARF4	TC0300011273.hg.1	0.322532	6.90098	2.44053	0.0337586	0.323034	-3.67835	no_sig
ARF5	TC0700013456.hg.1	-0.119767	9.44583	-0.882691	0.397167	0.758538	-5.71398	no_sig
ARF6	TC1400007098.hg.1	-0.193845	9.98647	-1.46898	0.171159	0.571292	-5.08748	no_sig
ARFGAP2	TC1100010725.hg.1	-0.44168	7.79426	-2.92343	0.0144969	0.247344	-2.9049	no_sig
ARFGAP3	TC2200009356.hg.1	-0.241482	7.93646	-1.87519	0.0888326	0.447139	-4.53718	no_sig
ARFGEF1	TC0800010703.hg.1	-0.32506	7.96472	-2.02226	0.069377	0.409961	-4.32179	no_sig
ARFGEF2	TC2000007620.hg.1	0.0355139	8.93993	0.264231	0.796717	0.940337	-6.06852	no_sig
ARFGEF3	TC0600009606.hg.1	-0.403448	4.62271	-2.70946	0.0210923	0.279998	-3.24966	no_sig
ARFIP1	TC0400009024.hg.1	0.122171	6.93474	0.771081	0.457664	0.797967	-5.80393	no_sig
ARFIP2	TC1100009973.hg.1	-0.0604592	6.82126	-0.36176	0.724708	0.918482	-6.03704	no_sig
ARFRP1	TC2000009828.hg.1	0.052791	7.27118	0.412229	0.688465	0.905275	-6.01699	no_sig
ARG1	TC0600009455.hg.1	-0.626607	3.62159	-3.222	0.00860898	0.209312	-2.42311	down
ARG2	TC1400007500.hg.1	-0.409912	4.48416	-2.04067	0.0672451	0.406197	-4.29436	no_sig
ARGFX	TC0300008530.hg.1	-0.0705844	4.36501	-0.53573	0.60331	0.870123	-5.95737	no_sig
ARGLU1	TC1300009714.hg.1	-0.335784	6.99161	-2.38396	0.0372516	0.335388	-3.76739	no_sig
ARHGAP1	TC1100010712.hg.1	-0.462332	7.4877	-2.82021	0.0173706	0.260109	-3.07143	no_sig
ARHGAP10	TC0400008951.hg.1	-0.0894452	6.35289	-0.632771	0.540422	0.83873	-5.90027	no_sig
ARHGAP11B	TC1500010707.hg.1	-0.605051	5.54652	-2.28091	0.0445411	0.355306	-3.92823	down
ARHGAP12	TC1000010239.hg.1	0.124178	7.47594	0.703415	0.497102	0.818493	-5.85321	no_sig
ARHGAP15	TC0200009539.hg.1	-0.246949	8.28235	-1.63883	0.130839	0.519967	-4.86652	no_sig
ARHGAP17	TC1600009777.hg.1	-0.184809	7.53008	-1.51956	0.158151	0.555201	-5.02322	no_sig
ARHGAP18	TC0600013147.hg.1	-0.275863	8.64094	-1.73754	0.111494	0.485143	-4.73179	no_sig
ARHGAP19	TC1000012580.hg.1	-0.556111	7.34466	-3.64112	0.00418426	0.166631	-1.75405	down
ARHGAP19-SLIT1	TC1000012581.hg.1	-0.465788	7.14855	-3.21662	0.00868992	0.210449	-2.43178	no_sig
ARHGAP20	TC1100012269.hg.1	0.071351	4.29357	0.28873	0.77841	0.934314	-6.06152	no_sig
ARHGAP21	TC1000010065.hg.1	-0.0486296	6.61616	-0.28756	0.779281	0.934478	-6.06187	no_sig
ARHGAP22	TC1000010575.hg.1	0.00228452	5.04239	0.0106023	0.99174	0.997868	-6.10471	no_sig
ARHGAP23	TC1700007704.hg.1	0.0902519	5.22865	0.581133	0.573416	0.85651	-5.93176	no_sig
ARHGAP24	TC0400008030.hg.1	-0.153118	5.75052	-0.804838	0.438762	0.787877	-5.77784	no_sig
ARHGAP25	TC0200007900.hg.1	0.106847	7.47969	0.604663	0.558246	0.848644	-5.91772	no_sig
ARHGAP26	TC0500008941.hg.1	0.238297	7.61319	1.66726	0.124981	0.510489	-4.82816	no_sig
ARHGAP27	TC1700010888.hg.1	-0.39383	4.92596	-2.42873	0.0344595	0.324781	-3.69695	no_sig
ARHGAP28	TC1800006571.hg.1	-0.147472	3.08755	-0.986777	0.345951	0.722559	-5.62081	no_sig
ARHGAP29	TC0100018454.hg.1	0.344715	3.50067	2.59106	0.0259531	0.301539	-3.4393	no_sig
ARHGAP30	TC0100016156.hg.1	-0.715688	7.43043	-4.96265	0.000491109	0.0975776	0.214865	down
ARHGAP31	TC0300008467.hg.1	-0.200556	7.5305	-0.764195	0.461584	0.799583	-5.80913	no_sig
ARHGAP32	TC1100012794.hg.1	-0.227843	5.62164	-1.48903	0.165896	0.564335	-5.06217	no_sig
ARHGAP33	TC1900007885.hg.1	0.0444456	6.64995	0.351256	0.732345	0.920625	-6.04089	no_sig
ARHGAP35	TC1900008399.hg.1	-0.355649	6.46983	-2.02414	0.069157	0.409936	-4.319	no_sig
ARHGAP36	TC0X00008415.hg.1	0.0890181	4.83976	0.570915	0.580073	0.859275	-5.93769	no_sig
ARHGAP39	TC0800012225.hg.1	0.19982	4.22549	1.50818	0.161	0.558467	-5.03779	no_sig
ARHGAP4	TC0X00011414.hg.1	0.0616532	7.48946	0.477825	0.642569	0.890067	-5.98718	no_sig
ARHGAP40	TC2000007327.hg.1	-0.0766854	5.74399	-0.501072	0.626661	0.882176	-5.9756	no_sig
ARHGAP42	TC1100008881.hg.1	-0.22633	3.03428	-1.44589	0.177397	0.580371	-5.11635	no_sig
ARHGAP44	TC1700006911.hg.1	-0.217319	3.77417	-1.27759	0.228925	0.62941	-5.31743	no_sig
ARHGAP45	TC1900006509.hg.1	-0.204664	6.17542	-1.23043	0.245397	0.644564	-5.37062	no_sig
ARHGAP5	TC1400006851.hg.1	0.0213085	8.21788	0.159645	0.876191	0.964917	-6.09151	no_sig
ARHGAP6	TC0X00009069.hg.1	-0.0467164	4.79955	-0.218574	0.831173	0.952211	-6.07994	no_sig
ARHGAP8	TC2200009284.hg.1	-0.0987162	4.18526	-0.612768	0.553073	0.845321	-5.91276	no_sig
ARHGAP9	TC1200010967.hg.1	-0.311362	7.58506	-2.5285	0.0289537	0.31105	-3.53897	no_sig
ARHGDIA	TC1700012076.hg.1	-0.117423	9.74393	-0.955599	0.360764	0.732549	-5.64962	no_sig
ARHGDIB	TC1200010024.hg.1	-0.116004	10.792	-0.709843	0.493268	0.816826	-5.8487	no_sig
ARHGDIG	TC1600011316.hg.1	-0.367659	5.35975	-2.32343	0.0413797	0.345823	-3.8621	no_sig
ARHGEF1	TC1900011745.hg.1	-0.525881	6.26435	-3.49837	0.00534066	0.18059	-1.9804	down
ARHGEF10	TC0800006482.hg.1	0.0386182	5.09489	0.253763	0.80458	0.942443	-6.07133	no_sig
ARHGEF10L	TC0100007117.hg.1	-0.200638	6.23531	-0.979554	0.349343	0.724684	-5.62755	no_sig
ARHGEF11	TC0100016027.hg.1	-0.178616	7.34958	-1.38172	0.195754	0.599152	-5.195	no_sig
ARHGEF12	TC1100009287.hg.1	0.0980632	7.53719	0.401626	0.696014	0.907643	-6.02142	no_sig
ARHGEF15	TC1700006810.hg.1	-0.0633902	4.88729	-0.463248	0.652643	0.892419	-5.99417	no_sig
ARHGEF16	TC0100006613.hg.1	-0.160238	5.92923	-1.06853	0.309238	0.695446	-5.54168	no_sig
ARHGEF17	TC1100008382.hg.1	0.499771	6.28035	2.80319	0.0178965	0.263563	-3.09886	no_sig
ARHGEF18	TC1900011650.hg.1	-0.55508	5.24867	-3.11064	0.0104509	0.219042	-2.60261	down
ARHGEF19	TC0100013034.hg.1	0.200382	6.67618	1.23526	0.243666	0.642522	-5.36524	no_sig
ARHGEF2	TC0100018507.hg.1	-0.400078	8.4047	-1.86979	0.0896352	0.448856	-4.54495	no_sig
ARHGEF25	TC1200007892.hg.1	0.044635	3.27029	0.349696	0.733481	0.921318	-6.04145	no_sig
ARHGEF26	TC0300009247.hg.1	0.281208	3.90579	2.06742	0.0642559	0.400445	-4.25431	no_sig
ARHGEF28	TC0500007780.hg.1	0.139309	5.40535	1.09472	0.298123	0.687301	-5.51528	no_sig
ARHGEF3	TC0300011259.hg.1	-0.297729	5.46739	-2.06656	0.0643503	0.400747	-4.25561	no_sig
ARHGEF33	TC0200016431.hg.1	0.108249	3.36704	0.83196	0.423954	0.779399	-5.75617	no_sig
ARHGEF35	TC0700012906.hg.1	0.0742257	6.43196	0.271529	0.79125	0.938615	-6.0665	no_sig
ARHGEF37	TC0500013258.hg.1	0.313889	3.88109	1.63269	0.132137	0.521714	-4.87476	no_sig
ARHGEF38	TC0400012829.hg.1	-0.168027	4.99281	-0.968126	0.354758	0.727845	-5.63814	no_sig
ARHGEF39	TC0900009948.hg.1	-0.2762	5.1709	-1.82787	0.0960978	0.459313	-4.60491	no_sig
ARHGEF4	TC0200016529.hg.1	0.144386	3.257	0.904886	0.385823	0.749578	-5.69484	no_sig
ARHGEF40	TC1400006551.hg.1	-0.0922515	6.33363	-0.419741	0.683136	0.903449	-6.01379	no_sig
ARHGEF5	TC0700009536.hg.1	-0.101899	5.88666	-0.743725	0.473361	0.807046	-5.82434	no_sig
ARHGEF6	TC0X00010933.hg.1	-0.328042	7.65208	-1.57928	0.143907	0.539466	-4.94563	no_sig
ARHGEF7	TC1300008044.hg.1	-0.272522	6.45645	-1.43919	0.179241	0.582282	-5.12467	no_sig
ARHGEF9	TC0X00009869.hg.1	-0.34397	7.94525	-2.23129	0.0485258	0.364792	-4.00495	no_sig
ARID1A	TC0100007477.hg.1	-0.329036	6.76617	-2.0473	0.0664926	0.404865	-4.28446	no_sig
ARID1B	TC0600009961.hg.1	-0.162072	6.91382	-0.815623	0.432833	0.785338	-5.7693	no_sig
ARID2	TC1200007425.hg.1	0.0900519	7.35153	0.636308	0.538203	0.837748	-5.89802	no_sig
ARID3A	TC1900006499.hg.1	-0.102518	7.25086	-0.622618	0.546822	0.841794	-5.90666	no_sig
ARID3B	TC1500007851.hg.1	-0.370889	5.69883	-1.79741	0.101057	0.467747	-4.64805	no_sig
ARID3C	TC0900009910.hg.1	0.249661	5.09444	1.81685	0.097865	0.463917	-4.62055	no_sig
ARID4A	TC1400007307.hg.1	-0.0361735	7.93485	-0.247704	0.809141	0.94407	-6.0729	no_sig
ARID4B	TC0100018568.hg.1	-0.012035	6.08514	-0.0937238	0.927093	0.980081	-6.10019	no_sig
ARID5A	TC0200008507.hg.1	-0.0778321	7.12926	-0.566526	0.582946	0.860356	-5.94021	no_sig
ARID5B	TC1000007761.hg.1	0.189451	8.8506	0.991564	0.343716	0.719926	-5.61631	no_sig
ARIH2	TC0300007356.hg.1	0.180644	7.26166	1.14692	0.276884	0.672107	-5.46115	no_sig
ARIH2OS	TC0300011039.hg.1	0.144718	4.47198	0.784253	0.450227	0.794304	-5.79387	no_sig
ARL1	TC1200011699.hg.1	0.391426	8.24947	2.89099	0.0153443	0.249129	-2.95726	no_sig
ARL10	TC0500009585.hg.1	0.323661	8.4789	1.36542	0.200666	0.60332	-5.21461	no_sig
ARL11	TC1300007171.hg.1	0.0257917	6.35546	0.151364	0.882558	0.967197	-6.09285	no_sig
ARL13A	TC0X00007930.hg.1	-0.157417	2.88716	-1.15929	0.272028	0.668278	-5.44805	no_sig
ARL13B	TC0300008046.hg.1	0.0320216	7.55784	0.251485	0.806294	0.943153	-6.07193	no_sig
ARL14	TC0300009350.hg.1	-0.103668	3.21224	-0.792551	0.445582	0.792212	-5.78745	no_sig
ARL14EP	TC1100007168.hg.1	0.234972	7.93434	1.8581	0.0913967	0.452769	-4.56174	no_sig
ARL14EPL	TC0500013216.hg.1	0.195937	3.24276	1.20783	0.25362	0.652139	-5.39559	no_sig
ARL15	TC0500010731.hg.1	-0.163524	7.53339	-0.845537	0.416668	0.773322	-5.74509	no_sig
ARL16	TC1700012058.hg.1	0.136343	7.01248	1.10682	0.29309	0.683457	-5.5029	no_sig
ARL2	TC1100013037.hg.1	0.0222085	8.02783	0.152107	0.881986	0.967193	-6.09273	no_sig
ARL2-SNX15	TC1100013039.hg.1	-0.0829769	7.79498	-0.637423	0.537504	0.837577	-5.89731	no_sig
ARL2BP	TC1600007992.hg.1	0.0497281	7.1044	0.415028	0.686477	0.904904	-6.01581	no_sig
ARL3	TC1000011690.hg.1	-0.0369018	9.39408	-0.278378	0.786129	0.93686	-6.06456	no_sig
ARL4A	TC0700006737.hg.1	0.379134	5.87102	2.16379	0.0544996	0.378077	-4.10847	no_sig
ARL4C	TC0200016115.hg.1	-0.222802	6.90321	-0.933105	0.371732	0.740709	-5.66994	no_sig
ARL4D	TC1700007949.hg.1	-0.190766	7.17056	-1.01271	0.333972	0.714404	-5.59626	no_sig
ARL5A	TC0200016740.hg.1	-0.188467	7.27615	-1.21429	0.251248	0.650986	-5.38849	no_sig
ARL5B	TC1000006924.hg.1	0.0197691	8.49347	0.139566	0.891645	0.969172	-6.09463	no_sig
ARL5C	TC1700010562.hg.1	0.184439	3.67688	1.23406	0.244096	0.64311	-5.36658	no_sig
ARL6	TC0300008086.hg.1	-0.169661	3.53329	-1.19999	0.256527	0.65428	-5.40418	no_sig
ARL6IP1	TC1600011494.hg.1	-0.0646531	10.9369	-0.524916	0.610548	0.874656	-5.96318	no_sig
ARL6IP4	TC1200012721.hg.1	0.0115993	8.50083	0.0820219	0.936172	0.982648	-6.10126	no_sig
ARL6IP5	TC0300007745.hg.1	0.0370028	8.7051	0.29616	0.772884	0.932142	-6.05928	no_sig
ARL6IP6	TC0200009687.hg.1	-0.360215	5.72442	-1.35765	0.203044	0.606407	-5.2239	no_sig
ARL8A	TC0100016944.hg.1	-0.348618	8.30174	-1.92889	0.0812063	0.434497	-4.45937	no_sig
ARL8B	TC0300006489.hg.1	-0.120054	9.73105	-0.916504	0.379976	0.746257	-5.68466	no_sig
ARL9	TC0400007596.hg.1	-0.132216	3.3539	-0.943391	0.366687	0.737165	-5.6607	no_sig
ARMC1	TC0800010663.hg.1	0.120675	6.30222	0.799382	0.441782	0.78997	-5.78213	no_sig
ARMC10	TC0700008662.hg.1	0.523946	7.02536	2.76566	0.0191137	0.272976	-3.15931	up
ARMC12	TC0600007817.hg.1	-0.131142	6.47916	-0.926471	0.375011	0.743331	-5.67585	no_sig
ARMC2	TC0600009076.hg.1	-0.416815	4.37014	-2.46532	0.0323305	0.320839	-3.63917	no_sig
ARMC3	TC1000007007.hg.1	0.0347845	3.53559	0.216575	0.832691	0.952604	-6.08039	no_sig
ARMC5	TC1600007536.hg.1	-0.0504522	6.08654	-0.254665	0.803902	0.942365	-6.07109	no_sig
ARMC6	TC1900007418.hg.1	-0.170098	5.84479	-1.02071	0.33034	0.712279	-5.58858	no_sig
ARMC7	TC1700008888.hg.1	0.152033	7.74264	1.17155	0.267285	0.66419	-5.43496	no_sig
ARMC8	TC0300008940.hg.1	0.315374	8.67123	2.05165	0.0660028	0.403818	-4.27795	no_sig
ARMC9	TC0200011054.hg.1	0.195766	7.78263	0.992028	0.3435	0.719828	-5.61588	no_sig
ARMCX1	TC0X00007949.hg.1	0.242161	5.95955	1.62432	0.133923	0.525126	-4.88595	no_sig
ARMCX2	TC0X00010369.hg.1	-0.0978119	4.80331	-0.817026	0.432065	0.784651	-5.76818	no_sig
ARMCX3	TC0X00007951.hg.1	-0.0541157	5.50081	-0.395823	0.700162	0.908868	-6.02379	no_sig
ARMCX4	TC0X00007946.hg.1	0.212634	3.54168	1.36864	0.199689	0.602129	-5.21075	no_sig
ARMCX5	TC0X00011312.hg.1	-0.0447005	7.26513	-0.27779	0.786569	0.937026	-6.06472	no_sig
ARMCX5-GPRASP2	TC0X00011311.hg.1	0.250982	5.57308	2.0631	0.0647305	0.40113	-4.2608	no_sig
ARMCX6	TC0X00010366.hg.1	0.0996982	7.36766	0.739362	0.475896	0.808905	-5.82754	no_sig
ARMH1	TC0100008100.hg.1	0.452833	5.94806	3.622	0.00432276	0.169949	-1.78425	no_sig
ARMH2	TC0600014246.hg.1	0.0456403	3.60413	0.323792	0.752455	0.925444	-6.05044	no_sig
ARMH3	TC1000011662.hg.1	0.223198	8.09219	1.60028	0.139173	0.532211	-4.91793	no_sig
ARMH4	TC1400010754.hg.1	-0.165371	3.22599	-1.12541	0.285489	0.679628	-5.48369	no_sig
ARMS2	TC1000009151.hg.1	-0.160308	5.40139	-1.31686	0.21591	0.617673	-5.27205	no_sig
ARMT1	TC0600009868.hg.1	0.06276	6.78499	0.340608	0.740117	0.92348	-6.04468	no_sig
ARNT	TC0100015756.hg.1	-0.509108	7.70222	-3.4871	0.00544496	0.181437	-1.99834	down
ARNTL	TC1100006899.hg.1	0.0603362	7.17037	0.440641	0.66841	0.897333	-6.0046	no_sig
ARNTL2	TC1200007147.hg.1	0.58755	5.06221	3.94653	0.00250034	0.141237	-1.27703	up
ARPC1A	TC0700013419.hg.1	0.332133	8.84198	2.1072	0.0600429	0.390762	-4.1944	no_sig
ARPC1B	TC0700013420.hg.1	-0.382742	9.02731	-2.48161	0.0314247	0.318173	-3.61339	no_sig
ARPC2	TC0200010788.hg.1	-0.0304087	10.7253	-0.226232	0.825365	0.950175	-6.07817	no_sig
ARPC4	TC0300013786.hg.1	-0.354947	7.9823	-2.16636	0.0542592	0.377697	-4.10453	no_sig
ARPC4-TTLL3	TC0300013788.hg.1	-0.252413	7.57624	-1.88313	0.0876657	0.444946	-4.52575	no_sig
ARPC5	TC0100016658.hg.1	-0.0888588	11.1215	-0.707377	0.494737	0.817018	-5.85044	no_sig
ARPC5L	TC0900008742.hg.1	0.290822	6.89692	1.53111	0.155304	0.552186	-5.00835	no_sig
ARPIN	TC1500010925.hg.1	0.0187717	8.05441	0.147725	0.885359	0.967905	-6.09341	no_sig
ARPIN-AP3S2	TC1500010926.hg.1	-0.18245	7.23108	-1.07851	0.304967	0.692712	-5.53168	no_sig
ARPP19	TC1500009458.hg.1	0.0767319	8.47829	0.486867	0.636359	0.88665	-5.98274	no_sig
ARPP21	TC0300007013.hg.1	-0.582526	5.13456	-4.62681	0.000827931	0.10524	-0.260165	down
ARR3	TC0X00007535.hg.1	-0.293008	4.98747	-1.91438	0.0832047	0.437325	-4.48049	no_sig
ARRB1	TC1100011643.hg.1	-0.0989009	9.07362	-0.687829	0.506475	0.823644	-5.86398	no_sig
ARRB2	TC1700006638.hg.1	-0.517041	9.14169	-3.46814	0.00562535	0.18236	-2.02857	down
ARRDC1	TC0900009307.hg.1	-0.362683	6.9635	-2.78726	0.0184035	0.267448	-3.12453	no_sig
ARRDC1-AS1	TC0900012080.hg.1	-0.14726	7.57802	-1.21214	0.252035	0.651202	-5.39085	no_sig
ARRDC2	TC1900007358.hg.1	0.154715	5.67683	1.16398	0.270205	0.666923	-5.44305	no_sig
ARRDC3	TC0500011448.hg.1	-0.273346	8.21686	-0.937675	0.369484	0.739491	-5.66584	no_sig
ARRDC4	TC1500008470.hg.1	0.669319	7.72569	2.64233	0.0237251	0.293124	-3.35733	up
ARRDC5	TC1900009371.hg.1	-0.187328	5.26207	-1.00133	0.339192	0.718192	-5.6071	no_sig
ARSA	TC2200009170.hg.1	-0.27429	6.40617	-1.9861	0.0737529	0.418539	-4.3754	no_sig
ARSB	TC0500011228.hg.1	0.339952	8.62897	1.62035	0.134778	0.526171	-4.89126	no_sig
ARSD	TC0X00011338.hg.1	0.14247	4.21639	0.840071	0.419591	0.775243	-5.74957	no_sig
ARSF	TC0X00006489.hg.1	0.0728821	5.34361	0.466112	0.650658	0.892186	-5.99281	no_sig
ARSG	TC1700012295.hg.1	-0.609395	5.84823	-4.11725	0.00188397	0.132465	-1.01547	down
ARSH	TC0X00006488.hg.1	0.181592	3.374	1.01847	0.331353	0.712728	-5.59073	no_sig
ARSI	TC0500012467.hg.1	0.546399	4.95454	4.11861	0.00187973	0.132465	-1.0134	up
ARSJ	TC0400011650.hg.1	0.406468	5.31458	2.78555	0.0184586	0.267539	-3.12727	no_sig
ARSK	TC0500008121.hg.1	0.0847798	7.10714	0.505804	0.623446	0.881204	-5.97318	no_sig
ARSL	TC0X00011339.hg.1	0.408462	4.36163	2.81888	0.0174111	0.260293	-3.07358	no_sig
ART1	TC1100006629.hg.1	0.21659	6.4712	1.45136	0.175901	0.577926	-5.10954	no_sig
ART3	TC0400007891.hg.1	-0.218736	3.40097	-1.45226	0.175656	0.577926	-5.10842	no_sig
ART4	TC1200010019.hg.1	-0.175847	3.76591	-1.24869	0.238907	0.638122	-5.35019	no_sig
ART5	TC1100009855.hg.1	0.172111	4.77818	1.29792	0.22211	0.622816	-5.29406	no_sig
ARTN	TC0100008078.hg.1	-0.00775993	7.131	-0.0621549	0.951607	0.986275	-6.10275	no_sig
ARV1	TC0100011953.hg.1	0.177366	9.68912	0.901996	0.387287	0.750401	-5.69736	no_sig
ARVCF	TC2200008007.hg.1	0.33626	6.10628	2.19457	0.0516929	0.370917	-4.06139	no_sig
ARX	TC0X00009271.hg.1	-0.0546505	6.73497	-0.361499	0.724897	0.918557	-6.03714	no_sig
AS3MT	TC1000012496.hg.1	0.0788836	3.61596	0.635237	0.538874	0.837875	-5.89871	no_sig
ASAH1	TC0800009752.hg.1	0.0751649	11.045	0.588313	0.568763	0.854408	-5.92753	no_sig
ASAH2	TC1000010621.hg.1	0.238048	4.56775	1.5691	0.146253	0.541468	-4.95899	no_sig
ASAH2B	TC1000007619.hg.1	0.167151	4.82164	0.91028	0.383101	0.747896	-5.69013	no_sig
ASAP2	TC0200006643.hg.1	-0.147803	5.4879	-1.05712	0.314177	0.698707	-5.55303	no_sig
ASAP3	TC0100013281.hg.1	0.0581766	6.60821	0.447944	0.663297	0.896111	-6.00128	no_sig
ASB1	TC0200011287.hg.1	-0.408891	7.16484	-2.87375	0.0158148	0.250876	-2.98508	no_sig
ASB10	TC0700013063.hg.1	0.132856	7.25921	0.968619	0.354523	0.727845	-5.63768	no_sig
ASB11	TC0X00009123.hg.1	-0.01451	4.92331	-0.0926783	0.927904	0.980386	-6.10029	no_sig
ASB12	TC0X00009878.hg.1	0.0491012	3.86756	0.300964	0.769319	0.930481	-6.0578	no_sig
ASB13	TC1000009677.hg.1	0.0170096	5.06487	0.116104	0.909761	0.974604	-6.09775	no_sig
ASB14	TC0300011266.hg.1	-0.0117511	3.40569	-0.0681602	0.946939	0.985439	-6.10235	no_sig
ASB15	TC0700008961.hg.1	0.165431	3.5645	1.13698	0.280835	0.675041	-5.47161	no_sig
ASB16	TC1700007983.hg.1	0.184659	6.01725	1.34695	0.206354	0.609173	-5.23662	no_sig
ASB16-AS1	TC1700010814.hg.1	-0.4309	4.8538	-1.95777	0.0773602	0.427676	-4.41712	no_sig
ASB17	TC0100014626.hg.1	-0.0521487	3.10116	-0.389818	0.704464	0.91003	-6.02621	no_sig
ASB18	TC0200016161.hg.1	0.133781	5.80787	1.00264	0.338589	0.718041	-5.60586	no_sig
ASB2	TC1400010033.hg.1	0.0991329	5.94596	0.655863	0.526026	0.833411	-5.88539	no_sig
ASB3	TC0200016669.hg.1	0.0192943	5.98754	0.108656	0.915524	0.976078	-6.09862	no_sig
ASB4	TC0700008389.hg.1	0.0721712	3.92066	0.421767	0.681702	0.903155	-6.01292	no_sig
ASB5	TC0400012478.hg.1	0.0407534	4.15642	0.207048	0.839933	0.955569	-6.08248	no_sig
ASB6	TC0900011705.hg.1	0.169001	5.87956	1.03486	0.323985	0.707876	-5.57488	no_sig
ASB7	TC1500008545.hg.1	0.0157824	6.29848	0.111774	0.913111	0.975524	-6.09826	no_sig
ASB8	TC1200010569.hg.1	-0.173977	8.76986	-1.25462	0.236831	0.635692	-5.34351	no_sig
ASB9	TC0X00011353.hg.1	0.212506	4.18917	1.30198	0.220767	0.621901	-5.28935	no_sig
ASCC1	TC1000010980.hg.1	-0.116702	5.20535	-0.921068	0.377697	0.745348	-5.68064	no_sig
ASCC2	TC2200008411.hg.1	-0.386558	8.91805	-2.4399	0.0337955	0.323034	-3.67934	no_sig
ASCC3	TC0600012671.hg.1	0.194782	5.39924	1.20928	0.253087	0.651685	-5.394	no_sig
ASCL1	TC1200008650.hg.1	0.153889	4.66165	1.07135	0.308026	0.694954	-5.53886	no_sig
ASCL2	TC1100009791.hg.1	-0.120214	5.91093	-0.815535	0.432881	0.785349	-5.76937	no_sig
ASCL3	TC1100010048.hg.1	0.188717	3.11568	1.33887	0.208886	0.610728	-5.2462	no_sig
ASCL4	TC1200008753.hg.1	0.0162195	3.5434	0.107516	0.916407	0.976208	-6.09875	no_sig
ASCL5	TC0100016902.hg.1	0.151818	5.61216	1.08135	0.303759	0.692154	-5.52882	no_sig
ASF1A	TC0600009279.hg.1	0.366796	6.82919	2.73484	0.0201746	0.278199	-3.20888	no_sig
ASF1B	TC1900009807.hg.1	-0.259993	6.46468	-1.94722	0.0787449	0.430998	-4.43258	no_sig
ASGR1	TC1700009618.hg.1	-0.0200716	4.79048	-0.150944	0.882882	0.967437	-6.09291	no_sig
ASGR2	TC1700009613.hg.1	0.0833558	5.75393	0.528269	0.6083	0.872996	-5.96139	no_sig
ASH1L-AS1	TC0100010129.hg.1	0.37649	6.15406	2.59283	0.0258729	0.301539	-3.43647	no_sig
ASH2L	TC0800007321.hg.1	-0.377787	6.77664	-2.72569	0.0205009	0.278541	-3.22359	no_sig
ASIC1	TC1200007594.hg.1	0.194191	3.65949	1.15527	0.273601	0.670059	-5.45232	no_sig
ASIC3	TC0700009691.hg.1	-0.160029	5.02117	-0.961355	0.357995	0.730676	-5.64436	no_sig
ASIC4	TC0200010853.hg.1	0.209071	6.23866	1.31333	0.217052	0.618433	-5.27616	no_sig
ASIC5	TC0400012212.hg.1	0.167549	3.16287	1.33662	0.209593	0.611234	-5.24884	no_sig
ASIP	TC2000009911.hg.1	0.108005	6.21673	0.697252	0.500796	0.820911	-5.8575	no_sig
ASL	TC0700013380.hg.1	-0.186899	6.98031	-1.31744	0.215723	0.617429	-5.27137	no_sig
ASMT	TC0Y00007321.hg.1	0.0237867	5.30305	0.143134	0.888895	0.968799	-6.09411	no_sig
ASMTL	TC0X00008910.hg.1	-0.00423847	5.60258	-0.0325971	0.974607	0.994084	-6.10421	no_sig
ASNS	TC0700011876.hg.1	-0.0342015	4.29162	-0.19999	0.84531	0.957027	-6.08397	no_sig
ASNSD1	TC0200010252.hg.1	0.351062	4.96505	2.04583	0.0666583	0.404865	-4.28665	no_sig
ASPA	TC1700006583.hg.1	-0.330108	3.4598	-2.73542	0.0201541	0.278199	-3.20795	no_sig
ASPDH	TC1900011208.hg.1	0.0644118	6.33229	0.394164	0.701349	0.909232	-6.02446	no_sig
ASPG	TC1400010696.hg.1	0.103593	5.41228	0.646787	0.531658	0.835824	-5.8913	no_sig
ASPH	TC0800010607.hg.1	0.41793	11.1339	3.07783	0.0110667	0.22494	-2.65557	no_sig
ASPHD1	TC1600007431.hg.1	0.365888	7.70254	2.44192	0.0336766	0.323034	-3.67614	no_sig
ASPHD2	TC2200006947.hg.1	-0.0171216	4.86389	-0.107937	0.916081	0.97609	-6.0987	no_sig
ASPM	TC0100016831.hg.1	-0.7168	5.5416	-3.59897	0.00449592	0.172067	-1.82068	down
ASPN	TC0900010797.hg.1	0.183575	2.88509	1.41668	0.185563	0.589551	-5.15245	no_sig
ASPSCR1	TC1700009215.hg.1	-0.0597764	6.4338	-0.450714	0.661363	0.89541	-6.00001	no_sig
ASRGL1	TC1100007844.hg.1	0.0128463	6.62104	0.0836414	0.934915	0.982113	-6.10112	no_sig
ASS1	TC0900008953.hg.1	0.138923	4.34137	0.941387	0.367666	0.738049	-5.6625	no_sig
ASTE1	TC0300012435.hg.1	-0.107285	4.99567	-0.514419	0.617615	0.877667	-5.96872	no_sig
ASTL	TC0200013510.hg.1	-0.0337291	6.7114	-0.156576	0.87855	0.965668	-6.09201	no_sig
ASTN1	TC0100016503.hg.1	0.303824	3.68959	1.89954	0.0852956	0.441421	-4.50202	no_sig
ASTN2	TC0900011340.hg.1	0.171136	5.61763	1.1607	0.271479	0.668229	-5.44655	no_sig
ASXL1	TC2000007117.hg.1	-0.496633	7.98163	-3.11862	0.0103064	0.21841	-2.58973	no_sig
ASXL2	TC0200016645.hg.1	0.175089	8.05778	1.15111	0.275232	0.671122	-5.45673	no_sig
ASXL3	TC1800007052.hg.1	-0.092826	3.31185	-0.736369	0.47764	0.809858	-5.82972	no_sig
ASZ1	TC0700012370.hg.1	0.0418477	3.12215	0.325064	0.751519	0.925156	-6.05001	no_sig
ATAD1	TC1000012575.hg.1	0.159423	8.04278	1.28486	0.226467	0.627264	-5.3091	no_sig
ATAD2	TC0800011679.hg.1	-0.352211	5.59058	-2.06568	0.0644465	0.400747	-4.25692	no_sig
ATAD2B	TC0200011965.hg.1	0.424087	6.0191	2.56574	0.0271288	0.303879	-3.47969	no_sig
ATAD3A	TC0100018157.hg.1	0.162727	7.23459	1.24061	0.241762	0.641298	-5.35926	no_sig
ATAD3B	TC0100018156.hg.1	0.311334	5.93876	2.10034	0.0607506	0.392366	-4.20477	no_sig
ATAD3C	TC0100006517.hg.1	0.223779	4.23393	1.43554	0.180254	0.583574	-5.1292	no_sig
ATAD5	TC1700007469.hg.1	-0.529748	3.86424	-3.5452	0.00492873	0.177036	-1.90594	down
ATAT1	TC0600014098.hg.1	-0.239716	4.81226	-1.67606	0.123216	0.506178	-4.81622	no_sig
ATCAY	TC1900006660.hg.1	0.100821	4.8989	0.80632	0.437944	0.787703	-5.77667	no_sig
ATE1	TC1000012056.hg.1	0.198938	7.18435	1.47346	0.16997	0.570773	-5.08184	no_sig
ATF1	TC1200007622.hg.1	-0.0580239	8.70545	-0.464068	0.652074	0.89219	-5.99378	no_sig
ATF2	TC0200015009.hg.1	-0.254219	9.74669	-1.93044	0.0809946	0.434497	-4.4571	no_sig
ATF3	TC0100011533.hg.1	-0.704077	8.27584	-3.13493	0.0100175	0.217258	-2.56342	down
ATF4	TC2200007406.hg.1	-0.311018	10.0073	-1.64604	0.129332	0.518845	-4.85683	no_sig
ATF6	TC0100010369.hg.1	0.18013	9.34577	1.13892	0.280059	0.674785	-5.46957	no_sig
ATF6B	TC0600014267.hg.1	-0.569611	8.17974	-3.92566	0.00258903	0.142806	-1.30928	down
ATF7IP	TC1200006935.hg.1	-0.0102127	8.00809	-0.0622659	0.951521	0.986275	-6.10275	no_sig
ATF7IP2	TC1600006870.hg.1	-0.421706	5.51071	-2.15209	0.0556039	0.380536	-4.12629	no_sig
ATG10	TC0500007945.hg.1	0.142488	4.79964	0.630879	0.541611	0.839125	-5.90147	no_sig
ATG101	TC1200007654.hg.1	0.536424	6.99788	2.96202	0.01355	0.2399	-2.84259	up
ATG12	TC0500011759.hg.1	-0.122329	8.24228	-0.912283	0.382094	0.747677	-5.68838	no_sig
ATG13	TC1100007457.hg.1	0.0907037	6.64023	0.715029	0.490188	0.814835	-5.84504	no_sig
ATG14	TC1400009256.hg.1	-0.369041	7.5359	-2.36224	0.0386843	0.337493	-3.80144	no_sig
ATG16L1	TC0200011125.hg.1	0.107855	5.32606	0.658392	0.524463	0.832454	-5.88373	no_sig
ATG16L2	TC1100008370.hg.1	-0.148688	6.29414	-0.874773	0.401269	0.761708	-5.7207	no_sig
ATG2A	TC1100011192.hg.1	-0.000193033	7.16795	-0.00145205	0.998869	0.999788	-6.10477	no_sig
ATG2B	TC1400010100.hg.1	0.0834322	6.21758	0.516251	0.616379	0.87729	-5.96776	no_sig
ATG3	TC0300012000.hg.1	-0.0883403	7.58861	-0.488493	0.635245	0.885981	-5.98193	no_sig
ATG4A	TC0X00008081.hg.1	0.317621	5.90407	2.08128	0.0627571	0.396239	-4.23348	no_sig
ATG4B	TC0200011419.hg.1	0.231891	7.24017	1.56015	0.148344	0.54247	-4.97069	no_sig
ATG4C	TC0100008564.hg.1	-0.231125	8.27106	-1.26456	0.233384	0.632885	-5.33227	no_sig
ATG4D	TC1900006989.hg.1	-0.0506768	7.09706	-0.352791	0.731227	0.920558	-6.04034	no_sig
ATG5	TC0600012731.hg.1	0.324468	7.55229	2.39877	0.0363046	0.332922	-3.74413	no_sig
ATG7	TC0300006605.hg.1	-0.0046764	10.9482	-0.035166	0.972607	0.993566	-6.10412	no_sig
ATG9A	TC0200016775.hg.1	-0.334115	7.60496	-1.75413	0.108509	0.478984	-4.70874	no_sig
ATG9B	TC0700013051.hg.1	-0.0918891	5.09811	-0.664086	0.520955	0.830597	-5.87997	no_sig
ATIC	TC0200010713.hg.1	0.276028	9.69272	1.77543	0.104781	0.473607	-4.67896	no_sig
ATL1	TC1400007120.hg.1	-0.0030367	5.24723	-0.0211474	0.983525	0.996936	-6.10453	no_sig
ATL2	TC0200012282.hg.1	0.206327	6.54594	1.18458	0.26231	0.660523	-5.42092	no_sig
ATL3	TC1100011128.hg.1	0.0834847	6.43499	0.302132	0.768453	0.930121	-6.05743	no_sig
ATM	TC1100008985.hg.1	-0.0789518	8.84903	-0.531103	0.606402	0.872151	-5.95987	no_sig
ATMIN	TC1600008568.hg.1	0.090165	7.89001	0.55978	0.587375	0.862051	-5.94405	no_sig
ATN1	TC1200006654.hg.1	0.0355119	5.61229	0.206469	0.840375	0.955604	-6.08261	no_sig
ATOH1	TC0400008165.hg.1	0.0618891	5.38133	0.397809	0.698741	0.908416	-6.02298	no_sig
ATOH7	TC1000010840.hg.1	-0.0222774	5.71973	-0.154684	0.880004	0.966289	-6.09232	no_sig
ATOH8	TC0200008270.hg.1	0.156475	5.14649	0.955031	0.361038	0.732864	-5.65014	no_sig
ATOX1	TC0500012523.hg.1	0.337261	8.44985	2.62618	0.0244055	0.296298	-3.38317	no_sig
ATP10A	TC1500008757.hg.1	0.371597	6.10635	2.27762	0.0447952	0.355433	-3.93333	no_sig
ATP10B	TC0500012666.hg.1	0.095171	4.79139	0.735292	0.478268	0.810098	-5.8305	no_sig
ATP10D	TC0400007422.hg.1	0.568614	7.47821	3.64343	0.00416777	0.166631	-1.75039	up
ATP11A	TC1300008084.hg.1	-0.253442	6.32456	-1.50385	0.162097	0.560317	-5.04332	no_sig
ATP11AUN	TC1300008083.hg.1	-0.0763721	3.65586	-0.494148	0.631379	0.884706	-5.9791	no_sig
ATP11B	TC0300009651.hg.1	-0.203147	8.41039	-1.35843	0.202803	0.605839	-5.22296	no_sig
ATP11C	TC0X00010966.hg.1	0.140421	5.62737	1.0249	0.328447	0.711215	-5.58454	no_sig
ATP12A	TC1300006619.hg.1	0.0348227	4.02139	0.206842	0.840091	0.955569	-6.08253	no_sig
ATP13A1	TC1900010076.hg.1	0.0597475	7.71699	0.387786	0.705922	0.910333	-6.02702	no_sig
ATP13A2	TC0100013072.hg.1	-0.066822	6.16388	-0.361717	0.724739	0.918482	-6.03706	no_sig
ATP13A3	TC0300014090.hg.1	0.219778	11.2184	1.74141	0.11079	0.483853	-4.72642	no_sig
ATP13A4	TC0300014086.hg.1	0.0692063	3.55084	0.510189	0.620475	0.879228	-5.97092	no_sig
ATP13A5	TC0300013563.hg.1	0.0837916	3.90506	0.540338	0.60024	0.868858	-5.95486	no_sig
ATP13A5-AS1	TC0300009892.hg.1	0.22469	4.00602	1.33288	0.210778	0.612094	-5.25326	no_sig
ATP1A1	TC0100018273.hg.1	-0.109016	10.1451	-0.640079	0.535842	0.837097	-5.89562	no_sig
ATP1A2	TC0100010281.hg.1	-0.00129121	5.70512	-0.00612716	0.995226	0.998791	-6.10475	no_sig
ATP1A3	TC1900010782.hg.1	0.02506	6.01242	0.164492	0.872469	0.964289	-6.09069	no_sig
ATP1A4	TC0100010282.hg.1	-0.00613516	5.88225	-0.0449032	0.965027	0.990819	-6.10372	no_sig
ATP1B1	TC0100010543.hg.1	-0.0629475	10.1577	-0.428198	0.67716	0.901465	-6.01012	no_sig
ATP1B2	TC1700006763.hg.1	0.0217901	3.59208	0.174472	0.864814	0.962587	-6.08893	no_sig
ATP1B3	TC0300009016.hg.1	0.285226	9.58724	2.16293	0.0545796	0.378077	-4.10977	no_sig
ATP1B4	TC0X00008276.hg.1	0.0128186	4.24975	0.0860937	0.933012	0.981712	-6.10091	no_sig
ATP23	TC1200007906.hg.1	-0.290728	7.89907	-2.39125	0.0367825	0.334176	-3.75594	no_sig
ATP2A1	TC1600007368.hg.1	-0.0178351	5.75338	-0.105141	0.918246	0.976763	-6.09901	no_sig
ATP2A2	TC1200008835.hg.1	-0.319008	8.29318	-1.45128	0.175921	0.577926	-5.10963	no_sig
ATP2A3	TC1700009498.hg.1	-0.271039	8.20489	-2.07217	0.0637386	0.398453	-4.24718	no_sig
ATP2B1	TC1200011474.hg.1	-0.286729	7.46062	-1.52014	0.158007	0.555201	-5.02247	no_sig
ATP2B2	TC0300010242.hg.1	0.148104	6.21302	1.16833	0.268522	0.665347	-5.4384	no_sig
ATP2B3	TC0X00008786.hg.1	0.0193326	6.75182	0.139828	0.891443	0.969117	-6.09459	no_sig
ATP2B4	TC0100011267.hg.1	-0.510396	9.78197	-3.75781	0.00343281	0.159376	-1.57053	down
ATP2C1	TC0300008824.hg.1	0.0268799	7.31896	0.16937	0.868725	0.96366	-6.08985	no_sig
ATP2C2	TC1600008646.hg.1	0.139881	5.62314	1.07288	0.307369	0.694442	-5.53733	no_sig
ATP4A	TC1900010482.hg.1	0.213788	6.62911	1.75375	0.108575	0.479047	-4.70926	no_sig
ATP4B	TC1300009919.hg.1	-0.0397627	5.29488	-0.302308	0.768323	0.930121	-6.05738	no_sig
ATP5F1A	TC1800008584.hg.1	0.0884845	8.0112	0.46527	0.651241	0.892186	-5.99321	no_sig
ATP5F1B	TC1200010927.hg.1	0.112046	11.8692	0.905441	0.385542	0.749355	-5.69436	no_sig
ATP5F1C	TC1000006703.hg.1	0.457915	7.46187	2.63837	0.0238903	0.293124	-3.36367	no_sig
ATP5F1D	TC1900006520.hg.1	-0.0920945	8.66432	-0.677438	0.512782	0.826877	-5.87104	no_sig
ATP5F1EP2	TC1300006699.hg.1	0.0762336	9.09163	0.4766	0.643413	0.890067	-5.98777	no_sig
ATP5IF1	TC0100007550.hg.1	0.119413	10.0225	0.947831	0.364525	0.735766	-5.65668	no_sig
ATP5MC1	TC1700008178.hg.1	0.404215	8.50793	2.19154	0.051963	0.371755	-4.06604	no_sig
ATP5MC2	TC1200012798.hg.1	0.0383884	8.61373	0.296687	0.772493	0.931907	-6.05912	no_sig
ATP5MC3	TC0200015012.hg.1	0.191832	10.9935	1.56147	0.148032	0.542233	-4.96896	no_sig
ATP5ME	TC0400009694.hg.1	0.233133	11.219	1.87733	0.0885167	0.446401	-4.5341	no_sig
ATP5MF	TC0700013591.hg.1	0.202183	10.6141	1.25462	0.236831	0.635692	-5.34351	no_sig
ATP5MF-PTCD1	TC0700013592.hg.1	0.270795	5.27371	2.19939	0.0512655	0.369752	-4.05399	no_sig
ATP5MG	TC1100013100.hg.1	0.199675	10.2583	1.58028	0.14368	0.539201	-4.94433	no_sig
ATP5MGL	TC2200008887.hg.1	-0.0556613	6.84155	-0.392771	0.702347	0.909232	-6.02502	no_sig
ATP5MJ	TC1400010339.hg.1	0.251882	12.0537	2.03532	0.0678585	0.40738	-4.30235	no_sig
ATP5PB	TC0100009414.hg.1	0.073011	8.32612	0.557175	0.589091	0.862879	-5.94552	no_sig
ATP5PD	TC1700011731.hg.1	0.162376	10.53	1.29201	0.224075	0.625188	-5.30088	no_sig
ATP5PF	TC2100007797.hg.1	0.313915	11.6873	2.52975	0.0288908	0.31105	-3.53699	no_sig
ATP5PO	TC2100008561.hg.1	0.237494	11.9576	1.95214	0.0780957	0.429487	-4.42537	no_sig
ATP6AP1	TC0X00008831.hg.1	-0.169476	9.3939	-1.4105	0.187331	0.591407	-5.16002	no_sig
ATP6AP1L	TC0500013195.hg.1	-0.176413	6.52302	-1.08023	0.304234	0.692575	-5.52995	no_sig
ATP6AP2	TC0X00007012.hg.1	-0.0107506	10.963	-0.08589	0.93317	0.981731	-6.10092	no_sig
ATP6V0A2	TC1200009253.hg.1	0.145588	9.34824	1.05762	0.313961	0.698535	-5.55253	no_sig
ATP6V0A4	TC0700012754.hg.1	0.176712	5.74266	1.37006	0.199257	0.601123	-5.20904	no_sig
ATP6V0B	TC0100008081.hg.1	0.241825	10.8196	1.92205	0.0821425	0.435782	-4.46934	no_sig
ATP6V0C	TC1600011330.hg.1	-0.19875	9.63239	-1.53922	0.153332	0.549747	-4.99788	no_sig
ATP6V0D1	TC1600010633.hg.1	-0.00452676	9.5496	-0.0315235	0.975443	0.994386	-6.10425	no_sig
ATP6V0D2	TC0800008140.hg.1	0.269447	6.10208	1.55194	0.150283	0.545283	-4.98138	no_sig
ATP6V0E1	TC0500009481.hg.1	0.281447	11.4881	2.33668	0.0404394	0.341829	-3.84141	no_sig
ATP6V0E2	TC0700009649.hg.1	0.117288	7.04043	0.928071	0.374218	0.742728	-5.67442	no_sig
ATP6V1A	TC0300008369.hg.1	0.263709	9.78478	1.9012	0.085059	0.441294	-4.49961	no_sig
ATP6V1B1	TC0200007976.hg.1	-0.150314	4.79425	-0.963927	0.356763	0.72988	-5.642	no_sig
ATP6V1B2	TC0800006933.hg.1	-0.137114	10.052	-0.811675	0.434998	0.786276	-5.77244	no_sig
ATP6V1C1	TC0800008467.hg.1	0.200477	9.91042	1.55988	0.148406	0.542591	-4.97104	no_sig
ATP6V1C2	TC0200006703.hg.1	0.20552	4.50975	1.44509	0.177614	0.580671	-5.11734	no_sig
ATP6V1D	TC1400010760.hg.1	-0.0732635	7.39513	-0.344341	0.737389	0.922196	-6.04337	no_sig
ATP6V1E1	TC2200007904.hg.1	0.177473	9.6798	1.15983	0.271819	0.668278	-5.44748	no_sig
ATP6V1E2	TC0200016659.hg.1	-0.129907	3.8472	-0.861033	0.408457	0.767529	-5.73225	no_sig
ATP6V1F	TC0700009067.hg.1	0.176528	11.4087	1.30673	0.219209	0.620296	-5.28385	no_sig
ATP6V1FNB	TC0700009068.hg.1	0.00754872	4.90342	0.0488543	0.961952	0.989538	-6.10352	no_sig
ATP6V1G1	TC0900008515.hg.1	0.259507	9.26765	1.78394	0.103325	0.471888	-4.66702	no_sig
ATP6V1G2-DDX39B	TC0600014259.hg.1	-0.129687	8.89209	-0.945163	0.365823	0.736193	-5.6591	no_sig
ATP6V1G3	TC0100016851.hg.1	0.148521	5.90069	0.770687	0.457888	0.797967	-5.80423	no_sig
ATP6V1H	TC0800010450.hg.1	0.25868	7.79594	1.70905	0.116795	0.495655	-4.77112	no_sig
ATP7A	TC0X00007707.hg.1	-0.0183584	4.95926	-0.130421	0.898699	0.97112	-6.09591	no_sig
ATP7B	TC1300009004.hg.1	0.0684815	3.73969	0.55104	0.59314	0.864828	-5.94896	no_sig
ATP8A1	TC0400010558.hg.1	-0.212249	3.60977	-1.49303	0.164863	0.563352	-5.0571	no_sig
ATP8A2	TC1300006643.hg.1	0.124402	3.50639	0.98905	0.344889	0.721331	-5.61868	no_sig
ATP8B1	TC1800008781.hg.1	-0.120155	3.39491	-0.733706	0.479195	0.810709	-5.83165	no_sig
ATP8B2	TC0100010075.hg.1	0.110501	5.93205	0.807981	0.437029	0.787403	-5.77536	no_sig
ATP8B3	TC1900009186.hg.1	-0.0957102	5.26127	-0.534831	0.60391	0.870347	-5.95786	no_sig
ATP8B4	TC1500009377.hg.1	0.469938	6.58044	2.61231	0.0250054	0.299837	-3.40534	no_sig
ATP9A	TC2000009461.hg.1	-0.616931	5.5761	-3.94128	0.00252236	0.141237	-1.28515	down
ATP9B	TC1800007797.hg.1	-0.161873	7.98222	-0.825908	0.427229	0.781308	-5.76106	no_sig
ATPAF1	TC0100014060.hg.1	-0.0432127	5.37156	-0.330974	0.747176	0.924656	-6.04802	no_sig
ATPAF2	TC1700009960.hg.1	-0.0822609	7.47887	-0.622803	0.546705	0.841794	-5.90654	no_sig
ATPSCKMT	TC0500013291.hg.1	0.0591442	5.12762	0.248376	0.808635	0.944021	-6.07273	no_sig
ATR	TC0300012670.hg.1	0.55165	7.08737	3.06165	0.0113838	0.22667	-2.68169	up
ATRAID	TC0200007058.hg.1	0.0538729	9.00839	0.428531	0.676925	0.901373	-6.00998	no_sig
ATRN	TC2000006551.hg.1	-0.277276	7.99244	-2.03973	0.0673527	0.406473	-4.29577	no_sig
ATRNL1	TC1000008995.hg.1	0.1088	3.04726	0.880425	0.398338	0.75966	-5.71591	no_sig
ATRX	TC0X00010126.hg.1	-0.221556	4.61162	-0.690515	0.504852	0.822923	-5.86214	no_sig
ATXN1	TC0600010921.hg.1	-0.0120205	6.32308	-0.084023	0.934619	0.982025	-6.10109	no_sig
ATXN10	TC2200007626.hg.1	0.199285	8.93263	1.48971	0.165721	0.564149	-5.06131	no_sig
ATXN1L	TC1600011426.hg.1	-0.301685	7.24914	-1.78849	0.102554	0.470682	-4.66062	no_sig
ATXN2	TC1200011936.hg.1	-0.294893	8.02643	-2.40454	0.0359419	0.331404	-3.73505	no_sig
ATXN2L	TC1600007362.hg.1	-0.216006	7.9117	-1.21514	0.250936	0.650966	-5.38755	no_sig
ATXN3	TC1400010780.hg.1	0.175591	7.91111	1.35186	0.204829	0.607616	-5.23079	no_sig
ATXN3L	TC0X00009095.hg.1	0.0651533	3.09793	0.440748	0.668334	0.897333	-6.00455	no_sig
ATXN7	TC0300007679.hg.1	-0.0639461	8.1029	-0.416114	0.685706	0.904711	-6.01535	no_sig
ATXN7L1	TC0700012165.hg.1	-0.206523	4.68834	-1.447	0.177091	0.579886	-5.11497	no_sig
ATXN7L2	TC0100009353.hg.1	-0.0750927	5.63213	-0.393924	0.701521	0.909232	-6.02456	no_sig
ATXN7L3	TC1700010816.hg.1	-0.349422	5.67965	-2.87747	0.015712	0.250282	-2.97908	no_sig
ATXN7L3B	TC1200008213.hg.1	-0.0946469	7.50486	-0.664166	0.520906	0.830597	-5.87992	no_sig
AUH	TC0900010762.hg.1	-0.110536	7.36983	-0.645279	0.532596	0.835824	-5.89227	no_sig
AUNIP	TC0100013367.hg.1	-0.0205333	4.4718	-0.110944	0.913753	0.975747	-6.09836	no_sig
AUP1	TC0200013112.hg.1	0.123658	9.04812	0.933663	0.371457	0.740709	-5.66944	no_sig
AURKA	TC2000009550.hg.1	-0.198202	7.04296	-1.08628	0.301671	0.69057	-5.52384	no_sig
AURKAIP1	TC0100012471.hg.1	0.18486	6.8848	1.3477	0.20612	0.608905	-5.23573	no_sig
AURKB	TC1700009679.hg.1	-0.593934	7.37531	-2.46186	0.0325262	0.321636	-3.64464	down
AURKC	TC1900008987.hg.1	0.07061	4.29166	0.550722	0.593351	0.864828	-5.94913	no_sig
AUTS2	TC0700007905.hg.1	0.133212	5.26656	0.611564	0.55384	0.845424	-5.9135	no_sig
AVEN	TC1500008971.hg.1	0.0850911	6.00142	0.467623	0.649611	0.891942	-5.99209	no_sig
AVIL	TC1200010983.hg.1	0.0751355	5.60844	0.45604	0.657651	0.893797	-5.99755	no_sig
AVL9	TC0700007121.hg.1	-0.122767	8.9107	-0.950041	0.363452	0.73518	-5.65468	no_sig
AVP	TC2000008210.hg.1	-0.0123856	6.50805	-0.0785174	0.938893	0.98304	-6.10156	no_sig
AVPI1	TC1000011556.hg.1	0.0255919	6.42906	0.148869	0.884478	0.967812	-6.09324	no_sig
AVPR1A	TC1200011063.hg.1	0.260786	5.90569	1.55892	0.148632	0.542848	-4.97229	no_sig
AVPR1B	TC0100017089.hg.1	0.215088	5.49733	1.56556	0.147078	0.542224	-4.96363	no_sig
AVPR2	TC0X00008807.hg.1	0.175633	6.85877	1.14538	0.277492	0.672107	-5.46278	no_sig
AWAT1	TC0X00007532.hg.1	-0.0168937	4.44806	-0.111054	0.913668	0.975713	-6.09835	no_sig
AWAT2	TC0X00009952.hg.1	0.0188174	4.71245	0.118934	0.907573	0.973698	-6.0974	no_sig
AXDND1	TC0100010778.hg.1	-0.13945	5.56314	-0.996392	0.341473	0.718833	-5.61177	no_sig
AXIN1	TC1600008938.hg.1	-0.0301607	6.70131	-0.163205	0.873456	0.964289	-6.09091	no_sig
AXIN2	TC1700012457.hg.1	-0.0715104	4.48408	-0.476717	0.643333	0.890067	-5.98771	no_sig
AXL	TC1900008143.hg.1	0.027707	6.06244	0.186971	0.855248	0.960739	-6.08659	no_sig
AZGP1	TC0700011962.hg.1	-0.00605155	6.22038	-0.0366795	0.971429	0.993375	-6.10407	no_sig
AZI2	TC0300010581.hg.1	0.407769	6.01364	2.57444	0.0267188	0.302519	-3.46581	no_sig
AZIN1	TC0800012447.hg.1	-0.140397	8.61829	-0.729008	0.481945	0.811743	-5.83505	no_sig
AZIN2	TC0100007705.hg.1	0.0350493	4.14273	0.173178	0.865805	0.96277	-6.08917	no_sig
AZU1	TC1900006490.hg.1	0.121697	4.87902	0.885144	0.395902	0.756921	-5.71188	no_sig
B2M	TC1500007097.hg.1	-0.0729187	12.4483	-0.601348	0.56037	0.850124	-5.91973	no_sig
B3GALNT1	TC0300012975.hg.1	0.18441	4.23741	1.38462	0.194893	0.598511	-5.19151	no_sig
B3GALNT2	TC0100017828.hg.1	-0.0489723	5.63235	-0.309434	0.763046	0.929184	-6.05513	no_sig
B3GALT1	TC0200009889.hg.1	0.295756	3.65938	1.97187	0.075544	0.423498	-4.39638	no_sig
B3GALT2	TC0100016794.hg.1	-0.189934	3.97055	-0.585189	0.570785	0.855547	-5.92938	no_sig
B3GALT4	TC0600007694.hg.1	-0.187832	7.35363	-1.28127	0.227679	0.628253	-5.31322	no_sig
B3GALT5	TC2100008521.hg.1	0.324005	3.93115	2.72994	0.0203486	0.278541	-3.21675	no_sig
B3GALT6	TC0100006494.hg.1	-0.14474	5.97396	-0.68572	0.507751	0.824314	-5.86543	no_sig
B3GAT1	TC1100012930.hg.1	0.334145	4.89929	2.36913	0.0382246	0.337391	-3.79065	no_sig
B3GAT2	TC0600012257.hg.1	-0.0471421	4.33193	-0.3536	0.730638	0.920558	-6.04004	no_sig
B3GAT3	TC1100011091.hg.1	-0.0444227	6.53504	-0.334996	0.744226	0.924367	-6.04664	no_sig
B3GLCT	TC1300006785.hg.1	0.260765	5.61632	1.83984	0.0942096	0.456588	-4.58785	no_sig
B3GNT2	TC0200007746.hg.1	0.110431	9.13188	0.819735	0.430587	0.783339	-5.76602	no_sig
B3GNT3	TC1900007344.hg.1	-0.044193	6.69442	-0.302912	0.767875	0.930047	-6.05719	no_sig
B3GNT4	TC1200009199.hg.1	0.164592	6.17864	1.18178	0.263374	0.661028	-5.42395	no_sig
B3GNT5	TC0300009661.hg.1	0.409405	5.75761	3.30251	0.00748667	0.19882	-2.29366	no_sig
B3GNT6	TC1100008521.hg.1	0.394089	6.40829	2.0864	0.0622121	0.395036	-4.22578	no_sig
B3GNT7	TC0200011062.hg.1	0.0521543	5.44787	0.290941	0.776764	0.93384	-6.06086	no_sig
B3GNT8	TC1900010747.hg.1	0.0336593	5.83718	0.180123	0.860486	0.961979	-6.08789	no_sig
B3GNT9	TC1600010615.hg.1	0.249311	5.74716	1.79441	0.101559	0.468781	-4.65229	no_sig
B3GNTL1	TC1700012158.hg.1	-0.0925097	5.82136	-0.441278	0.667963	0.897333	-6.00431	no_sig
B4GALNT1	TC1200012813.hg.1	0.0362854	6.47636	0.242323	0.813199	0.945823	-6.07427	no_sig
B4GALNT2	TC1700008191.hg.1	0.187902	4.41072	1.24424	0.240476	0.639718	-5.35519	no_sig
B4GALNT3	TC1200006445.hg.1	-0.520841	4.92588	-3.34516	0.00695399	0.192071	-2.22523	down
B4GALNT4	TC1100006455.hg.1	0.08767	6.96545	0.636348	0.538177	0.837748	-5.898	no_sig
B4GALT1	TC0900009846.hg.1	0.321771	7.11946	2.31296	0.0421374	0.347249	-3.87841	no_sig
B4GALT2	TC0100008082.hg.1	0.171228	6.14458	1.3058	0.219512	0.62068	-5.28493	no_sig
B4GALT3	TC0100016162.hg.1	-0.276668	5.65442	-2.11905	0.0588393	0.388107	-4.17647	no_sig
B4GALT4	TC0300012112.hg.1	0.014638	6.33739	0.0987264	0.923215	0.978781	-6.09969	no_sig
B4GALT5	TC2000009392.hg.1	-0.223937	7.26916	-1.34351	0.20743	0.6096	-5.24071	no_sig
B4GALT6	TC1800008399.hg.1	0.0611121	3.50724	0.331033	0.747133	0.924656	-6.048	no_sig
B4GALT7	TC0500009630.hg.1	0.0260661	6.16073	0.129252	0.899602	0.971414	-6.09607	no_sig
B4GAT1	TC1100011285.hg.1	0.150965	5.94595	1.15409	0.274062	0.670228	-5.45357	no_sig
B9D1	TC1700010015.hg.1	-0.341832	5.20298	-2.65997	0.023003	0.290732	-3.32906	no_sig
B9D2	TC1900010745.hg.1	-0.0115072	7.23975	-0.0859813	0.933099	0.981712	-6.10092	no_sig
BAALC	TC0800008474.hg.1	-0.289218	5.85958	-1.6173	0.135439	0.526983	-4.89533	no_sig
BAALC-AS2	TC0800011363.hg.1	0.195969	4.79856	1.55709	0.149063	0.543809	-4.97467	no_sig
BAAT	TC0900011029.hg.1	0.166158	4.15653	1.09397	0.298438	0.687404	-5.51604	no_sig
BABAM1	TC1900011684.hg.1	0.117582	7.98305	0.812531	0.434528	0.786276	-5.77176	no_sig
BABAM2	TC0200016421.hg.1	0.0586983	9.11675	0.371918	0.717352	0.914852	-6.03321	no_sig
BACE1	TC1100012445.hg.1	-0.190114	6.55831	-1.49579	0.164154	0.562711	-5.05359	no_sig
BACE2	TC2100007198.hg.1	-0.0580601	3.91811	-0.473759	0.645372	0.890674	-5.98915	no_sig
BACH1	TC2100008490.hg.1	-0.0584216	6.63583	-0.279087	0.7856	0.936657	-6.06435	no_sig
BACH2	TC0600012554.hg.1	0.214413	4.67688	1.12084	0.287345	0.680222	-5.48844	no_sig
BAD	TC1100011158.hg.1	0.0489834	6.55627	0.363012	0.723799	0.917875	-6.03657	no_sig
BAG1	TC0900009855.hg.1	-0.0949946	8.61309	-0.746674	0.471653	0.80592	-5.82217	no_sig
BAG2	TC0600008350.hg.1	-0.0384251	4.2114	-0.275501	0.788279	0.937664	-6.06538	no_sig
BAG3	TC1000009090.hg.1	0.0912465	6.5981	0.689337	0.505563	0.82359	-5.86295	no_sig
BAG4	TC0800007328.hg.1	-0.0811791	5.74265	-0.508997	0.621282	0.879967	-5.97153	no_sig
BAG5	TC1400010320.hg.1	-0.308411	7.17494	-2.17008	0.0539138	0.376363	-4.09885	no_sig
BAG6	TC0600011441.hg.1	-0.513101	8.02659	-2.95965	0.0136062	0.2399	-2.84642	down
BAHCC1	TC1700009173.hg.1	0.177764	6.8127	0.870749	0.403365	0.764281	-5.7241	no_sig
BAHD1	TC1500006956.hg.1	-0.266946	6.84709	-1.68592	0.121264	0.502906	-4.80278	no_sig
BAIAP2	TC1700009150.hg.1	-0.109865	6.98952	-0.741451	0.474682	0.807881	-5.82601	no_sig
BAIAP2L1	TC0700011905.hg.1	0.0640223	3.66813	0.485888	0.63703	0.886827	-5.98322	no_sig
BAIAP2L2	TC2200008680.hg.1	0.00215125	6.34543	0.0136807	0.989341	0.997824	-6.10467	no_sig
BAIAP3	TC1600006537.hg.1	0.206788	6.28113	1.4127	0.1867	0.590621	-5.15733	no_sig
BAK1	TC0600011553.hg.1	-0.288624	6.81053	-1.71049	0.116522	0.494913	-4.76914	no_sig
BAMBI	TC1000007132.hg.1	0.331555	5.06355	2.34544	0.0398293	0.340034	-3.82772	no_sig
BANF1	TC1100008049.hg.1	-0.0575755	8.91731	-0.340467	0.740221	0.92348	-6.04473	no_sig
BANF2	TC2000006802.hg.1	0.266767	4.22339	1.87934	0.088221	0.446178	-4.53121	no_sig
BANK1	TC0400012828.hg.1	-0.425001	4.11792	-2.54587	0.0280878	0.308344	-3.51134	no_sig
BANP	TC1600008799.hg.1	-0.724626	8.84917	-5.44122	0.0002399	0.0844039	0.858659	down
BAP1	TC0300011167.hg.1	-0.0919169	6.19963	-0.520767	0.613337	0.876111	-5.96538	no_sig
BARD1	TC0200015643.hg.1	0.208047	7.49871	1.07672	0.305727	0.693581	-5.53347	no_sig
BARHL1	TC0900009030.hg.1	0.00354682	5.00209	0.0208309	0.983771	0.996936	-6.10454	no_sig
BARHL2	TC0100014889.hg.1	-0.112416	5.69971	-0.677413	0.512797	0.826877	-5.87106	no_sig
BARX1	TC0900010849.hg.1	0.150559	6.1399	0.77797	0.453764	0.795686	-5.79869	no_sig
BARX2	TC1100009504.hg.1	-0.319042	4.06829	-1.64909	0.128697	0.517246	-4.85272	no_sig
BASP1	TC0500013155.hg.1	-0.126127	8.30303	-0.9346	0.370995	0.740548	-5.6686	no_sig
BATF	TC1400007712.hg.1	0.19042	6.99748	1.5205	0.157918	0.555201	-5.02201	no_sig
BATF2	TC1100011197.hg.1	0.0518831	6.70039	0.419175	0.683537	0.903656	-6.01404	no_sig
BATF3	TC0100017258.hg.1	0.098925	5.92006	0.756735	0.465854	0.802142	-5.81472	no_sig
BAX	TC1900008505.hg.1	-0.127644	8.47593	-0.954535	0.361278	0.733028	-5.65059	no_sig
BAZ1A	TC1400008921.hg.1	0.503547	8.35328	3.19684	0.00899387	0.211705	-2.46362	up
BAZ1B	TC0700011493.hg.1	-0.0977621	7.10086	-0.732489	0.479906	0.811211	-5.83253	no_sig
BAZ2A	TC1200010926.hg.1	-0.684152	7.35454	-4.76064	0.00067109	0.103955	-0.0686192	down
BAZ2B	TC0200014719.hg.1	0.368662	7.71811	2.52083	0.0293443	0.312307	-3.55116	no_sig
BBIP1	TC1000011825.hg.1	0.431755	6.97569	3.41436	0.00617086	0.187827	-2.11442	no_sig
BBLN	TC0900008849.hg.1	0.110584	7.8434	0.82503	0.427705	0.78156	-5.76177	no_sig
BBOF1	TC1400007665.hg.1	-0.626299	4.12985	-4.02926	0.00217889	0.13648	-1.14979	down
BBOX1	TC1100007111.hg.1	0.0255434	3.53978	0.189396	0.853395	0.959479	-6.08611	no_sig
BBS1	TC1100013049.hg.1	-0.279987	6.22814	-1.98918	0.0733705	0.417407	-4.37085	no_sig
BBS10	TC1200011320.hg.1	0.11525	7.40088	0.853563	0.412401	0.770744	-5.73847	no_sig
BBS12	TC0400008616.hg.1	-0.0962109	3.836	-0.440893	0.668232	0.897333	-6.00448	no_sig
BBS2	TC1600010409.hg.1	-0.451186	5.28673	-2.60866	0.0251657	0.300008	-3.41118	no_sig
BBS4	TC1500007804.hg.1	-0.114041	3.87816	-0.641064	0.535226	0.837063	-5.89498	no_sig
BBS5	TC0200016559.hg.1	0.150791	5.64219	0.795505	0.443936	0.791391	-5.78515	no_sig
BBS7	TC0400011749.hg.1	0.0543581	6.72134	0.32487	0.751662	0.925156	-6.05008	no_sig
BBS9	TC0700007137.hg.1	-0.0442757	4.39569	-0.286546	0.780036	0.934849	-6.06217	no_sig
BBX	TC0300008271.hg.1	-0.0936461	6.81972	-0.592001	0.566382	0.85329	-5.92534	no_sig
BCAM	TC1900008286.hg.1	0.2211	6.75074	1.43707	0.179828	0.583264	-5.1273	no_sig
BCAN	TC0100010188.hg.1	0.346351	4.80986	2.35728	0.0390196	0.338405	-3.80922	no_sig
BCAP29	TC0700013439.hg.1	0.180593	6.75435	1.23521	0.243684	0.642522	-5.36529	no_sig
BCAP31	TC0X00011168.hg.1	0.175669	11.433	1.41329	0.186531	0.590621	-5.1566	no_sig
BCAR1	TC1600010869.hg.1	-0.802687	4.72163	-3.5615	0.00479318	0.175383	-1.88007	down
BCAR3	TC0100014958.hg.1	0.0207522	7.52287	0.14118	0.890401	0.968806	-6.09439	no_sig
BCAS1	TC2000009516.hg.1	0.0101441	4.86519	0.0642014	0.950016	0.985981	-6.10262	no_sig
BCAS2	TC0100018465.hg.1	0.349289	8.56862	2.4726	0.0319226	0.319364	-3.62765	no_sig
BCAS3	TC1700008499.hg.1	0.0690959	4.20996	0.433158	0.673666	0.89969	-6.00794	no_sig
BCAS4	TC2000007707.hg.1	0.327923	7.04029	2.31175	0.0422258	0.347704	-3.8803	no_sig
BCAT1	TC1200010145.hg.1	-0.55255	9.32774	-4.37789	0.00123175	0.118401	-0.624135	down
BCAT2	TC1900011098.hg.1	-0.0635881	6.30758	-0.414072	0.687156	0.904968	-6.01621	no_sig
BCCIP	TC1000009244.hg.1	0.39221	7.30343	2.12726	0.0580187	0.385914	-4.16402	no_sig
BCDIN3D	TC1200010641.hg.1	0.323256	5.95589	2.12255	0.0584884	0.387469	-4.17117	no_sig
BCHE	TC0300013025.hg.1	0.0485467	3.0257	0.360987	0.725269	0.918649	-6.03733	no_sig
BCKDHA	TC1900011744.hg.1	-0.55753	8.31602	-4.18487	0.00168588	0.128956	-0.912994	down
BCKDHB	TC0600008632.hg.1	-0.262859	5.30495	-1.24541	0.240063	0.639267	-5.35388	no_sig
BCKDK	TC1600007513.hg.1	-0.0532632	6.41703	-0.406756	0.692357	0.906625	-6.01929	no_sig
BCL10	TC0100014775.hg.1	-0.0267644	7.59956	-0.221347	0.829069	0.951524	-6.07931	no_sig
BCL11A	TC0200012713.hg.1	-0.701411	6.16353	-3.37047	0.00665637	0.189675	-2.18466	down
BCL11B	TC1400010156.hg.1	-0.0304902	5.69339	-0.19688	0.847681	0.957625	-6.08461	no_sig
BCL2	TC1800008891.hg.1	-0.0350616	6.73628	-0.253882	0.804491	0.942443	-6.0713	no_sig
BCL2A1	TC1500010184.hg.1	0.0933796	12.0302	0.75223	0.468445	0.803651	-5.81807	no_sig
BCL2L1	TC2000008815.hg.1	-0.200698	7.69886	-1.2687	0.231959	0.632161	-5.32756	no_sig
BCL2L10	TC1500009451.hg.1	0.219993	5.07475	1.72278	0.114212	0.490385	-4.75221	no_sig
BCL2L11	TC0200008870.hg.1	-0.627325	5.91216	-3.37106	0.00664959	0.189675	-2.18372	down
BCL2L12	TC1900008551.hg.1	-0.183909	7.18257	-1.15367	0.274226	0.670228	-5.45402	no_sig
BCL2L13	TC2200006521.hg.1	-0.00576796	4.96815	-0.0438186	0.965871	0.99119	-6.10377	no_sig
BCL2L14	TC1200006862.hg.1	0.107277	4.92815	0.811472	0.435109	0.786276	-5.7726	no_sig
BCL2L15	TC0100015336.hg.1	0.107134	4.23228	0.687555	0.50664	0.82377	-5.86417	no_sig
BCL2L2	TC1400010575.hg.1	-0.136277	7.06545	-0.812597	0.434491	0.786276	-5.77171	no_sig
BCL2L2-PABPN1	TC1400010574.hg.1	0.0604132	6.69132	0.432798	0.673919	0.899695	-6.0081	no_sig
BCL6	TC0300013471.hg.1	-0.547209	9.60236	-3.02989	0.0120333	0.229858	-2.73297	down
BCL6B	TC1700006720.hg.1	0.329488	4.89203	2.14698	0.0560927	0.382028	-4.13407	no_sig
BCL7A	TC1200009192.hg.1	0.0582327	5.72068	0.433236	0.673611	0.89969	-6.0079	no_sig
BCL7B	TC0700011494.hg.1	0.0419606	6.69311	0.316142	0.758091	0.928256	-6.05296	no_sig
BCL7C	TC1600009992.hg.1	-0.0507242	7.33664	-0.413149	0.687811	0.904968	-6.0166	no_sig
BCL9	TC0100009788.hg.1	-0.0742277	5.13417	-0.498686	0.628284	0.883452	-5.97681	no_sig
BCL9L	TC1100013230.hg.1	0.199962	7.4063	1.43974	0.179089	0.582074	-5.12399	no_sig
BCLAF1	TC0600013272.hg.1	-0.234051	7.55397	-1.62709	0.13333	0.524408	-4.88225	no_sig
BCLAF3	TC0X00009208.hg.1	0.310271	5.06845	1.75019	0.10921	0.480702	-4.71422	no_sig
BCO1	TC1600008577.hg.1	-0.196393	4.65224	-1.28812	0.225374	0.626154	-5.30536	no_sig
BCO2	TC1100013093.hg.1	0.0976108	3.29815	0.800386	0.441225	0.789556	-5.78134	no_sig
BCOR	TC0X00009427.hg.1	0.00816225	6.89284	0.0645461	0.949748	0.985981	-6.1026	no_sig
BCORL1	TC0X00008394.hg.1	-0.0915654	6.21192	-0.731304	0.4806	0.811743	-5.83339	no_sig
BCR	TC2200006833.hg.1	-0.163858	4.23047	-0.925511	0.375487	0.743331	-5.6767	no_sig
BCS1L	TC0200010805.hg.1	-0.02662	6.39458	-0.128644	0.900071	0.97165	-6.09615	no_sig
BDH1	TC0300013751.hg.1	-0.340285	6.28931	-2.04842	0.066366	0.404865	-4.28278	no_sig
BDH2	TC0400012952.hg.1	-0.24	6.42023	-1.65487	0.127505	0.515567	-4.84492	no_sig
BDKRB1	TC1400010648.hg.1	0.181262	6.00169	1.04053	0.321469	0.706566	-5.56936	no_sig
BDKRB2	TC1400010647.hg.1	0.148339	4.14136	1.00915	0.335597	0.715705	-5.59966	no_sig
BDNF	TC1100010410.hg.1	-0.0817868	3.28766	-0.548184	0.595031	0.865678	-5.95054	no_sig
BDP1	TC0500007725.hg.1	0.19966	5.95552	1.25663	0.236131	0.635206	-5.34125	no_sig
BEAN1	TC1600008122.hg.1	0.15078	7.13867	1.09185	0.299324	0.687744	-5.51819	no_sig
BEAN1-AS1	TC1600011550.hg.1	0.12499	4.17733	0.925797	0.375345	0.743331	-5.67645	no_sig
BECN1	TC1700010748.hg.1	0.135755	7.99342	0.969581	0.354065	0.727648	-5.63679	no_sig
BECN2	TC0100012176.hg.1	0.0979073	4.5632	0.71081	0.492693	0.816647	-5.84802	no_sig
BEGAIN	TC1400010198.hg.1	-0.375256	5.53827	-2.38775	0.0370071	0.334713	-3.76144	no_sig
BEND2	TC0X00009184.hg.1	0.172989	3.10167	1.34948	0.205568	0.608536	-5.23362	no_sig
BEND3	TC0600012750.hg.1	-0.0461865	4.45461	-0.328455	0.749026	0.925076	-6.04887	no_sig
BEND4	TC0400010553.hg.1	0.133109	3.91348	0.801003	0.440883	0.789327	-5.78086	no_sig
BEND5	TC0100014134.hg.1	0.0388748	7.59298	0.242587	0.813	0.945651	-6.0742	no_sig
BEND6	TC0600008343.hg.1	0.0066273	3.80284	0.043231	0.966329	0.991274	-6.10379	no_sig
BEND7	TC1000012522.hg.1	0.0824191	4.17705	0.539513	0.600789	0.868881	-5.95531	no_sig
BEST1	TC1100007826.hg.1	0.029089	6.68139	0.202511	0.843388	0.956364	-6.08345	no_sig
BEST2	TC1900007090.hg.1	0.0033341	5.68441	0.0239745	0.981323	0.996439	-6.10447	no_sig
BEST3	TC1200011225.hg.1	0.0904775	3.66935	0.625575	0.544954	0.840684	-5.90481	no_sig
BEST4	TC0100013991.hg.1	-0.02901	4.30755	-0.15276	0.881484	0.967118	-6.09263	no_sig
BET1	TC0700011813.hg.1	-0.0243339	7.61805	-0.184978	0.856772	0.960984	-6.08697	no_sig
BET1L	TC1100013121.hg.1	-0.134253	6.08692	-0.927119	0.37469	0.743251	-5.67527	no_sig
BEX1	TC0X00010399.hg.1	-0.109087	4.17433	-0.453217	0.659617	0.895045	-5.99886	no_sig
BEX2	TC0X00010409.hg.1	-0.0874636	5.66802	-0.387802	0.705911	0.910333	-6.02701	no_sig
BEX3	TC0X00008002.hg.1	0.24176	10.4895	1.53408	0.154581	0.551418	-5.00453	no_sig
BEX4	TC0X00007999.hg.1	0.145258	7.21445	1.01827	0.331443	0.712803	-5.59093	no_sig
BEX5	TC0X00010382.hg.1	-0.0149979	4.6635	-0.0741087	0.942317	0.98398	-6.10191	no_sig
BFAR	TC1600006995.hg.1	-0.231897	8.22092	-1.62955	0.132804	0.52323	-4.87896	no_sig
BFSP1	TC2000008493.hg.1	-0.0580999	3.43349	-0.420291	0.682747	0.903258	-6.01356	no_sig
BFSP2	TC0300008856.hg.1	0.0855668	6.12096	0.569577	0.580948	0.859675	-5.93846	no_sig
BGN	TC0X00008785.hg.1	0.510395	5.01098	2.43965	0.0338104	0.323034	-3.67974	up
BHLHA15	TC0700008454.hg.1	0.188917	9.11284	1.42949	0.181943	0.585504	-5.13668	no_sig
BHLHA9	TC1700006499.hg.1	0.049837	5.93584	0.313871	0.759768	0.928641	-6.0537	no_sig
BHLHB9	TC0X00011314.hg.1	0.00967289	6.76452	0.0690317	0.946262	0.985379	-6.10228	no_sig
BHLHE22	TC0800007828.hg.1	0.300102	5.09195	2.30021	0.0430778	0.350457	-3.89825	no_sig
BHLHE23	TC2000009789.hg.1	-0.103638	6.29948	-0.766142	0.460473	0.799131	-5.80766	no_sig
BHLHE40	TC0300006483.hg.1	-0.332521	8.77345	-1.5961	0.140104	0.534224	-4.92346	no_sig
BHLHE41	TC1200010182.hg.1	-0.318174	9.4895	-2.40111	0.0361569	0.331989	-3.74044	no_sig
BHMT	TC0500007876.hg.1	0.149208	5.6866	0.907821	0.38434	0.748473	-5.69228	no_sig
BHMT2	TC0500007875.hg.1	-0.0358809	7.61749	-0.214908	0.833957	0.953273	-6.08076	no_sig
BICC1	TC1000007703.hg.1	0.110579	3.38848	0.658575	0.52435	0.832454	-5.88361	no_sig
BICD1	TC1200007262.hg.1	-0.253927	5.98089	-1.93383	0.080536	0.434497	-4.45216	no_sig
BICD2	TC0900010808.hg.1	-0.0546233	6.32954	-0.38213	0.709988	0.911422	-6.02925	no_sig
BICDL1	TC1200009111.hg.1	-0.0251258	5.0566	-0.162198	0.87423	0.964445	-6.09108	no_sig
BICDL2	TC1600009163.hg.1	0.151423	5.66546	0.867853	0.404878	0.764803	-5.72654	no_sig
BICRA	TC1900008428.hg.1	0.101396	6.15771	0.609634	0.55507	0.845989	-5.91469	no_sig
BICRAL	TC0600014126.hg.1	-0.173164	5.22397	-1.19349	0.258952	0.656817	-5.41125	no_sig
BID	TC2200007906.hg.1	0.372102	9.0278	2.66582	0.0227688	0.289554	-3.3197	no_sig
BIK	TC2200007544.hg.1	-0.0285809	5.72779	-0.230763	0.821935	0.949239	-6.0771	no_sig
BIN1	TC0200014160.hg.1	-0.0697704	7.21641	-0.339275	0.741093	0.923698	-6.04515	no_sig
BIN2	TC1200010703.hg.1	-0.344687	8.86117	-2.27375	0.0450961	0.35641	-3.93934	no_sig
BIN3	TC0800009853.hg.1	-0.159357	6.524	-0.742798	0.473899	0.807074	-5.82502	no_sig
BIN3-IT1	TC0800009854.hg.1	-0.242927	4.64322	-1.74753	0.109687	0.481881	-4.71792	no_sig
BIRC2	TC1100013088.hg.1	0.11228	8.39683	0.764233	0.461562	0.799583	-5.8091	no_sig
BIRC3	TC1100013087.hg.1	-0.132048	7.0099	-0.542157	0.59903	0.868236	-5.95387	no_sig
BIRC5	TC1700009043.hg.1	-0.116673	6.83591	-0.786359	0.449045	0.793787	-5.79224	no_sig
BIRC6	TC0200007184.hg.1	0.128106	7.55537	0.673975	0.514894	0.82759	-5.87338	no_sig
BIRC7	TC2000008052.hg.1	0.0412351	6.27519	0.290121	0.777375	0.93384	-6.06111	no_sig
BIRC8	TC1900011339.hg.1	-0.0727089	3.8955	-0.356312	0.728665	0.920067	-6.03905	no_sig
BIVM	TC1300009993.hg.1	-0.196431	4.79046	-0.855196	0.411537	0.770063	-5.73711	no_sig
BIVM-ERCC5	TC1300009992.hg.1	-0.096535	4.90282	-0.519029	0.614507	0.876687	-5.9663	no_sig
BLACAT1	TC0100018556.hg.1	0.125724	5.19119	0.79466	0.444407	0.791549	-5.78581	no_sig
BLACE	TC0700013178.hg.1	0.340276	5.30907	2.28593	0.0441561	0.354131	-3.92044	no_sig
BLCAP	TC2000010010.hg.1	0.161785	6.62923	1.14928	0.275953	0.671855	-5.45866	no_sig
BLK	TC0800006746.hg.1	0.0948968	4.99543	0.732424	0.479944	0.811211	-5.83258	no_sig
BLM	TC1500008328.hg.1	-0.106068	6.30853	-0.552996	0.591847	0.864177	-5.94786	no_sig
BLMH	TC1700010274.hg.1	-0.286557	6.24306	-1.53053	0.155446	0.552371	-5.0091	no_sig
BLNK	TC1000011515.hg.1	0.232795	7.23413	1.68614	0.121222	0.502903	-4.80249	no_sig
BLOC1S1	TC1200012640.hg.1	0.205393	11.1935	1.69515	0.119462	0.500207	-4.79017	no_sig
BLOC1S1-RDH5	TC1200012642.hg.1	0.134954	8.06875	1.0508	0.316939	0.701954	-5.55927	no_sig
BLOC1S2	TC1000011606.hg.1	0.557273	7.4177	3.45131	0.00579046	0.183969	-2.0554	up
BLOC1S3	TC1900011767.hg.1	0.40032	6.68187	1.64759	0.12901	0.518003	-4.85475	no_sig
BLOC1S4	TC0400006699.hg.1	0.145942	6.27075	1.08716	0.301299	0.690096	-5.52295	no_sig
BLOC1S5	TC0600014238.hg.1	-0.113738	7.94792	-0.83286	0.423468	0.778746	-5.75544	no_sig
BLOC1S5-TXNDC5	TC0600014235.hg.1	-0.144425	6.81314	-0.806715	0.437726	0.787643	-5.77636	no_sig
BLOC1S6	TC1500010736.hg.1	-0.00613392	8.04377	-0.048615	0.962139	0.989538	-6.10354	no_sig
BLVRA	TC0700007352.hg.1	0.616382	8.79492	4.28505	0.00143158	0.12192	-0.762376	up
BLVRB	TC1900010708.hg.1	-0.0547799	10.9314	-0.286643	0.779964	0.934849	-6.06214	no_sig
BLZF1	TC0100010546.hg.1	0.234182	8.15334	1.56724	0.146684	0.542017	-4.96142	no_sig
BMERB1	TC1600011358.hg.1	-0.203815	5.506	-1.56099	0.148147	0.542233	-4.96959	no_sig
BMF	TC1500009082.hg.1	0.0714347	6.56283	0.468677	0.648882	0.891771	-5.99159	no_sig
BMP1	TC0800006975.hg.1	-0.409579	6.5785	-3.18298	0.00921342	0.213876	-2.48596	no_sig
BMP10	TC0200012946.hg.1	0.138966	3.75333	0.964634	0.356425	0.729511	-5.64135	no_sig
BMP15	TC0X00007256.hg.1	-0.00761256	4.0219	-0.0548801	0.957265	0.987888	-6.1032	no_sig
BMP2	TC2000006642.hg.1	0.411282	5.0246	2.70557	0.0212367	0.281097	-3.25591	no_sig
BMP2K	TC0400007938.hg.1	-0.130963	10.7635	-0.941822	0.367454	0.737702	-5.66211	no_sig
BMP3	TC0400007962.hg.1	0.0227482	5.10114	0.151385	0.882542	0.967197	-6.09284	no_sig
BMP4	TC1400009214.hg.1	-0.218033	5.06975	-1.01292	0.333875	0.714404	-5.59605	no_sig
BMP5	TC0600012113.hg.1	-0.201095	3.76785	-0.92562	0.375433	0.743331	-5.6766	no_sig
BMP6	TC0600006873.hg.1	0.384442	4.93852	2.63073	0.0242119	0.29447	-3.37589	no_sig
BMP7	TC2000009579.hg.1	0.156981	5.22027	0.943051	0.366853	0.737165	-5.661	no_sig
BMP8A	TC0100007909.hg.1	0.0257131	4.31197	0.176032	0.863618	0.962504	-6.08865	no_sig
BMP8B	TC0100013804.hg.1	-0.213646	4.45776	-1.28759	0.225551	0.62635	-5.30596	no_sig
BMPER	TC0700007149.hg.1	-0.10621	5.83393	-0.715287	0.490035	0.814806	-5.84486	no_sig
BMPR1A	TC1000008315.hg.1	0.3989	5.74174	2.80526	0.0178318	0.263176	-3.09553	no_sig
BMPR1B	TC0400008183.hg.1	-0.27748	3.55351	-1.93231	0.0807416	0.434497	-4.45438	no_sig
BMPR2	TC0200010489.hg.1	0.0935104	8.44822	0.544728	0.597322	0.867373	-5.95245	no_sig
BMS1	TC1000007396.hg.1	-0.0284172	6.41058	-0.203931	0.842307	0.956316	-6.08315	no_sig
BMS1P20	TC2200009206.hg.1	-0.111213	6.55089	-0.717724	0.488592	0.814452	-5.84313	no_sig
BMT2	TC0700012296.hg.1	0.00706286	5.99019	0.0341324	0.973412	0.993686	-6.10416	no_sig
BMX	TC0X00006676.hg.1	0.0154375	4.45994	0.124161	0.903533	0.972495	-6.09674	no_sig
BNC1	TC1500010261.hg.1	-0.0879488	3.74468	-0.559396	0.587628	0.862051	-5.94427	no_sig
BNC2	TC0900009606.hg.1	-0.0473235	4.57493	-0.264294	0.79667	0.940337	-6.06851	no_sig
BNIP1	TC0500009490.hg.1	0.102584	5.38768	0.732269	0.480035	0.811211	-5.83269	no_sig
BNIP2	TC1500009623.hg.1	0.0403266	5.58988	0.209088	0.838382	0.954976	-6.08204	no_sig
BNIP3	TC1000012329.hg.1	-0.319086	6.92802	-1.46495	0.172233	0.573329	-5.09253	no_sig
BNIP3L	TC0800007080.hg.1	-0.620018	10.1638	-3.08859	0.0108608	0.222738	-2.6382	down
BNIP5	TC0600011657.hg.1	0.0774443	4.35309	0.476076	0.643774	0.890067	-5.98803	no_sig
BNIPL	TC0100009936.hg.1	0.0546435	5.64619	0.345006	0.736903	0.921995	-6.04313	no_sig
BOC	TC0300008355.hg.1	0.0423555	4.97308	0.258197	0.801247	0.941649	-6.07016	no_sig
BOD1	TC0500012879.hg.1	0.103624	5.90292	0.658715	0.524264	0.832454	-5.88352	no_sig
BOD1L1	TC0400010085.hg.1	-0.177353	6.88795	-1.12205	0.286853	0.680186	-5.48719	no_sig
BOD1L2	TC1800007392.hg.1	0.206015	3.37494	1.21647	0.250451	0.650561	-5.38608	no_sig
BOK	TC0200011413.hg.1	0.0124865	6.77569	0.0840374	0.934608	0.982025	-6.10109	no_sig
BOLA1	TC0100009881.hg.1	0.183201	7.25929	1.31028	0.218045	0.619569	-5.27971	no_sig
BOLA3	TC0200013095.hg.1	0.647958	9.21336	3.79937	0.00320025	0.15614	-1.50553	up
BOLL	TC0200015352.hg.1	0.0943146	3.69622	0.759116	0.464488	0.801159	-5.81294	no_sig
BORA	TC1300007483.hg.1	-0.177792	4.96602	-1.17637	0.265434	0.662275	-5.42977	no_sig
BORCS5	TC1200006874.hg.1	-0.0621309	6.03602	-0.458083	0.656229	0.893168	-5.99659	no_sig
BORCS6	TC1700009677.hg.1	0.348024	5.89183	2.5907	0.0259696	0.301539	-3.43988	no_sig
BORCS7	TC1000012495.hg.1	0.0589021	5.01546	0.349201	0.733843	0.921318	-6.04163	no_sig
BORCS7-ASMT	TC1000012497.hg.1	0.240908	3.65419	1.50735	0.161211	0.558677	-5.03886	no_sig
BPGM	TC0700009232.hg.1	0.171545	7.88696	1.20825	0.253467	0.652037	-5.39513	no_sig
BPHL	TC0600006659.hg.1	-0.221878	5.70426	-1.30011	0.221383	0.622542	-5.29152	no_sig
BPI	TC2000009918.hg.1	-0.414744	7.3432	-2.57283	0.0267945	0.302741	-3.46839	no_sig
BPIFA1	TC2000007149.hg.1	-0.00106872	4.06793	-0.00759541	0.994082	0.998568	-6.10474	no_sig
BPIFA2	TC2000007145.hg.1	0.231812	4.0213	1.56931	0.146205	0.541397	-4.95872	no_sig
BPIFA3	TC2000007148.hg.1	-0.0464361	3.80887	-0.369386	0.719183	0.91554	-6.03417	no_sig
BPIFB1	TC2000007150.hg.1	0.0337589	3.59315	0.253164	0.805031	0.942734	-6.07149	no_sig
BPIFB2	TC2000007138.hg.1	-0.242552	4.38531	-1.74847	0.109518	0.481628	-4.71661	no_sig
BPIFB3	TC2000007141.hg.1	0.316298	4.92398	1.91385	0.0832787	0.437325	-4.48127	no_sig
BPIFB4	TC2000007142.hg.1	0.181927	3.26712	1.38454	0.194916	0.598511	-5.1916	no_sig
BPIFB6	TC2000007139.hg.1	0.291058	5.16368	1.33674	0.209555	0.611234	-5.2487	no_sig
BPIFC	TC2200008515.hg.1	0.130772	3.7598	1.0496	0.317466	0.702364	-5.56045	no_sig
BPNT1	TC0100017368.hg.1	-0.0810789	7.12592	-0.392391	0.702619	0.909232	-6.02518	no_sig
BPNT2	TC0800010524.hg.1	0.165542	6.201	0.96414	0.356661	0.729832	-5.6418	no_sig
BPTF	TC1700008709.hg.1	-0.378765	8.56655	-2.5918	0.0259194	0.301539	-3.43811	no_sig
BRAF	TC0700013629.hg.1	-0.0697891	7.77948	-0.517585	0.615479	0.877127	-5.96706	no_sig
BRAP	TC1200011946.hg.1	-0.10007	6.90797	-0.553176	0.591729	0.864076	-5.94776	no_sig
BRAT1	TC0700010062.hg.1	0.187927	5.82653	1.20184	0.255838	0.653926	-5.40215	no_sig
BRCA1	TC1700010763.hg.1	-0.248904	3.48025	-1.46011	0.17353	0.575061	-5.0986	no_sig
BRCA2	TC1300006802.hg.1	0.403308	7.23105	1.76829	0.106017	0.474799	-4.68897	no_sig
BRCC3	TC0X00011334.hg.1	0.312884	8.17184	2.13359	0.0573935	0.384662	-4.15442	no_sig
BRD1	TC2200009121.hg.1	0.0542588	6.06579	0.319726	0.755449	0.927069	-6.05179	no_sig
BRD2	TC0600007675.hg.1	-0.196029	8.5931	-1.57461	0.14498	0.540325	-4.95177	no_sig
BRD3	TC0900011872.hg.1	0.0888731	6.73805	0.691287	0.504386	0.822814	-5.86161	no_sig
BRD4	TC1900009859.hg.1	-0.260244	7.29399	-1.92837	0.0812766	0.434497	-4.46013	no_sig
BRD7	TC1600010262.hg.1	-0.162816	7.40261	-0.965338	0.356088	0.729225	-5.6407	no_sig
BRD8	TC0500012162.hg.1	-0.0229521	6.90805	-0.166501	0.870927	0.964256	-6.09035	no_sig
BRD9	TC0500013283.hg.1	-0.112004	7.65105	-0.772254	0.456999	0.797967	-5.80304	no_sig
BRDT	TC0100009029.hg.1	0.231827	7.39207	1.62557	0.133655	0.524914	-4.88429	no_sig
BRF1	TC1400010411.hg.1	-0.000870969	6.09194	-0.00593522	0.995376	0.998791	-6.10475	no_sig
BRF2	TC0800010137.hg.1	0.0814527	5.54247	0.639261	0.536353	0.837126	-5.89614	no_sig
BRI3	TC0700013405.hg.1	0.0278507	7.64354	0.176132	0.863542	0.962504	-6.08863	no_sig
BRI3BP	TC1200009300.hg.1	0.283801	7.81661	2.31692	0.0418492	0.346587	-3.87224	no_sig
BRICD5	TC1600011462.hg.1	-0.0516276	7.02971	-0.384754	0.7081	0.911034	-6.02822	no_sig
BRINP1	TC0900011370.hg.1	0.159302	4.60967	1.28737	0.225626	0.626366	-5.30622	no_sig
BRINP2	TC0100010720.hg.1	0.216057	4.28334	1.4737	0.169907	0.570773	-5.08154	no_sig
BRINP3	TC0100016755.hg.1	0.208195	3.4062	1.36047	0.202177	0.605237	-5.22053	no_sig
BRIP1	TC1700011364.hg.1	-0.0986287	5.34953	-0.56131	0.586369	0.862036	-5.94318	no_sig
BRIX1	TC0500007122.hg.1	0.406566	7.43814	1.95503	0.0777172	0.428794	-4.42113	no_sig
BRK1	TC0300006577.hg.1	0.174245	7.13538	1.17629	0.265465	0.662275	-5.42986	no_sig
BRME1	TC1900009791.hg.1	-0.0196054	5.34665	-0.122673	0.904683	0.972992	-6.09693	no_sig
BRMS1	TC1100011284.hg.1	0.0778057	7.80094	0.596292	0.563617	0.851558	-5.92277	no_sig
BRMS1L	TC1400006913.hg.1	0.376556	6.77591	2.81037	0.0176727	0.262716	-3.08729	no_sig
BROX	TC0100011695.hg.1	-0.282568	9.36699	-2.09116	0.0617095	0.394011	-4.21861	no_sig
BRPF1	TC0300006555.hg.1	-0.237505	6.15425	-1.43945	0.17917	0.582154	-5.12435	no_sig
BRPF3	TC0600007832.hg.1	-0.00896892	6.43258	-0.0457613	0.964359	0.990455	-6.10368	no_sig
BRS3	TC0X00008532.hg.1	0.204862	3.78033	1.52999	0.155578	0.552601	-5.0098	no_sig
BRSK1	TC1900008902.hg.1	-0.192115	5.98216	-1.5108	0.160341	0.557697	-5.03444	no_sig
BRSK2	TC1100006516.hg.1	0.0883614	6.26877	0.559515	0.587549	0.862051	-5.9442	no_sig
BRWD1	TC2100008165.hg.1	-0.136049	7.70738	-0.705901	0.495617	0.817158	-5.85147	no_sig
BRWD3	TC0X00010169.hg.1	-0.493055	6.09418	-3.82242	0.00307836	0.154152	-1.46956	no_sig
BSCL2	TC1100013174.hg.1	0.312336	8.3131	2.08387	0.0624804	0.395877	-4.22958	no_sig
BSDC1	TC0100013611.hg.1	-0.0408649	6.33956	-0.307352	0.764587	0.929554	-6.05579	no_sig
BSG	TC1900006470.hg.1	-0.14353	9.74345	-1.15111	0.275233	0.671122	-5.45673	no_sig
BSN	TC0300007385.hg.1	-0.284335	6.65498	-1.85454	0.0919395	0.454247	-4.56685	no_sig
BSND	TC0100008416.hg.1	0.13523	5.57184	0.914504	0.380978	0.747158	-5.68642	no_sig
BSPH1	TC1900011055.hg.1	0.16685	3.37706	1.20303	0.255396	0.653539	-5.40085	no_sig
BSPRY	TC0900008487.hg.1	0.134268	5.02758	0.948259	0.364317	0.735641	-5.65629	no_sig
BST1	TC0400012769.hg.1	0.103497	8.05085	0.768557	0.459098	0.79842	-5.80584	no_sig
BST2	TC1900009970.hg.1	0.680193	4.94176	2.6386	0.0238804	0.293124	-3.36329	up
BSX	TC1100012610.hg.1	0.121024	6.26907	0.884161	0.396408	0.757392	-5.71272	no_sig
BTAF1	TC1000008452.hg.1	-0.0760748	6.44139	-0.515843	0.616654	0.877312	-5.96797	no_sig
BTBD1	TC1500010256.hg.1	0.0336322	7.82473	0.280483	0.784557	0.936386	-6.06395	no_sig
BTBD10	TC1100010156.hg.1	-0.277227	6.08323	-1.52787	0.156098	0.553306	-5.01253	no_sig
BTBD11	TC1200008743.hg.1	0.248557	6.18645	1.42643	0.1828	0.58632	-5.14045	no_sig
BTBD16	TC1000009145.hg.1	-0.0620317	5.04881	-0.459145	0.655491	0.893081	-5.9961	no_sig
BTBD17	TC1700011687.hg.1	-0.0209196	5.61537	-0.166601	0.87085	0.964256	-6.09033	no_sig
BTBD18	TC1100010907.hg.1	-0.0530229	3.26355	-0.378085	0.712901	0.913206	-6.03083	no_sig
BTBD19	TC0100008106.hg.1	-0.015219	6.06462	-0.101559	0.921021	0.977688	-6.0994	no_sig
BTBD2	TC1900009198.hg.1	-0.214321	7.39357	-1.71395	0.115867	0.49371	-4.76438	no_sig
BTBD3	TC2000006721.hg.1	0.246211	7.17115	1.48615	0.166643	0.5651	-5.06582	no_sig
BTBD6	TC1400008476.hg.1	0.118636	6.59285	0.86962	0.403955	0.764391	-5.72505	no_sig
BTBD7	TC1400010022.hg.1	-0.123065	6.25444	-0.765818	0.460658	0.799131	-5.80791	no_sig
BTBD8	TC0100009032.hg.1	0.313006	4.7309	1.64174	0.130228	0.519967	-4.86261	no_sig
BTBD9	TC0600011714.hg.1	-0.29704	5.77674	-1.58225	0.143229	0.53869	-4.94173	no_sig
BTC	TC0400011027.hg.1	-0.0489201	4.22115	-0.356092	0.728824	0.920178	-6.03913	no_sig
BTD	TC0300006719.hg.1	-0.162978	7.45219	-1.29306	0.223722	0.625027	-5.29966	no_sig
BTF3	TC0500007772.hg.1	-0.131547	7.60405	-0.95063	0.363166	0.735035	-5.65414	no_sig
BTF3L4	TC0100008306.hg.1	0.0642036	8.40079	0.453498	0.659421	0.894924	-5.99873	no_sig
BTG2	TC0100011253.hg.1	-0.128737	6.32852	-1.0216	0.329937	0.712051	-5.58772	no_sig
BTG3	TC2100007663.hg.1	0.412849	7.35839	2.81972	0.0173856	0.260123	-3.07223	no_sig
BTG4	TC1100012291.hg.1	-0.211236	3.09252	-1.42002	0.184612	0.588632	-5.14834	no_sig
BTK	TC0X00010356.hg.1	-0.292854	6.56257	-1.80578	0.0996722	0.465688	-4.63624	no_sig
BTLA	TC0300011997.hg.1	-0.518378	3.85351	-3.18136	0.00923951	0.214082	-2.48858	down
BTN1A1	TC0600007309.hg.1	0.0236232	4.01855	0.165881	0.871402	0.964261	-6.09045	no_sig
BTN2A1	TC0600007307.hg.1	-0.34914	6.20306	-2.85009	0.0164842	0.255562	-3.02325	no_sig
BTN2A2	TC0600007302.hg.1	-0.361025	7.56591	-2.47179	0.0319676	0.319495	-3.62893	no_sig
BTN2A3P	TC0600007305.hg.1	0.0964345	6.12162	0.65069	0.529231	0.835395	-5.88877	no_sig
BTN3A1	TC0600007303.hg.1	-0.417654	8.11229	-1.59802	0.139677	0.533035	-4.92093	no_sig
BTN3A2	TC0600007301.hg.1	-0.658112	9.29054	-2.72734	0.0204418	0.278541	-3.22094	down
BTN3A3	TC0600007306.hg.1	-0.329537	7.95646	-1.70199	0.118142	0.497892	-4.7808	no_sig
BTNL10	TC0100017625.hg.1	0.00383926	5.22027	0.0301332	0.976526	0.994941	-6.10429	no_sig
BTNL2	TC0600011489.hg.1	0.305644	4.57833	2.34198	0.0400697	0.34055	-3.83314	no_sig
BTNL3	TC0500009749.hg.1	0.121206	4.96974	0.891544	0.392615	0.754403	-5.70639	no_sig
BTNL8	TC0500009743.hg.1	0.162991	6.15534	1.25521	0.236624	0.635674	-5.34285	no_sig
BTNL9	TC0500009751.hg.1	0.251535	8.76876	1.65848	0.126765	0.514238	-4.84005	no_sig
BTRC	TC1000008684.hg.1	0.0660256	7.54992	0.407929	0.691522	0.906179	-6.0188	no_sig
BUB1	TC0200013878.hg.1	-0.688891	4.3063	-2.54697	0.0280341	0.308344	-3.50959	down
BUB1B	TC1500010715.hg.1	-0.390956	5.15568	-2.10773	0.0599887	0.390673	-4.1936	no_sig
BUB3	TC1000009172.hg.1	0.1036	8.52564	0.722585	0.485722	0.813263	-5.83966	no_sig
BUD13	TC1100012418.hg.1	0.158004	6.15836	0.826697	0.426801	0.781265	-5.76043	no_sig
BUD23	TC0700007986.hg.1	-0.0522877	7.73643	-0.42198	0.681552	0.903155	-6.01283	no_sig
BUD31	TC0700008494.hg.1	0.248029	8.0309	1.7879	0.102654	0.470682	-4.66146	no_sig
BVES	TC0600012708.hg.1	0.116719	3.21257	0.781339	0.451865	0.794549	-5.79611	no_sig
BVES-AS1	TC0600008957.hg.1	-0.152029	2.76871	-1.14242	0.278666	0.67336	-5.46589	no_sig
BYSL	TC0600008027.hg.1	0.217578	6.90242	1.53413	0.154568	0.551418	-5.00446	no_sig
BZW1	TC0200016591.hg.1	-0.0233217	10.0766	-0.174983	0.864422	0.962587	-6.08884	no_sig
BZW2	TC0700006781.hg.1	-0.0875608	6.26198	-0.465258	0.651249	0.892186	-5.99321	no_sig
C10orf105	TC1000010955.hg.1	-0.0261569	5.61233	-0.148217	0.88498	0.967843	-6.09334	no_sig
C10orf120	TC1000012086.hg.1	-0.205274	4.08997	-1.40062	0.190188	0.595282	-5.17209	no_sig
C10orf126	TC1000007137.hg.1	0.0471859	3.47955	0.384213	0.70849	0.911155	-6.02843	no_sig
C10orf53	TC1000007591.hg.1	0.149182	3.80912	1.07232	0.30761	0.694613	-5.53789	no_sig
C10orf55	TC1000011043.hg.1	0.0465495	4.772	0.296047	0.772968	0.932183	-6.05931	no_sig
C10orf62	TC1000008582.hg.1	0.0750611	4.5059	0.495452	0.630489	0.884486	-5.97845	no_sig
C10orf67	TC1000010039.hg.1	0.107938	3.2795	0.624639	0.545545	0.841286	-5.90539	no_sig
C10orf71	TC1000007583.hg.1	0.0367787	4.12634	0.206211	0.840571	0.955604	-6.08266	no_sig
C10orf82	TC1000011932.hg.1	0.238482	5.4104	1.75037	0.109178	0.480673	-4.71397	no_sig
C10orf88	TC1000012088.hg.1	-0.161502	6.37712	-0.945826	0.3655	0.73602	-5.6585	no_sig
C10orf90	TC1000012198.hg.1	-0.0546683	3.68816	-0.304751	0.766513	0.929747	-6.05661	no_sig
C10orf95	TC1000011681.hg.1	-0.194021	6.57188	-1.2908	0.224478	0.625627	-5.30227	no_sig
C10orf95-AS1	TC1000008731.hg.1	-0.288026	8.65218	-1.80789	0.0993252	0.465056	-4.63325	no_sig
C10orf99	TC1000008270.hg.1	-0.105418	4.67692	-0.646929	0.531569	0.835824	-5.89121	no_sig
C11orf1	TC1100009040.hg.1	0.263263	7.33386	1.89862	0.0854271	0.441421	-4.50336	no_sig
C11orf16	TC1100010047.hg.1	0.387718	6.30673	2.25772	0.0463625	0.36039	-3.96415	no_sig
C11orf21	TC1100009792.hg.1	0.136093	5.98281	1.11784	0.288567	0.680989	-5.49155	no_sig
C11orf24	TC1100011375.hg.1	-0.0263928	7.13929	-0.180053	0.860539	0.961979	-6.08791	no_sig
C11orf40	TC1100009883.hg.1	-0.0928262	3.99725	-0.537121	0.602383	0.869493	-5.95662	no_sig
C11orf42	TC1100006720.hg.1	-0.121659	5.28215	-0.798906	0.442046	0.7901	-5.7825	no_sig
C11orf45	TC1100012791.hg.1	-0.107521	7.40087	-0.714828	0.490308	0.814886	-5.84518	no_sig
C11orf49	TC1100007467.hg.1	-0.325528	6.71738	-2.42699	0.0345642	0.324781	-3.6997	no_sig
C11orf53	TC1100009014.hg.1	0.0582429	5.45727	0.377639	0.713223	0.913208	-6.03101	no_sig
C11orf54	TC1100008790.hg.1	0.151485	7.99279	1.0687	0.309166	0.695446	-5.54152	no_sig
C11orf58	TC1100012974.hg.1	0.331151	10.8854	2.74601	0.0197835	0.277084	-3.19092	no_sig
C11orf65	TC1100012227.hg.1	-0.110295	4.71738	-0.566874	0.582718	0.860295	-5.94001	no_sig
C11orf68	TC1100011260.hg.1	-0.062397	6.91229	-0.388503	0.705407	0.910333	-6.02673	no_sig
C11orf71	TC1100012375.hg.1	0.193635	7.01132	1.52725	0.156251	0.553352	-5.01333	no_sig
C11orf86	TC1100008109.hg.1	-0.0588183	6.10223	-0.316125	0.758104	0.928256	-6.05297	no_sig
C11orf87	TC1100008994.hg.1	0.136742	4.67545	0.750451	0.469471	0.804609	-5.81938	no_sig
C11orf91	TC1100013160.hg.1	0.422118	4.43885	2.70857	0.0211254	0.279998	-3.2511	no_sig
C11orf94	TC1100010685.hg.1	0.335341	5.68326	2.24993	0.04699	0.361743	-3.97619	no_sig
C11orf96	TC1100007385.hg.1	0.0520241	6.19535	0.291288	0.776506	0.93384	-6.06076	no_sig
C11orf97	TC1100008805.hg.1	-0.24649	3.60377	-1.81006	0.0989699	0.465056	-4.63018	no_sig
C12orf29	TC1200008370.hg.1	0.123596	6.66269	0.911186	0.382645	0.747896	-5.68934	no_sig
C12orf4	TC1200009672.hg.1	0.230453	8.83263	1.56171	0.147977	0.542233	-4.96865	no_sig
C12orf40	TC1200007349.hg.1	-0.14785	3.44122	-1.07044	0.308414	0.695325	-5.53977	no_sig
C12orf42	TC1200011741.hg.1	-0.172673	4.66508	-1.16987	0.267929	0.664892	-5.43675	no_sig
C12orf43	TC1200012189.hg.1	-0.157036	7.05676	-1.13173	0.28294	0.676067	-5.47711	no_sig
C12orf50	TC1200011453.hg.1	0.203568	4.44849	1.0828	0.303143	0.692034	-5.52736	no_sig
C12orf54	TC1200007522.hg.1	-0.300701	4.35582	-1.62936	0.132845	0.523282	-4.87922	no_sig
C12orf56	TC1200011083.hg.1	-0.335523	3.68997	-2.45399	0.0329755	0.322827	-3.65708	no_sig
C12orf60	TC1200006948.hg.1	0.160191	5.60682	0.868526	0.404526	0.764681	-5.72597	no_sig
C12orf71	TC1200010205.hg.1	-0.0450567	4.37671	-0.337954	0.742059	0.92383	-6.04561	no_sig
C12orf73	TC1200012836.hg.1	0.249744	6.72285	1.7538	0.108567	0.479047	-4.70919	no_sig
C12orf75	TC1200012700.hg.1	-1.2299	7.47664	-4.30461	0.00138682	0.121449	-0.733145	down
C12orf76	TC1200011894.hg.1	0.128179	5.27188	0.788114	0.448062	0.793231	-5.79089	no_sig
C14orf119	TC1400006674.hg.1	0.180699	8.24289	1.37968	0.196364	0.599749	-5.19747	no_sig
C14orf132	TC1400008110.hg.1	0.171636	4.88637	0.956253	0.360449	0.732549	-5.64903	no_sig
C14orf178	TC1400010637.hg.1	0.0668323	4.1642	0.419945	0.682992	0.903449	-6.01371	no_sig
C14orf180	TC1400008443.hg.1	-0.0229204	6.24895	-0.142311	0.889529	0.968799	-6.09423	no_sig
C14orf28	TC1400007029.hg.1	0.0339599	5.6958	0.232576	0.820562	0.948833	-6.07667	no_sig
C14orf39	TC1400009345.hg.1	0.010134	2.73311	0.0809968	0.936968	0.982856	-6.10135	no_sig
C14orf93	TC1400008688.hg.1	-0.0677605	6.58431	-0.525677	0.610037	0.874388	-5.96278	no_sig
C15orf32	TC1500008374.hg.1	-0.0874817	4.30747	-0.606696	0.556946	0.847283	-5.91648	no_sig
C15orf39	TC1500007874.hg.1	-0.314755	5.72091	-1.81878	0.0975545	0.463046	-4.61783	no_sig
C15orf40	TC1500010255.hg.1	0.280832	4.78628	1.396	0.191536	0.596429	-5.17771	no_sig
C15orf61	TC1500007644.hg.1	0.080154	4.84886	0.573472	0.578404	0.85816	-5.93622	no_sig
C15orf62	TC1500006968.hg.1	0.171071	5.55276	1.19914	0.256842	0.654792	-5.4051	no_sig
C15orf65	TC1500007304.hg.1	-0.0627286	3.23315	-0.45766	0.656524	0.893168	-5.99679	no_sig
C16orf46	TC1600011572.hg.1	0.167592	4.09489	1.23957	0.242133	0.641665	-5.36043	no_sig
C16orf54	TC1600009937.hg.1	0.0881666	6.58793	0.620767	0.547994	0.842556	-5.90781	no_sig
C16orf72	TC1600006842.hg.1	0.080983	8.286	0.652475	0.528124	0.83486	-5.8876	no_sig
C16orf74	TC1600011575.hg.1	-0.00588183	4.99651	-0.0396259	0.969135	0.9925	-6.10395	no_sig
C16orf78	TC1600007784.hg.1	-0.017121	4.27253	-0.125641	0.90239	0.972266	-6.09655	no_sig
C16orf82	TC1600007307.hg.1	0.10796	4.40482	0.75473	0.467006	0.802607	-5.81621	no_sig
C16orf86	TC1600008170.hg.1	0.0753494	7.03368	0.602419	0.559683	0.849693	-5.91908	no_sig
C16orf87	TC1600010175.hg.1	0.604819	5.70862	3.30012	0.00751764	0.198891	-2.29748	up
C16orf89	TC1600009257.hg.1	-0.0111199	6.12321	-0.0719495	0.943995	0.984487	-6.10207	no_sig
C16orf90	TC1600009196.hg.1	-0.0320645	5.79636	-0.212332	0.835915	0.953896	-6.08133	no_sig
C16orf91	TC1600009040.hg.1	0.531718	7.29747	4.1713	0.00172379	0.128956	-0.933495	up
C16orf92	TC1600007439.hg.1	0.21336	5.39063	1.6012	0.138969	0.531952	-4.91671	no_sig
C16orf95	TC1600011577.hg.1	-0.147139	6.57251	-0.827275	0.426487	0.781079	-5.75996	no_sig
C16orf96	TC1600006745.hg.1	0.205913	4.02152	1.69816	0.118881	0.498938	-4.78606	no_sig
C17orf100	TC1700006703.hg.1	0.259834	5.30962	1.85978	0.0911411	0.452473	-4.55933	no_sig
C17orf107	TC1700006652.hg.1	0.138864	5.82647	0.850103	0.414237	0.772229	-5.74133	no_sig
C17orf50	TC1700007605.hg.1	0.491662	7.05347	2.94379	0.0139891	0.243435	-2.87202	no_sig
C17orf58	TC1700011547.hg.1	-0.0187417	5.60954	-0.133011	0.8967	0.970551	-6.09556	no_sig
C17orf64	TC1700008489.hg.1	0.289483	4.22655	1.5356	0.154209	0.550942	-5.00256	no_sig
C17orf67	TC1700011205.hg.1	0.217615	6.7284	1.57637	0.144574	0.540256	-4.94946	no_sig
C17orf75	TC1700010349.hg.1	-0.0185448	4.8242	-0.131543	0.897833	0.970849	-6.09576	no_sig
C17orf78	TC1700007671.hg.1	-0.214538	3.92132	-1.31532	0.216408	0.618137	-5.27384	no_sig
C17orf80	TC1700008820.hg.1	0.00765067	6.22096	0.0629489	0.95099	0.986252	-6.1027	no_sig
C17orf97	TC1700006449.hg.1	-0.0399435	6.71889	-0.294769	0.773918	0.932494	-6.0597	no_sig
C17orf98	TC1700010550.hg.1	0.0831253	4.70892	0.516622	0.616129	0.87729	-5.96756	no_sig
C17orf99	TC1700009037.hg.1	0.0768222	5.80755	0.504646	0.624232	0.881385	-5.97377	no_sig
C18orf21	TC1800007089.hg.1	-0.0455989	6.73324	-0.323335	0.752791	0.925637	-6.05059	no_sig
C18orf25	TC1800007218.hg.1	-0.0505198	6.54312	-0.313984	0.759684	0.928641	-6.05367	no_sig
C18orf32	TC1800009284.hg.1	0.300631	10.0496	2.43029	0.0343663	0.324781	-3.6945	no_sig
C18orf54	TC1800007355.hg.1	-0.0874983	3.68129	-0.58654	0.56991	0.8552	-5.92858	no_sig
C18orf63	TC1800007673.hg.1	-0.125149	3.54767	-0.935269	0.370666	0.740256	-5.668	no_sig
C19orf12	TC1900010301.hg.1	0.0187338	6.63974	0.107542	0.916387	0.976208	-6.09875	no_sig
C19orf18	TC1900011596.hg.1	-0.164155	4.89517	-1.16122	0.271279	0.668002	-5.446	no_sig
C19orf25	TC1900011834.hg.1	0.325378	8.29412	2.20367	0.0508897	0.369286	-4.04743	no_sig
C19orf33	TC1900011726.hg.1	0.334849	6.79917	2.247	0.0472285	0.362357	-3.98072	no_sig
C19orf38	TC1900007001.hg.1	0.00198707	7.62096	0.0132866	0.989648	0.997833	-6.10467	no_sig
C19orf44	TC1900007279.hg.1	-0.179177	6.06434	-1.02636	0.327792	0.710699	-5.58313	no_sig
C19orf47	TC1900010701.hg.1	0.110244	6.98832	0.607544	0.556404	0.846749	-5.91597	no_sig
C19orf53	TC1900011675.hg.1	0.108274	8.86887	0.806861	0.437646	0.787643	-5.77625	no_sig
C19orf54	TC1900010720.hg.1	0.177057	5.36038	1.00678	0.336683	0.716608	-5.60191	no_sig
C19orf67	TC1900009804.hg.1	-0.180248	7.01227	-1.19479	0.258468	0.656309	-5.40985	no_sig
C19orf71	TC1900006642.hg.1	0.0610704	6.65001	0.503371	0.625098	0.881632	-5.97443	no_sig
C19orf73	TC1900011124.hg.1	0.396231	5.69548	2.02865	0.0686302	0.409344	-4.31228	no_sig
C19orf81	TC1900008594.hg.1	0.146256	4.06453	0.940002	0.368344	0.738927	-5.66375	no_sig
C19orf84	TC1900011253.hg.1	0.00549364	7.98073	0.0359654	0.971985	0.993436	-6.10409	no_sig
C1D	TC0200012925.hg.1	0.00864638	6.59142	0.0525356	0.959088	0.98856	-6.10333	no_sig
C1GALT1	TC0700006662.hg.1	-0.128481	5.10302	-1.01255	0.334043	0.714404	-5.59641	no_sig
C1GALT1C1	TC0X00010678.hg.1	0.37733	6.39728	2.19938	0.0512666	0.369752	-4.05401	no_sig
C1GALT1C1L	TC0200012412.hg.1	-0.103194	2.95658	-0.858401	0.409844	0.768842	-5.73445	no_sig
C1orf100	TC0100012219.hg.1	0.187256	4.20013	1.08211	0.303434	0.692132	-5.52805	no_sig
C1orf105	TC0100010621.hg.1	0.0561242	3.53503	0.318314	0.75649	0.927504	-6.05225	no_sig
C1orf109	TC0100013751.hg.1	-0.242867	6.92117	-1.60203	0.138785	0.531827	-4.91561	no_sig
C1orf112	TC0100010553.hg.1	0.160845	4.56489	0.848561	0.415057	0.772514	-5.7426	no_sig
C1orf115	TC0100011663.hg.1	0.283347	5.57085	2.13956	0.0568103	0.383871	-4.14535	no_sig
C1orf116	TC0100017116.hg.1	-0.0152087	4.83981	-0.10841	0.915715	0.97609	-6.09865	no_sig
C1orf122	TC0100007846.hg.1	0.335629	7.47726	2.52991	0.0288825	0.31105	-3.53673	no_sig
C1orf127	TC0100012864.hg.1	0.105046	5.54732	0.71934	0.487637	0.813962	-5.84198	no_sig
C1orf131	TC0100017722.hg.1	0.0677652	4.57582	0.415185	0.686365	0.904904	-6.01574	no_sig
C1orf141	TC0100014507.hg.1	0.0554853	2.95474	0.36799	0.720193	0.916005	-6.0347	no_sig
C1orf146	TC0100009038.hg.1	0.121179	2.82404	0.875183	0.401056	0.761479	-5.72036	no_sig
C1orf159	TC0100012442.hg.1	0.0365614	6.23389	0.234989	0.818738	0.948131	-6.07608	no_sig
C1orf162	TC0100009417.hg.1	0.100902	8.55556	0.679716	0.511395	0.826174	-5.8695	no_sig
C1orf167	TC0100006866.hg.1	0.12724	6.74404	0.751785	0.468701	0.803923	-5.8184	no_sig
C1orf174	TC0100012604.hg.1	-0.0262849	5.67475	-0.179953	0.860616	0.961979	-6.08793	no_sig
C1orf185	TC0100008266.hg.1	-0.0443746	3.52687	-0.259695	0.800122	0.94135	-6.06975	no_sig
C1orf198	TC0100017708.hg.1	-0.0741985	4.71072	-0.48894	0.634939	0.885981	-5.98171	no_sig
C1orf21	TC0100010887.hg.1	-0.648588	8.95346	-3.58523	0.00460266	0.173216	-1.84245	down
C1orf210	TC0100013920.hg.1	-0.192439	6.22566	-1.25251	0.237568	0.636275	-5.34589	no_sig
C1orf216	TC0100013699.hg.1	0.0850764	5.67275	0.705864	0.49564	0.817158	-5.8515	no_sig
C1orf220	TC0100018322.hg.1	0.276104	6.3963	1.92834	0.0812809	0.434497	-4.46017	no_sig
C1orf226	TC0100018312.hg.1	-0.197691	6.30053	-1.37689	0.1972	0.600324	-5.20084	no_sig
C1orf35	TC0100017586.hg.1	0.0342535	7.9861	0.279991	0.784925	0.936426	-6.06409	no_sig
C1orf43	TC0100015902.hg.1	-0.0221803	9.82816	-0.174109	0.865092	0.962587	-6.089	no_sig
C1orf50	TC0100018221.hg.1	0.00668578	6.97705	0.0460895	0.964104	0.990422	-6.10366	no_sig
C1orf52	TC0100014774.hg.1	0.0698915	7.12133	0.447262	0.663774	0.896443	-6.00159	no_sig
C1orf53	TC0100011091.hg.1	0.115379	3.96881	0.707093	0.494906	0.817018	-5.85064	no_sig
C1orf54	TC0100009899.hg.1	0.083706	8.29442	0.627349	0.543835	0.839935	-5.90369	no_sig
C1orf56	TC0100009937.hg.1	-0.133277	6.07566	-0.922542	0.376963	0.74451	-5.67933	no_sig
C1orf68	TC0100010003.hg.1	0.117489	5.0781	0.843529	0.41774	0.773912	-5.74674	no_sig
C1orf74	TC0100017171.hg.1	0.0911102	5.07159	0.638678	0.536718	0.837492	-5.89651	no_sig
C1orf87	TC0100014368.hg.1	-0.411196	4.23651	-2.47765	0.0316425	0.318459	-3.61966	no_sig
C1orf94	TC0100007739.hg.1	0.00451926	4.80956	0.0204206	0.984091	0.997137	-6.10455	no_sig
C1QA	TC0100007290.hg.1	-0.736175	8.68133	-2.67556	0.0223835	0.287665	-3.30408	down
C1QB	TC0100007292.hg.1	-0.402884	9.54988	-1.56449	0.147326	0.542233	-4.96502	no_sig
C1QBP	TC1700012341.hg.1	0.257699	8.23006	1.53187	0.155119	0.552167	-5.00738	no_sig
C1QC	TC0100007291.hg.1	-0.500492	7.28913	-2.51558	0.029615	0.312771	-3.55951	down
C1QL1	TC1700010856.hg.1	-0.265614	6.44654	-1.86612	0.0901858	0.450026	-4.55024	no_sig
C1QL2	TC0200014024.hg.1	0.0444394	5.2345	0.193306	0.850408	0.958785	-6.08534	no_sig
C1QL3	TC1000009905.hg.1	-0.0599184	6.18868	-0.440073	0.668808	0.897333	-6.00485	no_sig
C1QL4	TC1200010626.hg.1	0.0657696	6.10853	0.345765	0.736349	0.921885	-6.04286	no_sig
C1QTNF1	TC1700009079.hg.1	0.13798	6.46962	0.90473	0.385902	0.749608	-5.69498	no_sig
C1QTNF12	TC0100012456.hg.1	0.211045	5.02493	1.57935	0.143892	0.539466	-4.94555	no_sig
C1QTNF2	TC0500012661.hg.1	0.17359	6.02755	1.33704	0.209463	0.611234	-5.24835	no_sig
C1QTNF3	TC0500013298.hg.1	-0.379672	3.74482	-2.91767	0.0146437	0.248378	-2.91419	no_sig
C1QTNF3-AMACR	TC0500013296.hg.1	-0.122219	6.30775	-0.816905	0.432132	0.784651	-5.76828	no_sig
C1QTNF4	TC1100010753.hg.1	0.289774	5.52817	1.58289	0.143083	0.538362	-4.94089	no_sig
C1QTNF6	TC2200009345.hg.1	0.0308901	5.77686	0.229805	0.82266	0.949239	-6.07733	no_sig
C1QTNF7	TC0400006936.hg.1	0.0557072	4.35258	0.379367	0.711977	0.912633	-6.03033	no_sig
C1QTNF8	TC1600009008.hg.1	-0.00409038	5.69495	-0.0338581	0.973626	0.993694	-6.10417	no_sig
C1QTNF9B	TC1300008342.hg.1	0.173393	7.15647	1.09177	0.299357	0.687744	-5.51827	no_sig
C1R	TC1200012744.hg.1	-0.00510281	3.50087	-0.0378263	0.970536	0.993054	-6.10402	no_sig
C1RL	TC1200012745.hg.1	0.142027	7.21372	1.06175	0.312166	0.697484	-5.54843	no_sig
C1S	TC1200012592.hg.1	0.707405	5.00805	3.52402	0.00511085	0.179518	-1.93959	up
C2	TC0600014105.hg.1	-0.406687	8.54031	-2.37786	0.0376489	0.335973	-3.77696	no_sig
C20orf144	TC2000007161.hg.1	0.0615701	6.74676	0.425026	0.679399	0.902659	-6.01151	no_sig
C20orf173	TC2000008975.hg.1	0.166578	5.09935	0.891267	0.392757	0.754403	-5.70663	no_sig
C20orf202	TC2000009876.hg.1	0.277719	5.23915	1.89638	0.085748	0.441474	-4.5066	no_sig
C20orf203	TC2000008856.hg.1	0.0150203	5.2069	0.0751617	0.941499	0.983495	-6.10182	no_sig
C20orf27	TC2000008230.hg.1	-0.330656	7.31877	-2.72667	0.0204656	0.278541	-3.22201	no_sig
C20orf85	TC2000007887.hg.1	-0.24157	4.51802	-1.71858	0.114997	0.491643	-4.758	no_sig
C20orf96	TC2000008121.hg.1	-0.155536	4.66388	-1.00935	0.335507	0.715705	-5.59947	no_sig
C21orf140	TC2100007506.hg.1	0.00389435	5.88286	0.0242043	0.981144	0.996398	-6.10446	no_sig
C21orf58	TC2100008467.hg.1	0.104339	5.53905	0.614614	0.551899	0.845043	-5.91163	no_sig
C21orf62	TC2100007968.hg.1	-0.279002	5.36413	-1.6745	0.123527	0.507231	-4.81834	no_sig
C22orf15	TC2200006860.hg.1	-0.183882	5.09201	-1.04962	0.317459	0.702364	-5.56044	no_sig
C22orf23	TC2200008675.hg.1	0.114057	5.98493	0.917095	0.379681	0.746064	-5.68414	no_sig
C22orf31	TC2200008383.hg.1	0.0144387	4.62454	0.0908794	0.929299	0.980569	-6.10047	no_sig
C22orf42	TC2200008500.hg.1	0.14812	4.67551	1.06985	0.308668	0.695364	-5.54036	no_sig
C22orf46	TC2200007489.hg.1	-0.495877	5.48094	-3.38059	0.00654105	0.189675	-2.16846	no_sig
C2CD2	TC2100008229.hg.1	-0.431268	5.40649	-2.28123	0.0445164	0.355306	-3.92773	no_sig
C2CD2L	TC1100009240.hg.1	-0.205114	7.17819	-1.36834	0.199779	0.602304	-5.21111	no_sig
C2CD3	TC1100011606.hg.1	-0.110336	7.51619	-0.755682	0.466459	0.802142	-5.8155	no_sig
C2CD4A	TC1500007463.hg.1	0.331818	5.35569	2.1366	0.0570989	0.384222	-4.14985	no_sig
C2CD4B	TC1500009672.hg.1	0.187915	5.65923	1.46126	0.173224	0.574964	-5.09717	no_sig
C2CD4C	TC1900009083.hg.1	0.471308	6.58987	2.59961	0.0255678	0.30148	-3.42565	no_sig
C2CD4D	TC0100015813.hg.1	0.297842	5.36586	1.82222	0.0969996	0.461286	-4.61293	no_sig
C2CD5	TC1200010119.hg.1	0.0098452	7.70522	0.0667689	0.94802	0.985736	-6.10244	no_sig
C2CD6	TC0200015429.hg.1	-0.231068	3.39676	-1.77663	0.104575	0.47338	-4.67729	no_sig
C2orf15	TC0200016497.hg.1	-0.129774	3.53445	-0.797479	0.442838	0.790698	-5.78361	no_sig
C2orf16	TC0200007075.hg.1	0.000917562	3.80794	0.00565605	0.995593	0.998791	-6.10475	no_sig
C2orf27A	TC0200009350.hg.1	0.055346	4.68547	0.319701	0.755467	0.927069	-6.0518	no_sig
C2orf42	TC0200016683.hg.1	-0.581457	5.03213	-4.25922	0.00149303	0.123681	-0.801064	down
C2orf49	TC0200008734.hg.1	-0.0434997	7.3843	-0.334683	0.744456	0.924414	-6.04674	no_sig
C2orf50	TC0200006714.hg.1	0.114304	5.25399	0.783543	0.450626	0.794304	-5.79441	no_sig
C2orf66	TC0200015330.hg.1	0.0411578	4.06677	0.265088	0.796075	0.940048	-6.06829	no_sig
C2orf68	TC0200013284.hg.1	-0.0901522	8.01386	-0.675298	0.514086	0.826896	-5.87249	no_sig
C2orf69	TC0200016589.hg.1	0.504858	3.78352	3.06344	0.0113482	0.22667	-2.67879	up
C2orf72	TC0200011049.hg.1	-0.0518047	5.51082	-0.347436	0.73513	0.921618	-6.04227	no_sig
C2orf73	TC0200007606.hg.1	-0.0447175	3.55479	-0.340598	0.740125	0.92348	-6.04469	no_sig
C2orf74	TC0200016455.hg.1	0.43537	7.71766	3.09483	0.0107432	0.221415	-2.62813	no_sig
C2orf76	TC0200014029.hg.1	-0.120656	7.5387	-0.850836	0.413847	0.77173	-5.74072	no_sig
C2orf78	TC0200008058.hg.1	0.0770615	2.97155	0.506017	0.623302	0.881204	-5.97307	no_sig
C2orf80	TC0200015575.hg.1	-0.192704	3.23567	-1.11245	0.290773	0.681795	-5.49711	no_sig
C2orf81	TC0200013101.hg.1	0.561311	5.91519	2.93867	0.014115	0.244483	-2.88028	up
C2orf83	TC0200015929.hg.1	-0.101273	5.39233	-0.780245	0.452481	0.794994	-5.79694	no_sig
C2orf88	TC0200016581.hg.1	0.0237835	5.08916	0.16082	0.875288	0.964755	-6.09131	no_sig
C3	TC1900009443.hg.1	-0.0885244	11.0719	-0.644451	0.533112	0.83592	-5.89281	no_sig
C3AR1	TC1200009807.hg.1	0.291012	7.34027	2.0738	0.0635616	0.398453	-4.24473	no_sig
C3orf14	TC0300007657.hg.1	0.268518	4.27909	1.50713	0.161267	0.558764	-5.03914	no_sig
C3orf18	TC0300011119.hg.1	-0.585198	5.68141	-3.77525	0.00333311	0.158011	-1.54322	down
C3orf20	TC0300006688.hg.1	0.0720525	3.29569	0.576842	0.576207	0.856827	-5.93426	no_sig
C3orf22	TC0300012283.hg.1	0.240808	4.60107	1.8901	0.0866514	0.44304	-4.51568	no_sig
C3orf33	TC0300012880.hg.1	0.113154	3.98853	0.761958	0.462862	0.800391	-5.81081	no_sig
C3orf36	TC0300012483.hg.1	0.0733088	5.86709	0.453646	0.659318	0.894924	-5.99866	no_sig
C3orf38	TC0300008018.hg.1	0.232892	6.95081	1.14914	0.276007	0.671855	-5.45881	no_sig
C3orf52	TC0300008336.hg.1	0.0576667	4.96814	0.402016	0.695736	0.907643	-6.02125	no_sig
C3orf56	TC0300008695.hg.1	-0.0332392	3.14554	-0.243287	0.812472	0.945305	-6.07403	no_sig
C3orf62	TC0300013977.hg.1	0.303917	6.68088	2.14405	0.0563747	0.382941	-4.13852	no_sig
C3orf70	TC0300013405.hg.1	0.0682935	6.43702	0.406462	0.692566	0.906706	-6.01941	no_sig
C3orf80	TC0300009334.hg.1	0.338144	4.56461	1.9137	0.083299	0.437325	-4.48148	no_sig
C3orf84	TC0300011055.hg.1	-0.00774311	4.14693	-0.0499024	0.961137	0.989224	-6.10347	no_sig
C4BPA	TC0100011402.hg.1	0.0815676	3.47096	0.55896	0.587915	0.86228	-5.94451	no_sig
C4BPB	TC0100011397.hg.1	0.198205	3.68781	1.44049	0.178882	0.581627	-5.12306	no_sig
C4orf17	TC0400008236.hg.1	0.217409	3.29397	1.72563	0.113683	0.489308	-4.74828	no_sig
C4orf19	TC0400007232.hg.1	0.0450424	3.95646	0.312025	0.761131	0.928641	-6.0543	no_sig
C4orf3	TC0400011705.hg.1	-0.267237	8.47609	-1.75479	0.10839	0.478576	-4.70781	no_sig
C4orf33	TC0400008686.hg.1	0.452412	5.55297	2.96674	0.0134384	0.239767	-2.83496	no_sig
C4orf36	TC0400012942.hg.1	-0.131652	3.24922	-0.992635	0.343218	0.719828	-5.61531	no_sig
C4orf45	TC0400012257.hg.1	0.34001	4.39599	2.28698	0.0440756	0.353946	-3.9188	no_sig
C4orf46	TC0400012251.hg.1	-0.657546	6.28657	-2.71213	0.0209938	0.279885	-3.24537	down
C4orf47	TC0400009526.hg.1	-0.0337944	4.12764	-0.193052	0.850603	0.958823	-6.08539	no_sig
C4orf48	TC0400006552.hg.1	0.391195	7.12725	2.31663	0.0418698	0.346587	-3.87269	no_sig
C4orf50	TC0400009894.hg.1	-0.139404	6.25101	-0.837437	0.421004	0.776767	-5.75172	no_sig
C4orf51	TC0400008913.hg.1	-0.0982131	3.9038	-0.769148	0.458762	0.79842	-5.80539	no_sig
C5	TC0900011394.hg.1	0.069925	4.88808	0.442109	0.66738	0.897333	-6.00394	no_sig
C5AR1	TC1900011770.hg.1	-0.196993	9.22908	-1.55164	0.150354	0.545283	-4.98177	no_sig
C5AR2	TC1900008419.hg.1	0.0976927	5.15009	0.710682	0.492769	0.8167	-5.84811	no_sig
C5orf15	TC0500012057.hg.1	0.071589	8.14674	0.446522	0.664291	0.896662	-6.00193	no_sig
C5orf22	TC0500007048.hg.1	0.747849	6.42704	3.50515	0.00527889	0.180279	-1.9696	up
C5orf24	TC0500013229.hg.1	0.139254	7.53944	0.956742	0.360213	0.732549	-5.64858	no_sig
C5orf34	TC0500010641.hg.1	-0.30106	4.03797	-1.52307	0.157281	0.55449	-5.01871	no_sig
C5orf38	TC0500006558.hg.1	-0.0646053	6.58851	-0.392842	0.702296	0.909232	-6.02499	no_sig
C5orf46	TC0500012394.hg.1	0.0333221	4.41093	0.214323	0.834402	0.953273	-6.08089	no_sig
C5orf47	TC0500009524.hg.1	-0.141587	3.07698	-1.08091	0.303944	0.692294	-5.52926	no_sig
C5orf49	TC0500010018.hg.1	0.168614	5.01643	1.23943	0.242182	0.641665	-5.36058	no_sig
C5orf51	TC0500007249.hg.1	-0.0946951	7.53806	-0.686076	0.507535	0.824243	-5.86518	no_sig
C5orf52	TC0500009221.hg.1	-0.0817348	4.2819	-0.406519	0.692526	0.906706	-6.01939	no_sig
C5orf58	TC0500009392.hg.1	-0.177289	3.6959	-1.43492	0.180426	0.583667	-5.12996	no_sig
C5orf60	TC0500013058.hg.1	0.0415199	2.89837	0.30692	0.764907	0.929554	-6.05593	no_sig
C5orf63	TC0500011943.hg.1	0.341252	4.60762	2.16889	0.0540245	0.376444	-4.10068	no_sig
C5orf64	TC0500013172.hg.1	-0.124978	5.16999	-0.898145	0.389245	0.751642	-5.7007	no_sig
C5orf67	TC0500010806.hg.1	-0.0317041	3.53978	-0.24	0.814952	0.946542	-6.07485	no_sig
C6	TC0500010592.hg.1	-0.0457329	5.0283	-0.344206	0.737487	0.922196	-6.04341	no_sig
C6orf118	TC0600013852.hg.1	-0.00795876	3.00744	-0.0612661	0.952298	0.986357	-6.10281	no_sig
C6orf120	TC0600010305.hg.1	-0.0785776	6.26961	-0.613719	0.552468	0.845057	-5.91218	no_sig
C6orf132	TC0600011817.hg.1	0.0558449	6.15805	0.315984	0.758208	0.928256	-6.05302	no_sig
C6orf136	TC0600007540.hg.1	-0.24278	8.30536	-1.51844	0.15843	0.555708	-5.02466	no_sig
C6orf141	TC0600008212.hg.1	0.170326	6.0975	1.14128	0.279122	0.673847	-5.4671	no_sig
C6orf15	TC0600011401.hg.1	0.00207229	7.20869	0.0141252	0.988995	0.997661	-6.10466	no_sig
C6orf163	TC0600008729.hg.1	0.122801	3.58203	0.811577	0.435051	0.786276	-5.77252	no_sig
C6orf201	TC0600014065.hg.1	-0.18678	4.05535	-1.26116	0.23456	0.633696	-5.33613	no_sig
C6orf223	TC0600008114.hg.1	0.117506	7.39216	0.889771	0.393524	0.755092	-5.70792	no_sig
C6orf226	TC0600011846.hg.1	0.202208	7.05077	1.45141	0.175887	0.577926	-5.10948	no_sig
C6orf47	TC0600011442.hg.1	-0.111299	5.98781	-0.770877	0.45778	0.797967	-5.80408	no_sig
C6orf52	TC0600010790.hg.1	0.550063	4.97294	3.2723	0.00788906	0.202911	-2.34219	up
C6orf58	TC0600009406.hg.1	-0.0132267	3.08599	-0.0925003	0.928042	0.980386	-6.10031	no_sig
C6orf62	TC0600011071.hg.1	-0.00952457	9.20053	-0.0785536	0.938865	0.98304	-6.10155	no_sig
C6orf89	TC0600007852.hg.1	0.00709306	8.67942	0.0486659	0.962099	0.989538	-6.10353	no_sig
C7	TC0500007238.hg.1	-0.0468672	3.64157	-0.309717	0.762837	0.929184	-6.05504	no_sig
C7orf25	TC0700013543.hg.1	-0.0356793	6.84472	-0.177975	0.862131	0.962291	-6.08829	no_sig
C7orf26	TC0700006650.hg.1	-0.0194137	7.2935	-0.154994	0.879766	0.96622	-6.09227	no_sig
C7orf31	TC0700010510.hg.1	-0.374511	6.40751	-2.09706	0.0610914	0.393327	-4.20972	no_sig
C7orf33	TC0700009581.hg.1	0.23577	3.4934	1.43155	0.181365	0.584762	-5.13413	no_sig
C7orf50	TC0700009996.hg.1	-0.149463	7.78495	-1.02027	0.330538	0.712279	-5.589	no_sig
C7orf57	TC0700007475.hg.1	-0.208361	3.60435	-1.57015	0.146009	0.540999	-4.95761	no_sig
C7orf61	TC0700013595.hg.1	0.187977	5.18327	0.905229	0.38565	0.749355	-5.69454	no_sig
C7orf77	TC0700012478.hg.1	-0.0819619	3.77795	-0.668174	0.518444	0.829277	-5.87726	no_sig
C8A	TC0100008454.hg.1	-0.105227	3.49757	-0.608288	0.555929	0.846601	-5.91551	no_sig
C8B	TC0100014323.hg.1	0.234958	4.39237	1.69093	0.120284	0.501264	-4.79595	no_sig
C8G	TC0900009247.hg.1	0.0598753	5.75077	0.46639	0.650465	0.892102	-5.99268	no_sig
C8orf33	TC0800009301.hg.1	0.0638081	6.59263	0.474945	0.644554	0.890338	-5.98857	no_sig
C8orf34	TC0800007888.hg.1	-0.159021	4.43849	-1.24556	0.240009	0.639267	-5.35371	no_sig
C8orf44	TC0800012310.hg.1	-0.157969	6.57445	-0.888722	0.394062	0.75534	-5.70882	no_sig
C8orf48	TC0800006819.hg.1	0.433926	4.22979	3.45865	0.00571782	0.183746	-2.04369	no_sig
C8orf58	TC0800012281.hg.1	-0.107797	5.82776	-0.756132	0.4662	0.802142	-5.81516	no_sig
C8orf74	TC0800006718.hg.1	-0.24173	5.05541	-1.49382	0.16466	0.563291	-5.05609	no_sig
C8orf76	TC0800012453.hg.1	0.167447	7.24868	1.06527	0.310641	0.696709	-5.54493	no_sig
C8orf86	TC0800010171.hg.1	-0.0381708	4.93891	-0.251557	0.80624	0.943153	-6.07191	no_sig
C8orf88	TC0800011074.hg.1	0.0954314	4.3378	0.559552	0.587525	0.862051	-5.94418	no_sig
C8orf89	TC0800010802.hg.1	0.0650066	3.77534	0.398309	0.698384	0.908416	-6.02278	no_sig
C9	TC0500013300.hg.1	0.353643	3.71348	1.95861	0.0772506	0.427504	-4.41588	no_sig
C9orf116	TC0900011938.hg.1	-0.292045	5.03215	-1.98552	0.0738248	0.418539	-4.37625	no_sig
C9orf129	TC0900010833.hg.1	-0.0350482	5.87331	-0.246972	0.809693	0.944078	-6.07309	no_sig
C9orf131	TC0900007069.hg.1	-0.415075	3.95782	-2.48342	0.0313255	0.317516	-3.61052	no_sig
C9orf152	TC0900011176.hg.1	0.174386	5.61515	1.26727	0.232449	0.632204	-5.32919	no_sig
C9orf153	TC0900010618.hg.1	-0.063694	4.21819	-0.41525	0.68632	0.904904	-6.01571	no_sig
C9orf163	TC0900009212.hg.1	-0.0318616	6.82617	-0.226792	0.824941	0.950146	-6.07804	no_sig
C9orf24	TC0900009895.hg.1	0.0206547	4.91878	0.150257	0.88341	0.967499	-6.09302	no_sig
C9orf40	TC0900010442.hg.1	0.00209591	5.06926	0.016812	0.986902	0.997329	-6.10462	no_sig
C9orf43	TC0900008490.hg.1	0.0969906	3.49098	0.767164	0.459891	0.799037	-5.80689	no_sig
C9orf50	TC0900011703.hg.1	0.0626636	5.37823	0.374223	0.715687	0.914429	-6.03233	no_sig
C9orf57	TC0900010396.hg.1	-0.0964568	3.43761	-0.603729	0.558844	0.849064	-5.91829	no_sig
C9orf64	TC0900010586.hg.1	0.255712	7.13539	1.83631	0.0947635	0.457788	-4.5929	no_sig
C9orf72	TC0900009779.hg.1	0.113099	6.53246	0.820001	0.430442	0.783203	-5.76581	no_sig
C9orf78	TC0900011710.hg.1	0.138809	6.89541	1.06091	0.312531	0.697791	-5.54927	no_sig
C9orf85	TC0900007547.hg.1	0.271648	7.16248	2.026	0.0689397	0.409547	-4.31624	no_sig
C9orf92	TC0900009604.hg.1	0.0953896	3.78025	0.611634	0.553795	0.845424	-5.91346	no_sig
CA1	TC0800010990.hg.1	-0.147559	4.10613	-0.902087	0.387241	0.750401	-5.69728	no_sig
CA10	TC1700011143.hg.1	0.104179	4.98525	0.707555	0.494631	0.817018	-5.85031	no_sig
CA11	TC1900011085.hg.1	-0.153324	7.81512	-1.083	0.303057	0.692028	-5.52715	no_sig
CA12	TC1500009709.hg.1	-0.702166	6.38064	-2.84821	0.0165388	0.256164	-3.02629	down
CA13	TC0800012323.hg.1	-0.0629485	5.03571	-0.40788	0.691557	0.906179	-6.01882	no_sig
CA14	TC0100009897.hg.1	-0.0918335	4.21117	-0.640548	0.535548	0.837097	-5.89531	no_sig
CA2	TC0800008126.hg.1	0.0698176	7.41072	0.334011	0.744949	0.924414	-6.04698	no_sig
[truncated: 16,479 more rows]

## Sheet: G3 LbLRV1+_vs_LbLRV1-_DEGtable
Symbol	Probe_ID	logFC	AveExpr	t	P.Value	adj.P.Val	B	de
A1CF	TC1000010642.hg.1	-0.00291574	3.19356	-0.0195191	0.984793	0.999068	-4.96113	no_sig
A2M	TC1200009847.hg.1	-0.0776391	10.1091	-0.598652	0.5621	0.995861	-4.86186	no_sig
A2ML1	TC1200006736.hg.1	0.0976384	3.70654	0.713062	0.491355	0.995861	-4.82168	no_sig
A3GALT2	TC0100013650.hg.1	0.0537767	4.53965	0.420106	0.682878	0.996223	-4.91168	no_sig
A4GALT	TC2200008888.hg.1	-0.196891	5.84424	-1.42652	0.182777	0.995861	-4.45497	no_sig
A4GNT	TC0300012566.hg.1	-0.00377943	3.85616	-0.0237151	0.981525	0.999068	-4.96108	no_sig
AAAS	TC1200010798.hg.1	-0.161597	8.47269	-1.15643	0.273145	0.995861	-4.61369	no_sig
AACS	TC1200009303.hg.1	-0.0539162	5.75426	-0.365924	0.721689	0.996223	-4.92353	no_sig
AACSP1	TC0500013029.hg.1	-0.0800287	6.3708	-0.562785	0.5854	0.995861	-4.87316	no_sig
AADAC	TC0300009192.hg.1	-0.293396	3.40669	-1.32059	0.214705	0.995861	-4.5195	no_sig
AADACL2	TC0300009189.hg.1	-0.0697209	3.13213	-0.435901	0.671737	0.996223	-4.90793	no_sig
AADACL3	TC0100006903.hg.1	-0.203103	4.57571	-1.29919	0.221688	0.995861	-4.5322	no_sig
AADACL4	TC0100006900.hg.1	0.141013	4.55475	0.907999	0.384251	0.995861	-4.73969	no_sig
AADAT	TC0400012396.hg.1	0.0455581	2.97103	0.256249	0.802711	0.996223	-4.94266	no_sig
AAGAB	TC1500009845.hg.1	-0.0804116	5.74398	-0.240928	0.814251	0.996223	-4.9448	no_sig
AAK1	TC0200012961.hg.1	0.0483631	7.23131	0.276294	0.787686	0.996223	-4.93965	no_sig
AAMDC	TC1100008541.hg.1	0.268272	8.34729	1.54434	0.152098	0.995861	-4.3803	no_sig
AAMP	TC0200015720.hg.1	0.268787	6.43186	1.52515	0.156767	0.995861	-4.39265	no_sig
AANAT	TC1700008946.hg.1	-0.0220451	5.0474	-0.169179	0.868872	0.996613	-4.95312	no_sig
AAR2	TC2000007243.hg.1	-0.114678	8.16408	-0.87266	0.402369	0.995861	-4.75574	no_sig
AARD	TC0800008631.hg.1	-0.0745041	5.30966	-0.564715	0.584133	0.995861	-4.87256	no_sig
AARS1	TC1600010752.hg.1	-0.048916	8.2134	-0.31978	0.755409	0.996223	-4.93237	no_sig
AARS2	TC0600011915.hg.1	-0.0622893	4.5261	-0.433705	0.673281	0.996223	-4.90846	no_sig
AASDH	TC0400010768.hg.1	0.194531	5.0265	1.57152	0.145694	0.995861	-4.36271	no_sig
AASDHPPT	TC1100008955.hg.1	0.255177	8.11812	1.63796	0.131023	0.995861	-4.31916	no_sig
AASS	TC0700012439.hg.1	-0.0445488	4.44397	-0.256344	0.802639	0.996223	-4.94264	no_sig
AATF	TC1700007658.hg.1	0.0232329	8.32428	0.189999	0.852934	0.996613	-4.951	no_sig
AATK	TC1700012015.hg.1	-0.00701567	6.85465	-0.0448634	0.965058	0.999068	-4.96067	no_sig
ABAT	TC1600006826.hg.1	-0.0765029	6.4391	-0.494025	0.631463	0.995861	-4.89302	no_sig
ABCA1	TC0900011072.hg.1	-0.0501924	8.9176	-0.323416	0.752731	0.996223	-4.93172	no_sig
ABCA10	TC1700012459.hg.1	-0.0322161	3.77883	-0.21541	0.833576	0.996613	-4.94809	no_sig
ABCA12	TC0200015645.hg.1	0.0651711	3.41643	0.508055	0.62192	0.995861	-4.88916	no_sig
ABCA13	TC0700007479.hg.1	-0.221307	4.37778	-1.56359	0.147536	0.995861	-4.36785	no_sig
ABCA2	TC0900012025.hg.1	-0.171111	6.21504	-1.01667	0.33217	0.995861	-4.68728	no_sig
ABCA3	TC1600009105.hg.1	0.23785	4.6233	1.63143	0.132404	0.995861	-4.32347	no_sig
ABCA4	TC0100014977.hg.1	-0.257858	5.95337	-1.42968	0.181888	0.995861	-4.453	no_sig
ABCA5	TC1700012460.hg.1	-0.0783111	7.32611	-0.555316	0.590316	0.995861	-4.87543	no_sig
ABCA6	TC1700011578.hg.1	0.403108	3.66972	2.4438	0.0335662	0.995861	-3.76221	no_sig
ABCA7	TC1900006508.hg.1	-0.239305	6.67126	-1.65666	0.127138	0.995861	-4.30679	no_sig
ABCA8	TC1700011574.hg.1	0.13992	5.23211	0.983532	0.347471	0.995861	-4.70374	no_sig
ABCA9	TC1700011575.hg.1	0.196924	4.02856	1.55124	0.150449	0.995861	-4.37585	no_sig
ABCB1	TC0700011706.hg.1	-0.0185746	4.90804	-0.153558	0.88087	0.997544	-4.95455	no_sig
ABCB10	TC0100017666.hg.1	-0.012334	5.42284	-0.0893797	0.930463	0.997809	-4.95897	no_sig
ABCB11	TC0200014848.hg.1	-0.301335	3.97687	-1.5978	0.139726	0.995861	-4.34557	no_sig
ABCB4	TC0700011705.hg.1	-0.143686	5.48198	-1.12935	0.283897	0.995861	-4.62845	no_sig
ABCB5	TC0700006852.hg.1	-0.113379	5.55222	-0.453116	0.659687	0.996223	-4.9037	no_sig
ABCB6	TC0200016774.hg.1	-0.132405	4.85825	-0.863366	0.40723	0.995861	-4.75988	no_sig
ABCB7	TC0X00010099.hg.1	0.249411	7.24584	1.65962	0.126532	0.995861	-4.30482	no_sig
ABCB8	TC0700009690.hg.1	0.177215	5.31478	1.04887	0.317786	0.995861	-4.67092	no_sig
ABCB9	TC1200012256.hg.1	0.0240672	5.78593	0.165986	0.871321	0.996613	-4.95342	no_sig
ABCC1	TC1600007022.hg.1	-0.0332911	6.99005	-0.240562	0.814528	0.996223	-4.94485	no_sig
ABCC10	TC0600008087.hg.1	-0.0493599	7.0502	-0.287181	0.779563	0.996223	-4.93793	no_sig
ABCC11	TC1600010216.hg.1	-0.105297	5.70995	-0.576198	0.576627	0.995861	-4.869	no_sig
ABCC12	TC1600010215.hg.1	0.218024	7.04274	1.47782	0.168821	0.995861	-4.4228	no_sig
ABCC2	TC1000008628.hg.1	-0.261256	3.75229	-1.4728	0.170145	0.995861	-4.42597	no_sig
ABCC3	TC1700008263.hg.1	0.0784188	9.18434	0.635203	0.538895	0.995861	-4.84969	no_sig
ABCC4	TC1300009505.hg.1	0.0690378	5.11361	0.424688	0.679638	0.996223	-4.9106	no_sig
ABCC5	TC0300013360.hg.1	-0.172627	5.25171	-0.84388	0.417553	0.995861	-4.76844	no_sig
ABCC6	TC1600009545.hg.1	-0.129164	5.8271	-0.867625	0.404998	0.995861	-4.75799	no_sig
ABCC8	TC1100010237.hg.1	0.0318581	5.19408	0.207813	0.839352	0.996613	-4.949	no_sig
ABCC9	TC1200010111.hg.1	-0.269682	3.16554	-2.04783	0.0664324	0.995861	-4.03914	no_sig
ABCD1	TC0X00008795.hg.1	0.072287	7.08788	0.543154	0.598367	0.995861	-4.87907	no_sig
ABCD2	TC1200010413.hg.1	-0.207866	3.76058	-1.02501	0.328401	0.995861	-4.68308	no_sig
ABCD3	TC0100009097.hg.1	0.134703	7.30858	0.755948	0.466306	0.995861	-4.80505	no_sig
ABCD4	TC1400009690.hg.1	0.131444	5.50409	0.752515	0.468281	0.995861	-4.80641	no_sig
ABCE1	TC0400008902.hg.1	-0.0682872	8.82461	-0.338165	0.741905	0.996223	-4.92899	no_sig
ABCF3	TC0300009694.hg.1	0.176799	5.59367	0.981233	0.348552	0.995861	-4.70486	no_sig
ABCG1	TC2100007241.hg.1	-0.315309	5.44491	-1.50977	0.1606	0.995861	-4.4025	no_sig
ABCG2	TC0400011279.hg.1	-0.405254	4.56765	-1.55539	0.149466	0.995861	-4.37317	no_sig
ABCG4	TC1100009242.hg.1	-0.150591	4.91781	-1.06269	0.31176	0.995861	-4.66379	no_sig
ABCG5	TC0200012417.hg.1	0.159818	4.04401	1.1516	0.275038	0.995861	-4.61634	no_sig
ABCG8	TC0200007402.hg.1	-0.187258	3.63311	-1.40959	0.187591	0.995861	-4.46545	no_sig
ABHD1	TC0200007054.hg.1	-0.305402	4.1004	-1.92829	0.0812868	0.995861	-4.12224	no_sig
ABHD10	TC0300008331.hg.1	0.386607	7.0475	2.48877	0.0310344	0.995861	-3.73098	no_sig
ABHD11	TC0700011502.hg.1	-0.0618327	6.4036	-0.326803	0.75024	0.996223	-4.9311	no_sig
ABHD12	TC2000008741.hg.1	0.00779144	7.20687	0.0391399	0.969513	0.999068	-4.9608	no_sig
ABHD12B	TC1400007133.hg.1	0.170633	3.46106	1.18281	0.262981	0.995861	-4.59908	no_sig
ABHD13	TC1300007969.hg.1	0.128845	7.44026	0.881431	0.397818	0.995861	-4.7518	no_sig
ABHD14A	TC0300013838.hg.1	-0.0110659	5.31854	-0.068188	0.946917	0.998496	-4.95992	no_sig
ABHD14A-ACY1	TC0300013840.hg.1	-0.0128223	7.3063	-0.105891	0.917665	0.997544	-4.95805	no_sig
ABHD14B	TC0300013989.hg.1	-0.0543025	5.36571	-0.359336	0.726467	0.996223	-4.92486	no_sig
ABHD15	TC1700010247.hg.1	0.252104	6.25426	1.93736	0.0800603	0.995861	-4.11597	no_sig
ABHD16A	TC0600014262.hg.1	0.259998	8.35053	1.95832	0.0772883	0.995861	-4.10144	no_sig
ABHD16B	TC2000008094.hg.1	-0.306314	6.60358	-2.01405	0.0703489	0.995861	-4.06269	no_sig
ABHD17A	TC1900009192.hg.1	-0.140498	5.85113	-0.971897	0.352964	0.995861	-4.70942	no_sig
ABHD17B	TC0900010390.hg.1	0.0894001	5.82986	0.571501	0.57969	0.995861	-4.87047	no_sig
ABHD17C	TC1500008043.hg.1	0.0808206	3.95453	0.420669	0.68248	0.996223	-4.91155	no_sig
ABHD18	TC0400008666.hg.1	0.156865	6.82973	0.998842	0.340339	0.995861	-4.69619	no_sig
ABHD2	TC1500008245.hg.1	0.0843774	9.43532	0.628452	0.54314	0.995861	-4.85199	no_sig
ABHD3	TC1800008234.hg.1	0.0372202	5.45234	0.291802	0.776123	0.996223	-4.93717	no_sig
ABHD4	TC1400006652.hg.1	0.0788244	4.85694	0.339859	0.740666	0.996223	-4.92867	no_sig
ABHD5	TC0300007194.hg.1	-0.129476	5.13383	-0.750642	0.46936	0.995861	-4.80715	no_sig
ABHD6	TC0300007606.hg.1	0.00935096	8.33624	0.0678544	0.947177	0.998496	-4.95993	no_sig
ABHD8	TC1900009959.hg.1	-0.0435347	6.52722	-0.350277	0.733058	0.996223	-4.92665	no_sig
ABI1	TC1000010101.hg.1	0.0617368	10.0149	0.452651	0.660012	0.996223	-4.90381	no_sig
ABI2	TC0200010518.hg.1	-0.203619	6.53671	-1.28387	0.226803	0.995861	-4.54122	no_sig
ABI3	TC1700008194.hg.1	-0.00443075	6.7784	-0.0310657	0.9758	0.999068	-4.96096	no_sig
ABI3BP	TC0300011849.hg.1	0.126401	4.27908	0.60019	0.561113	0.995861	-4.86136	no_sig
ABITRAM	TC0900008380.hg.1	-0.0791937	7.25901	-0.448137	0.663162	0.996223	-4.90494	no_sig
ABL1	TC0900008969.hg.1	-0.281562	5.77839	-2.02379	0.0691983	0.995861	-4.05591	no_sig
ABL2	TC0100016548.hg.1	0.0611978	8.73243	0.458848	0.655698	0.996223	-4.90225	no_sig
ABLIM1	TC1000011904.hg.1	-0.59091	7.6345	-2.54296	0.0282313	0.995861	-3.69349	down
ABLIM2	TC0400009958.hg.1	-0.0133322	5.57234	-0.0858866	0.933173	0.997809	-4.95914	no_sig
ABLIM3	TC0500009055.hg.1	-0.226147	6.7133	-1.60289	0.138594	0.995861	-4.34223	no_sig
ABO	TC0900011837.hg.1	-0.218629	5.65066	-1.22854	0.246077	0.995861	-4.57326	no_sig
ABR	TC1700012324.hg.1	0.0601068	8.60807	0.362595	0.724102	0.996223	-4.9242	no_sig
ABRA	TC0800011437.hg.1	-0.0509585	5.46818	-0.396569	0.699628	0.996223	-4.91702	no_sig
ABRACL	TC0600009626.hg.1	0.143107	6.79969	1.00169	0.339025	0.995861	-4.69477	no_sig
ABRAXAS1	TC0400011208.hg.1	-0.0624035	5.32681	-0.191478	0.851804	0.996613	-4.95084	no_sig
ABRAXAS2	TC1000009217.hg.1	-0.0694084	9.04948	-0.571895	0.579433	0.995861	-4.87035	no_sig
ABT1	TC0600007313.hg.1	0.126553	6.98006	1.02018	0.330578	0.995861	-4.68552	no_sig
ABTB1	TC0300008705.hg.1	0.036135	6.91358	0.255208	0.803493	0.996223	-4.94281	no_sig
ABTB2	TC1100010505.hg.1	-0.0322516	5.03787	-0.217528	0.831967	0.996613	-4.94783	no_sig
ACAA1	TC0300010744.hg.1	0.0607703	9.16108	0.46304	0.652787	0.996223	-4.90119	no_sig
ACAA2	TC1800009289.hg.1	-0.0774883	9.48984	-0.549587	0.594102	0.995861	-4.87715	no_sig
ACACA	TC1700010488.hg.1	0.219198	6.26137	0.90026	0.388168	0.995861	-4.74325	no_sig
ACACB	TC1200008795.hg.1	-0.308185	6.54015	-2.19897	0.0513029	0.995861	-3.93337	no_sig
ACAD10	TC1200012706.hg.1	-0.0860639	5.04913	-0.562829	0.585371	0.995861	-4.87314	no_sig
ACAD11	TC0300014049.hg.1	-0.189325	3.64204	-0.991141	0.343913	0.995861	-4.69999	no_sig
ACAD8	TC1100009616.hg.1	0.0741227	5.57063	0.551154	0.593065	0.995861	-4.87668	no_sig
ACAD9	TC0300008746.hg.1	0.207192	6.9277	1.39028	0.193217	0.995861	-4.47734	no_sig
ACADL	TC0200015603.hg.1	0.00651021	5.82753	0.0398329	0.968974	0.999068	-4.96079	no_sig
ACADM	TC0100018236.hg.1	0.14249	8.35044	1.08126	0.303794	0.995861	-4.65409	no_sig
ACADS	TC1200009141.hg.1	0.383762	5.5285	2.37823	0.0376249	0.995861	-3.8079	no_sig
ACADSB	TC1000009169.hg.1	-0.0785004	5.28212	-0.581857	0.572946	0.995861	-4.86723	no_sig
ACADVL	TC1700006729.hg.1	0.287767	10.3211	1.88185	0.0878528	0.995861	-4.1543	no_sig
ACAN	TC1500008236.hg.1	0.0792804	3.89654	0.623148	0.546487	0.995861	-4.85378	no_sig
ACAP1	TC1700006740.hg.1	0.0905448	7.43124	0.704867	0.496235	0.995861	-4.82476	no_sig
ACAP2	TC0300013635.hg.1	0.126036	9.02719	0.936412	0.370104	0.995861	-4.72642	no_sig
ACAP3	TC0100012463.hg.1	-0.156331	7.2073	-1.03628	0.323352	0.995861	-4.67736	no_sig
ACAT1	TC1100008983.hg.1	0.00176671	4.81579	0.00536783	0.995818	0.999397	-4.96123	no_sig
ACAT2	TC0600010057.hg.1	-0.0796695	8.72966	-0.523067	0.61179	0.995861	-4.88492	no_sig
ACBD3	TC0100017519.hg.1	0.155122	8.4047	1.0403	0.321567	0.995861	-4.67531	no_sig
ACBD4	TC1700008032.hg.1	-0.0343202	6.22747	-0.259778	0.80006	0.996223	-4.94214	no_sig
ACBD5	TC1000010117.hg.1	0.21208	6.75076	1.37641	0.197344	0.995861	-4.48583	no_sig
ACBD6	TC0100018540.hg.1	0.0379026	9.11305	0.298612	0.771064	0.996223	-4.93605	no_sig
ACBD7	TC1000012525.hg.1	0.0230914	3.27152	0.15398	0.880546	0.997544	-4.95451	no_sig
ACCS	TC1100007387.hg.1	0.301786	5.58082	1.59283	0.140838	0.995861	-4.34882	no_sig
ACCSL	TC1100007386.hg.1	-0.122827	4.19328	-0.800864	0.44096	0.995861	-4.78676	no_sig
ACD	TC1600010647.hg.1	-0.075519	6.94121	-0.535558	0.603425	0.995861	-4.88131	no_sig
ACE	TC1700012291.hg.1	0.109045	6.00635	0.645068	0.532728	0.995861	-4.8463	no_sig
ACE2	TC0X00009128.hg.1	-0.194697	3.07489	-1.3528	0.204537	0.995861	-4.50016	no_sig
ACER1	TC1900009421.hg.1	0.00169098	4.27262	0.0132301	0.989692	0.999068	-4.96119	no_sig
ACER2	TC0900006762.hg.1	-0.251816	5.62405	-1.76246	0.107037	0.995861	-4.23585	no_sig
ACER3	TC1100008518.hg.1	-0.144164	7.93429	-0.835934	0.421812	0.995861	-4.77188	no_sig
ACHE	TC0700013599.hg.1	-0.205306	6.88626	-1.33651	0.209629	0.995861	-4.50998	no_sig
ACIN1	TC1400008694.hg.1	-0.0718778	6.83971	-0.347722	0.734921	0.996223	-4.92715	no_sig
ACKR1	TC0100018307.hg.1	-0.0135745	4.61759	-0.108591	0.915575	0.997544	-4.95789	no_sig
ACKR2	TC0300013813.hg.1	-0.243941	6.48312	-1.63825	0.130961	0.995861	-4.31897	no_sig
ACKR3	TC0200011219.hg.1	0.134802	5.45995	0.920564	0.377948	0.995861	-4.73386	no_sig
ACKR4	TC0300008847.hg.1	-0.121999	3.86083	-0.783621	0.450582	0.995861	-4.79389	no_sig
ACLY	TC1700010693.hg.1	0.162499	8.35558	0.70173	0.498111	0.995861	-4.82593	no_sig
ACMSD	TC0200009424.hg.1	-0.0447658	7.45566	-0.362746	0.723992	0.996223	-4.92417	no_sig
ACO1	TC0900006937.hg.1	0.146968	9.59906	0.838171	0.42061	0.995861	-4.77091	no_sig
ACO2	TC2200007477.hg.1	-0.0366739	8.25651	-0.301961	0.76858	0.996223	-4.93548	no_sig
ACOD1	TC1300007546.hg.1	0.0929132	4.30122	0.614429	0.552016	0.995861	-4.85669	no_sig
ACOT1	TC1400007644.hg.1	-0.0170728	8.95622	-0.128881	0.899888	0.997544	-4.95652	no_sig
ACOT11	TC0100008398.hg.1	-0.206628	5.38333	-1.54943	0.15088	0.995861	-4.37702	no_sig
ACOT12	TC0500011296.hg.1	-0.0782576	3.12444	-0.51506	0.617183	0.995861	-4.8872	no_sig
ACOT13	TC0600007203.hg.1	0.207013	10.0216	1.71402	0.115854	0.995861	-4.2685	no_sig
ACOT2	TC1400007647.hg.1	0.121361	8.93244	0.955747	0.360693	0.995861	-4.71722	no_sig
ACOT4	TC1400007649.hg.1	-0.0522928	6.37347	-0.193603	0.850182	0.996613	-4.95061	no_sig
ACOT6	TC1400007650.hg.1	0.453438	3.86267	2.68061	0.0221862	0.995861	-3.5991	no_sig
ACOT7	TC0100012675.hg.1	0.104804	7.28767	0.582152	0.572755	0.995861	-4.86713	no_sig
ACOT8	TC2000009245.hg.1	0.0711765	7.45668	0.512879	0.618656	0.995861	-4.88781	no_sig
ACOT9	TC0X00009250.hg.1	0.255349	8.40726	1.59979	0.139283	0.995861	-4.34427	no_sig
ACOX1	TC1700011779.hg.1	0.178589	6.26228	1.0761	0.305991	0.995861	-4.65679	no_sig
ACOX2	TC0300011309.hg.1	-0.0851788	4.85836	-0.593546	0.565386	0.995861	-4.8635	no_sig
ACOX3	TC0400009978.hg.1	0.327085	6.18695	2.39298	0.0366719	0.995861	-3.7976	no_sig
ACOXL	TC0200008867.hg.1	-0.117828	3.71804	-0.863923	0.406938	0.995861	-4.75963	no_sig
ACP1	TC0200006440.hg.1	-0.0153443	8.30249	-0.12343	0.904098	0.997544	-4.95691	no_sig
ACP2	TC1100010730.hg.1	0.222255	9.24125	1.05155	0.316613	0.995861	-4.66954	no_sig
ACP3	TC0300008839.hg.1	0.203208	4.45334	1.16019	0.271678	0.995861	-4.61162	no_sig
ACP4	TC1900008603.hg.1	-0.201647	5.30349	-1.43257	0.181081	0.995861	-4.4512	no_sig
ACP5	TC1900009684.hg.1	0.0997545	7.12023	0.697096	0.50089	0.995861	-4.82765	no_sig
ACP6	TC0100015634.hg.1	0.0444957	5.42716	0.34714	0.735345	0.996223	-4.92727	no_sig
ACP7	TC1900008041.hg.1	-0.0573279	5.16633	-0.425729	0.678902	0.996223	-4.91036	no_sig
ACR	TC2200007826.hg.1	0.120299	3.53231	0.776127	0.454806	0.995861	-4.79695	no_sig
ACRBP	TC1200009746.hg.1	-0.176419	5.3834	-0.904816	0.385859	0.995861	-4.74115	no_sig
ACRV1	TC1100012712.hg.1	0.0476823	4.3399	0.338525	0.741641	0.996223	-4.92892	no_sig
ACSBG1	TC1500010136.hg.1	-0.0228193	3.1318	-0.117796	0.908453	0.997544	-4.9573	no_sig
ACSBG2	TC1900006789.hg.1	0.0263111	2.97831	0.188063	0.854413	0.996613	-4.95121	no_sig
ACSF2	TC1700008254.hg.1	0.149556	6.45794	0.720524	0.486938	0.995861	-4.81884	no_sig
ACSF3	TC1600008865.hg.1	-0.365399	6.00962	-2.41582	0.0352433	0.995861	-3.78169	no_sig
ACSL1	TC0400012621.hg.1	0.198345	9.29067	1.2198	0.249238	0.995861	-4.57824	no_sig
ACSL3	TC0200010907.hg.1	0.121818	8.1409	0.739539	0.475793	0.995861	-4.81151	no_sig
ACSL4	TC0X00011382.hg.1	-0.0265451	6.01321	-0.120706	0.906203	0.997544	-4.9571	no_sig
ACSL5	TC1000008926.hg.1	0.27322	8.16304	1.74562	0.11003	0.995861	-4.24723	no_sig
ACSL6	TC0500013353.hg.1	0.150799	5.13508	0.913582	0.381441	0.995861	-4.73711	no_sig
ACSM1	TC1600009664.hg.1	-0.0324698	3.52145	-0.259071	0.800591	0.996223	-4.94225	no_sig
[truncated: 18,288 more rows]

## Sheet: unique_G1
Symbol	de_G1	de_G2	de_G3
ABCE1	up	no_sig	no_sig
[truncated: 582 more rows]

## Sheet: unique_G2
Symbol	de_G1	de_G2	de_G3
[truncated: 366 more rows]

[truncated: 3 more sheets: unique_G3, common_G1_G2, common_G2_G3]
