# Supplementary material for: Transcriptomics analysis highlights potential ways in human pathogenesis in Leishmania braziliensis infected with the viral endosymbiont LRV1
Source: PLoS Negl Trop Dis. 2024 May 14;18(5):e0012126. doi: 10.1371/journal.pntd.0012126 (PMC11093365; doi:10.1371/journal.pntd.0012126)
Supplement: S2 Table — (XLSX) [file pntd.0012126.s003.xlsx]

## Sheet: EP_DEG_UP_G1_lrb1neg_vs_control
Term	Library	Overlap	P.value	Adjusted.P.value	Old.P.value	Old.Adjusted.P.value	Odds.Ratio	Combined.Score	Genes
Cellular Response To Chemokine (GO:1990869)	GO_Biological_Process_2021	8/59	6.84187e-06	0.0129585	0	0	9.23653	109.845	CXCL12;DUSP1;CCL20;GPR75;PPBP;CCL18;PF4V1;CCL26
Chemokine-Mediated Signaling Pathway (GO:0070098)	GO_Biological_Process_2021	7/57	5.00794e-05	0.0474251	0	0	8.21934	81.3871	CXCL12;CCL20;GPR75;PPBP;CCL18;PF4V1;CCL26
Viral protein interaction with cytokine and cytokine receptor	KEGG_2021	8/100	0.000313703	0.0396803	0	0	5.10954	41.219	CXCL12;CCL20;CXCR5;PPBP;CCL18;PF4V1;TNFRSF10D;CCL26
Pathways in cancer	KEGG_2021	21/531	0.000334855	0.0396803	0	0	2.46403	19.7167	RET;GSTM3;NQO1;GADD45B;EPAS1;GADD45A;PTGER1;ITGA2B;LRP6;NFKBIA;WNT6;KITLG;CXCL12;WNT11;TERT;HEY1;MDM2;PMAIP1;PPARG;JAK3;FGFR3
TNF-alpha Signaling via NF-kB	MSigDB_Hallmark_2020	15/200	1.87044e-06	8.60402e-05	0	0	4.84348	63.8822	GADD45B;GADD45A;TIPARP;DUSP1;CCL20;FOSL1;NFKBIA;YRDC;ID2;IL1B;KYNU;OLR1;CCNL1;PHLDA1;IER3
Myogenesis	MSigDB_Hallmark_2020	11/200	0.000669228	0.0153922	0	0	3.43386	25.0994	NQO1;RIT1;GADD45B;TNNC1;IFRD1;FXYD1;AK1;APLNR;CD36;SORBS1;TPD52L1
TGF-beta Signaling	MSigDB_Hallmark_2020	5/54	0.00223224	0.0342277	0	0	5.95542	36.3563	SLC20A1;ID2;ID3;LEFTY2;BMPR1A
Apoptosis	MSigDB_Hallmark_2020	8/161	0.00649525	0.0433407	0	0	3.06283	15.4265	DNAJC3;GADD45B;GADD45A;SLC20A1;IL1B;BGN;PMAIP1;IER3
Inflammatory Response	MSigDB_Hallmark_2020	9/200	0.00753752	0.0433407	0	0	2.76307	13.5055	NFKBIA;CCL20;RGS1;MEP1A;IL1B;APLNR;SLC1A2;PROK2;OLR1
Xenobiotic Metabolism	MSigDB_Hallmark_2020	9/200	0.00753752	0.0433407	0	0	2.76307	13.5055	NQO1;MPP2;VNN1;TDO2;ID2;GAD1;KYNU;HSD17B2;CD36
p53 Pathway	MSigDB_Hallmark_2020	9/200	0.00753752	0.0433407	0	0	2.76307	13.5055	TSPYL2;GADD45A;AK1;OSGIN1;MDM2;SLC7A11;TPD52L1;IER3;H1-2
KRAS Signaling Up	MSigDB_Hallmark_2020	9/200	0.00753752	0.0433407	0	0	2.76307	13.5055	YRDC;TMEM158;CCL20;ID2;IL1B;GLRX;PPBP;TFPI;TSPAN1
Reactive Oxygen Species Pathway	MSigDB_Hallmark_2020	4/49	0.00962504	0.0491947	0	0	5.17349	24.0225	NQO1;GLRX;GLRX2;GCLM

## Sheet: EP_DEG_UP_G2_lrv1pos_vs_control
Term	Library	Overlap	P.value	Adjusted.P.value	Old.P.value	Old.Adjusted.P.value	Odds.Ratio	Combined.Score	Genes
Interferon alpha/beta signaling	BioPlanet_2019	17/64	3.04657e-16	1.92239e-13	0	0	22.243	794.683	IFITM3;IFITM1;IFITM2;MX2;MX1;IFI6;ISG15;IFI35;IFIT1;USP18;IFIT3;IFIT2;OASL;IFI27;OAS1;OAS2;OAS3
Interferon signaling	BioPlanet_2019	22/168	9.47155e-14	2.98827e-11	0	0	9.36646	280.88	IFITM3;IFITM1;IFITM2;NUP133;DDX58;MX2;MX1;IFI6;EIF2AK2;ISG15;IFI35;IFIT1;USP18;IFIT3;IFIT2;OASL;HERC5;IFI27;OAS1;OAS2;OAS3;EIF4E
Immune system signaling by interferons, interleukins, prolactin, and growth hormones	BioPlanet_2019	24/280	7.28212e-11	1.53167e-08	0	0	5.83173	136.13	IFITM3;IFITM1;IFITM2;NUP133;DDX58;MX2;MX1;IFI6;EIF2AK2;ISG15;IFI35;IFIT1;PRLR;USP18;IFIT3;IFIT2;OASL;HERC5;IFI27;OAS1;OAS2;IL1B;OAS3;EIF4E
Immune system	BioPlanet_2019	45/998	1.58997e-09	2.50818e-07	0	0	3.03615	61.5111	IFITM3;IFITM1;IFITM2;C1S;LRR1;IFI6;LY96;IFI35;IFIT1;RCHY1;USP18;IFIT3;IFIT2;OASL;HERC5;PSMB5;PPP2R1B;PSMD1;CD36;IKBKE;EIF4E;NUP133;DDX58;MX2;MX1;EIF2AK2;ISG15;PRLR;PSMA5;NFKBIA;DNM3;PSMA6;PSMA3;IFI27;PSMC3;OAS1;OAS2;IL1B;OAS3;PSME4;CD207;PSMC2;UBE2V2;MDM2;CFB
Antiviral mechanism by interferon-stimulated genes	BioPlanet_2019	10/70	2.54415e-07	3.21071e-05	0	0	10.0225	152.185	HERC5;NUP133;DDX58;MX2;MX1;EIF2AK2;ISG15;IFIT1;USP18;EIF4E
Antigen processing: cross presentation	BioPlanet_2019	10/79	8.08358e-07	8.50123e-05	0	0	8.71121	122.203	PSMA5;PSMA6;PSMA3;PSMB5;PSMC3;PSME4;CD207;PSMC2;PSMD1;CD36
Ubiquitin-mediated degradation of phosphorylated Cdc25A	BioPlanet_2019	9/64	1.17056e-06	9.56897e-05	0	0	9.81268	134.022	PSMA5;PSMA6;NQO1;PSMA3;PSMB5;PSMC3;PSME4;PSMC2;PSMD1
TGF-beta regulation of extracellular matrix	BioPlanet_2019	27/565	1.21318e-06	9.56897e-05	0	0	3.10633	42.3152	DIRAS3;IDI1;STX17;TNFAIP6;C1S;SLC20A1;AKR1B1;LY96;SLC7A11;IFIT1;TFPI;AREG;IFIT3;UCHL1;CYSLTR1;CCL7;AOX1;CD36;NPTX2;RPP38;CDK5RAP2;IL1B;SCG5;PIR;PPARG;CRYAB;CFB
Destabilization of mRNA by AUF1 (hnRNP D0)	BioPlanet_2019	9/66	1.52753e-06	0.000107097	0	0	9.46741	126.786	PSMA5;PSMA6;PSMA3;PSMB5;PSMC3;PSME4;CD207;PSMC2;PSMD1
Activation of NF-kappaB in B cells	BioPlanet_2019	9/68	1.9747e-06	0.000124603	0	0	9.14555	120.128	PSMA5;NFKBIA;PSMA6;PSMA3;PSMB5;PSMC3;PSME4;PSMC2;PSMD1
Degradation of beta-catenin by the destruction complex	BioPlanet_2019	9/73	3.61408e-06	0.000207317	0	0	8.4289	105.62	PSMA5;PSMA6;PSMA3;PSMB5;PPP2R1B;PSMC3;PSME4;PSMC2;PSMD1
Downstream signaling events Of B cell receptor (BCR)	BioPlanet_2019	10/98	5.92905e-06	0.000306151	0	0	6.82376	82.1283	NFKBIA;PSMA5;PSMA6;PSMA3;PSMB5;PSMC3;PSME4;PSMC2;MDM2;PSMD1
Apoptosis regulation	BioPlanet_2019	9/78	6.30739e-06	0.000306151	0	0	7.81611	93.5885	PSMA5;PSMA6;PSMA3;PSMB5;PSMC3;PSME4;PSMC2;MDM2;PSMD1
Licensing factor removal from origins	BioPlanet_2019	8/61	7.92157e-06	0.000357037	0	0	9.02485	106.005	PSMA5;PSMA6;NQO1;PSMA3;PSMB5;PSMC3;PSMC2;PSMD1
Proteasome degradation	BioPlanet_2019	8/63	1.01189e-05	0.000425668	0	0	8.69579	100.011	PSMA5;PSMA6;UCHL1;PSMA3;PSMB5;PSMC3;PSMC2;PSMD1
HIF-1 degradation in normoxia	BioPlanet_2019	9/88	1.70599e-05	0.000672801	0	0	6.82325	74.9109	PSMA5;PSMA6;PSMA3;PSMB5;PSMC3;PSME4;PSMC2;PSMD1;MAPK15
Amino acid metabolism	BioPlanet_2019	13/195	2.73317e-05	0.00094668	0	0	4.30827	45.269	NQO1;KMO;PSMA5;PSMA6;PSMA3;PSMB5;TDO2;PSMC3;KYNU;PSME4;PSMC2;PSMD1;GCLM
Cyclin A-Cdk2-associated events at S phase entry	BioPlanet_2019	8/72	2.74326e-05	0.00094668	0	0	7.46951	78.4581	PSMA5;PSMA6;PSMA3;PSMB5;PSMC3;PSME4;PSMC2;PSMD1
Cell cycle checkpoints	BioPlanet_2019	10/117	2.85054e-05	0.00094668	0	0	5.60662	58.6756	PSMA5;PSMA6;PSMA3;PSMB5;PSMC3;PSME4;PSMC2;MDM2;PSMD1;ATR
Autodegradation of Cdh1 by Cdh1-APC/C	BioPlanet_2019	7/58	5.11377e-05	0.00161339	0	0	8.18231	80.8493	PSMA5;PSMA6;PSMA3;PSMB5;PSMC3;PSMC2;PSMD1
APC/C-mediated degradation of cell cycle proteins	BioPlanet_2019	8/82	7.06411e-05	0.0021226	0	0	6.45682	61.7137	PSMA5;PSMA6;PSMA3;PSMB5;PSMC3;PSME4;PSMC2;PSMD1
mRNA stability regulation by proteins that bind AU-rich elements	BioPlanet_2019	8/86	9.92341e-05	0.00275477	0	0	6.12445	56.4554	PSMA5;PSMA6;PSMA3;PSMB5;PSMC3;PSME4;PSMC2;PSMD1
Leptin influence on immune response	BioPlanet_2019	9/110	0.000100412	0.00275477	0	0	5.331	49.0784	OAS2;IL1B;AOX1;CCL2;PPARG;CD36;TIMP1;CCL18;IFIT2
DNA replication pre-Initiation	BioPlanet_2019	8/88	0.000116774	0.00307019	0	0	5.97073	54.0666	PSMA5;PSMA6;PSMA3;PSMB5;PSMC3;PSME4;PSMC2;PSMD1
FSH regulation of apoptosis	BioPlanet_2019	14/263	0.000155427	0.00392298	0	0	3.39008	29.7288	IFITM3;IFITM1;IFITM2;DUSP1;ISG15;IFI35;AREG;CYP19A1;STK17A;PSMD1;PMAIP1;CD36;TIMP1;FILIP1L
Type II interferon signaling (interferon-gamma)	BioPlanet_2019	6/50	0.000183284	0.00444816	0	0	8.10744	69.7602	OAS1;IL1B;IFI6;EIF2AK2;ISG15;IFIT2
Interleukin-1 regulation of extracellular matrix	BioPlanet_2019	9/120	0.000195346	0.0045653	0	0	4.84825	41.4077	NFKBIA;SERPINB2;TNFAIP6;CCL7;CCL20;IL1B;AKR1B1;CCL2;PPARG
Signaling by the B cell receptor (BCR)	BioPlanet_2019	10/151	0.000242408	0.00546283	0	0	4.24727	35.3581	NFKBIA;PSMA5;PSMA6;PSMA3;PSMB5;PSMC3;PSME4;PSMC2;MDM2;PSMD1
HIV factor interactions with host	BioPlanet_2019	9/128	0.000316837	0.00689394	0	0	4.52047	36.422	PSMA5;PSMA6;PSMA3;PSMB5;NUP133;PSMC3;PSME4;PSMC2;PSMD1
Antigen presentation: folding, assembly, and peptide loading of class I MHC proteins	BioPlanet_2019	13/255	0.000401818	0.00845158	0	0	3.23013	25.258	LRR1;RCHY1;PSMA5;PSMA6;PSMA3;PSMB5;PSMC3;PSME4;CD207;PSMC2;UBE2V2;PSMD1;CD36
Tryptophan metabolism	BioPlanet_2019	6/58	0.000417182	0.00849167	0	0	6.85734	53.3638	TDO2;KYNU;MDM2;AOX1;KMO;CYP19A1
S phase	BioPlanet_2019	8/112	0.000610415	0.0120366	0	0	4.58724	33.9519	PSMA5;PSMA6;PSMA3;PSMB5;PSMC3;PSME4;PSMC2;PSMD1
Proteasome complex	BioPlanet_2019	4/24	0.000637362	0.0121871	0	0	11.8337	87.0747	PSMA5;PSMA6;PSMA3;PSMB5
Tryptophan catabolism	BioPlanet_2019	3/11	0.000701515	0.0130193	0	0	22.1351	160.751	TDO2;KYNU;KMO
DNA replication	BioPlanet_2019	11/207	0.000787572	0.0140859	0	0	3.36182	24.0254	PSMA5;POLE4;PSMA6;PSMA3;PSMB5;PPP2R1B;PSMC3;NUP133;PSME4;PSMC2;PSMD1
Thymic stromal lymphopoietin (TSLP) pathway	BioPlanet_2019	7/90	0.000804135	0.0140859	0	0	5.01948	35.7675	PSMA5;CCL20;KYNU;IL1B;PDCD5;CCL2;CCL18
Oncostatin M	BioPlanet_2019	14/311	0.000836841	0.0140859	0	0	2.83516	20.0896	NMB;SERPINB2;C1S;CCL20;PRLR;MLLT11;DNAJC3;OAS1;CCL7;CCL2;PPARG;TIMP1;STEAP1;ABCG2
Apoptosis	BioPlanet_2019	12/242	0.000848278	0.0140859	0	0	3.12947	22.1325	PSMA5;NFKBIA;PSMA6;PSMA3;PSMB5;PSMC3;IL1B;PSME4;PSMC2;MDM2;PSMD1;PMAIP1
Double stranded RNA-induced gene expression	BioPlanet_2019	3/13	0.00118599	0.0187089	0	0	17.7063	119.291	DNAJC3;NFKBIA;EIF2AK2
Keap1-Nrf2 pathway	BioPlanet_2019	3/13	0.00118599	0.0187089	0	0	17.7063	119.291	NQO1;EPHB2;GCLM
Mitotic G1-G1/S phases	BioPlanet_2019	8/135	0.00204172	0.0314225	0	0	3.75206	23.2402	PSMA5;PSMA6;PSMA3;PSMB5;PPP2R1B;PSMC3;PSMC2;PSMD1
Negative regulators of RIG-I/MDA5 signaling	BioPlanet_2019	4/33	0.00217958	0.0327455	0	0	8.15746	49.994	HERC5;DDX58;ISG15;IKBKE
RAGE pathway	BioPlanet_2019	5/60	0.00333192	0.0488941	0	0	5.38561	30.7206	FABP4;IL1B;CCL2;ID3;TIMP1
Defense Response To Symbiont (GO:0140546)	GO_Biological_Process_2021	28/148	1.34515e-21	2.46701e-18	0	0	14.8061	711.546	IFITM3;RTP4;IFITM1;IFITM2;IFIT5;IFI6;DDX60L;IFIT1;DDX60;IFI44L;IFIT3;IFIT2;OASL;PMAIP1;IKBKE;RSAD2;MX2;MX1;EIF2AK2;ISG15;BST2;PLSCR1;IFI27;OAS1;OAS2;NDUFAF4;OAS3;CD207
Defense Response To Virus (GO:0051607)	GO_Biological_Process_2021	30/189	9.30436e-21	8.5321e-18	0	0	12.0268	554.72	IFITM3;RTP4;IFITM1;IFITM2;IFIT5;IFI6;DDX60L;IFIT1;DDX60;USP18;IFI44L;IFIT3;IFIT2;OASL;PMAIP1;IKBKE;NMB;RSAD2;MX2;MX1;EIF2AK2;ISG15;BST2;PLSCR1;IFI27;OAS1;OAS2;NDUFAF4;OAS3;CD207
Negative Regulation Of Viral Genome Replication (GO:0045071)	GO_Biological_Process_2021	15/53	6.15965e-15	3.7656e-12	0	0	24.1343	789.692	IFITM3;IFITM1;IFITM2;RSAD2;MX1;IFIT5;EIF2AK2;ISG15;IFIT1;OASL;BST2;PLSCR1;OAS1;OAS2;OAS3
Negative Regulation Of Viral Process (GO:0048525)	GO_Biological_Process_2021	15/61	6.15793e-14	2.82341e-11	0	0	19.9289	606.206	IFITM3;IFITM1;IFITM2;RSAD2;MX1;IFIT5;EIF2AK2;ISG15;IFIT1;OASL;BST2;PLSCR1;OAS1;OAS2;OAS3
Regulation Of Viral Genome Replication (GO:0045069)	GO_Biological_Process_2021	15/67	2.75621e-13	1.01098e-10	0	0	17.624	509.682	IFITM3;IFITM1;IFITM2;RSAD2;MX1;IFIT5;EIF2AK2;ISG15;IFIT1;OASL;BST2;PLSCR1;OAS1;OAS2;OAS3
Response To Interferon-Beta (GO:0035456)	GO_Biological_Process_2021	8/29	1.84262e-08	5.63226e-06	0	0	22.8142	406.309	IFITM3;BST2;IFITM1;PLSCR1;IFITM2;PNPT1;OAS1;IKBKE
Response To Cytokine (GO:0034097)	GO_Biological_Process_2021	13/125	1.90415e-07	4.98888e-05	0	0	7.02609	108.722	IFITM3;IFITM1;IFITM2;MX2;MX1;EIF2AK2;ISG15;BST2;PLSCR1;KYNU;IL1B;TIMP1;IKBKE
Response To Interferon-Alpha (GO:0035455)	GO_Biological_Process_2021	6/17	2.27635e-07	5.21854e-05	0	0	32.4843	496.864	IFITM3;BST2;IFITM1;IFITM2;MX2;EIF2AK2
Regulation Of Ribonuclease Activity (GO:0060700)	GO_Biological_Process_2021	4/5	3.86102e-07	7.08112e-05	0	0	236.904	3498.39	OAS1;OAS2;OAS3;OASL
Interleukin-27-Mediated Signaling Pathway (GO:0070106)	GO_Biological_Process_2021	4/5	3.86102e-07	7.08112e-05	0	0	236.904	3498.39	OAS1;OAS2;MX1;OASL
Antiviral Innate Immune Response (GO:0140374)	GO_Biological_Process_2021	8/46	8.73608e-07	0.000145654	0	0	12.5969	175.735	NMB;OAS1;MX1;EIF2AK2;IFIT1;USP18;IFIT3;IFIT2
Regulation Of Nuclease Activity (GO:0032069)	GO_Biological_Process_2021	4/6	1.14295e-06	0.00017468	0	0	118.446	1620.56	OAS1;OAS2;OAS3;OASL
Cellular Response To Type I Interferon (GO:0071357)	GO_Biological_Process_2021	7/38	2.86183e-06	0.000403738	0	0	13.4749	171.995	IFITM3;IFITM1;IFITM2;IFI27;OAS2;IFIT1;IKBKE
Response To Type II Interferon (GO:0034341)	GO_Biological_Process_2021	9/80	7.7882e-06	0.00102025	0	0	7.59517	89.3412	IFITM3;BST2;IFITM1;IFITM2;CCL7;CCL20;KYNU;CCL2;CCL18
Negative Regulation Of Viral Life Cycle (GO:1903901)	GO_Biological_Process_2021	5/20	1.63658e-05	0.00200099	0	0	19.7875	218.065	IFITM3;BST2;IFITM1;IFITM2;LY6E
Type I Interferon-Mediated Signaling Pathway (GO:0060337)	GO_Biological_Process_2021	6/37	3.22096e-05	0.00369203	0	0	11.515	119.102	IFITM3;IFITM1;IFITM2;IFI27;OAS2;IKBKE
Regulation Of Viral Entry Into Host Cell (GO:0046596)	GO_Biological_Process_2021	6/44	8.8601e-05	0.0091274	0	0	9.39043	87.6256	IFITM3;IFITM1;IFITM2;TRIM22;LY6E;TRIM34
Negative Regulation Of Type I Interferon-Mediated Signaling Pathway (GO:0060339)	GO_Biological_Process_2021	4/15	9.22546e-05	0.0091274	0	0	21.5257	199.995	OAS1;OAS3;ISG15;USP18
Proteasomal Protein Catabolic Process (GO:0010498)	GO_Biological_Process_2021	13/220	9.45587e-05	0.0091274	0	0	3.78309	35.0552	PSMA5;PSMA6;UCHL1;PSMA3;PSMB5;RMND5A;IFI27;PSMC3;PSME4;PSMC2;MDM2;PSMD1;PMAIP1
Apoptotic Process (GO:0006915)	GO_Biological_Process_2021	13/228	0.000135209	0.0119472	0	0	3.64082	32.435	GADD45A;FASTKD2;MX1;IFI6;SEPTIN4;GLRX2;IFIT2;NFKBIA;PLSCR1;IFI27;IL1B;MDM2;PMAIP1
Mitochondrial Respiratory Chain Complex Assembly (GO:0033108)	GO_Biological_Process_2021	8/90	0.0001368	0.0119472	0	0	5.82451	51.8206	NDUFA9;SDHAF3;UQCC2;NDUFAF4;NDUFAF2;TIMM21;NDUFAF1;SLC25A33
Tryptophan Catabolic Process (GO:0006569)	GO_Biological_Process_2021	3/7	0.000156441	0.0130415	0	0	44.2793	388.012	TDO2;KYNU;KMO
Interferon-Mediated Signaling Pathway (GO:0140888)	GO_Biological_Process_2021	6/49	0.000163576	0.0130434	0	0	8.29641	72.33	IFITM3;IFITM1;IFITM2;IFI27;OAS2;IKBKE
Negative Regulation Of Viral Entry Into Host Cell (GO:0046597)	GO_Biological_Process_2021	4/18	0.000198733	0.0151865	0	0	16.9105	144.137	IFITM3;IFITM1;IFITM2;LY6E
Regulation Of Type I Interferon-Mediated Signaling Pathway (GO:0060338)	GO_Biological_Process_2021	5/33	0.000209436	0.0153642	0	0	10.5934	89.738	OAS1;OAS3;ISG15;USP18;IKBKE
Kynurenine Metabolic Process (GO:0070189)	GO_Biological_Process_2021	3/8	0.000247191	0.0167907	0	0	35.4216	294.189	TDO2;KYNU;KMO
Positive Regulation Of Monocyte Chemotactic Protein-1 Production (GO:0071639)	GO_Biological_Process_2021	3/8	0.000247191	0.0167907	0	0	35.4216	294.189	OAS1;IL1B;OAS3
Response To Type I Interferon (GO:0034340)	GO_Biological_Process_2021	3/9	0.000366175	0.0239845	0	0	29.5165	233.546	MX1;ISG15;IFIT1
Negative Regulation Of Cytokine-Mediated Signaling Pathway (GO:0001960)	GO_Biological_Process_2021	6/59	0.000457935	0.0286041	0	0	6.72762	51.7272	OAS1;OAS3;PPARG;ISG15;PARP14;USP18
Positive Regulation Of Pattern Recognition Receptor Signaling Pathway (GO:0062208)	GO_Biological_Process_2021	5/39	0.000467896	0.0286041	0	0	8.72134	66.8688	TASL;RSAD2;IFI35;DDX60;OASL
Histone mRNA Metabolic Process (GO:0008334)	GO_Biological_Process_2021	4/23	0.000538211	0.0318413	0	0	12.4572	93.7686	LSM10;SSB;CPSF2;LSM1
Lymphocyte Migration (GO:0072676)	GO_Biological_Process_2021	5/41	0.000592538	0.0329308	0	0	8.23599	61.2024	KLF5;CCL7;CCL20;CCL2;CCL18
Positive Regulation Of Response To Biotic Stimulus (GO:0002833)	GO_Biological_Process_2021	5/41	0.000592538	0.0329308	0	0	8.23599	61.2024	TASL;PLSCR1;LY96;FPR2;IFI35
Monocyte Chemotaxis (GO:0002548)	GO_Biological_Process_2021	5/42	0.000663459	0.0352118	0	0	8.01298	58.6394	CCL7;CCL20;PTPRO;CCL2;CCL18
Regulation Of Monocyte Chemotactic Protein-1 Production (GO:0071637)	GO_Biological_Process_2021	3/11	0.000701515	0.0352118	0	0	22.1351	160.751	OAS1;IL1B;OAS3
Regulation Of Type II Interferon-Mediated Signaling Pathway (GO:0060334)	GO_Biological_Process_2021	3/11	0.000701515	0.0352118	0	0	22.1351	160.751	PPARG;PARP14;PARP9
Positive Regulation Of Type I Interferon Production (GO:0032481)	GO_Biological_Process_2021	6/64	0.000710381	0.0352118	0	0	6.14608	44.5573	NMB;OAS1;OAS2;OAS3;ISG15;IKBKE
Cellular Response To Cytokine Stimulus (GO:0071345)	GO_Biological_Process_2021	14/308	0.000761916	0.0367725	0	0	2.86454	20.5664	IFITM2;PNPT1;DUSP1;CCL20;PDE2A;IFIT1;PRLR;NFKBIA;DCSTAMP;OAS1;CCL7;IL1B;CCL2;CCL18
Lymphocyte Chemotaxis (GO:0048247)	GO_Biological_Process_2021	5/44	0.000824128	0.0387552	0	0	7.60129	53.9781	KLF5;CCL7;CCL20;CCL2;CCL18
Negative Regulation Of Catalytic Activity (GO:0043086)	GO_Biological_Process_2021	4/26	0.000873319	0.0400417	0	0	10.7568	75.7627	TIMP1;IFIT1;PARP9;PHPT1
Positive Regulation Of Innate Immune Response (GO:0045089)	GO_Biological_Process_2021	5/45	0.000914545	0.0409092	0	0	7.41088	51.8545	TASL;PLSCR1;FPR2;IFI35;IKBKE
Proteasome	KEGG_2021	8/46	8.73608e-07	0.000193941	0	0	12.5969	175.735	PSMA5;PSMA6;PSMA3;PSMB5;PSMC3;PSMC2;PSME4;PSMD1
Influenza A	KEGG_2021	13/172	7.13775e-06	0.00079229	0	0	4.9373	58.5076	RSAD2;DDX58;MX2;MX1;EIF2AK2;NFKBIA;DNAJC3;OAS1;OAS2;IL1B;OAS3;CCL2;IKBKE
Hepatitis C	KEGG_2021	12/157	1.43356e-05	0.00106083	0	0	4.9857	55.6043	NFKBIA;PPP2R1B;RSAD2;OAS1;DDX58;OAS2;OAS3;MX2;MX1;EIF2AK2;IFIT1;IKBKE
Measles	KEGG_2021	11/139	2.35721e-05	0.00130825	0	0	5.16577	55.0436	NFKBIA;OAS1;DDX58;OAS2;IL1B;OAS3;MX2;MX1;EIF2AK2;RCHY1;IKBKE
Epstein-Barr virus infection	KEGG_2021	13/202	3.94928e-05	0.00150812	0	0	4.14721	42.0502	GADD45A;DDX58;EIF2AK2;ISG15;NFKBIA;PSMC3;OAS1;OAS2;OAS3;PSMC2;MDM2;PSMD1;IKBKE
Coronavirus disease	KEGG_2021	14/232	4.07599e-05	0.00150812	0	0	3.87834	39.2015	C1S;DDX58;MX2;MX1;EIF2AK2;ISG15;NFKBIA;OAS1;OAS2;IL1B;OAS3;CCL2;IKBKE;CFB
Spinocerebellar ataxia	KEGG_2021	9/143	0.000711779	0.0225736	0	0	4.01137	29.0733	PSMA5;PSMA6;PSMA3;PSMB5;PSMC3;ATG101;MYOD1;PSMC2;PSMD1
IL-17 signaling pathway	KEGG_2021	7/94	0.00104069	0.0288792	0	0	4.78772	32.8815	NFKBIA;CCL7;CCL20;IL1B;CCL2;IKBKE;MAPK15
p53 signaling pathway	KEGG_2021	6/73	0.00142204	0.0350769	0	0	5.31805	34.8633	GADD45A;SHISA5;MDM2;PMAIP1;RCHY1;ATR
Interferon Alpha Response	MSigDB_Hallmark_2020	32/97	6.07738e-33	2.67405e-31	0	0	31.7393	2354.44	IFITM3;RTP4;IFITM1;SAMD9L;IFITM2;SAMD9;C1S;GMPR;IFI35;DDX60;USP18;IFIT3;IFI44L;IFIT2;OASL;PNPT1;RSAD2;SP110;MX1;IFI44;EIF2AK2;ISG15;NMI;PARP14;PARP9;BST2;PLSCR1;PSMA3;IFI27;OAS1;CMPK2;LY6E
Interferon Gamma Response	MSigDB_Hallmark_2020	38/200	4.854e-29	1.06788e-27	0	0	15.3508	1000.8	IFITM3;RTP4;SAMD9L;IFITM2;TNFAIP6;C1S;IFI35;IFIT1;DDX60;USP18;IFIT3;IFI44L;IFIT2;OASL;CCL7;CCL2;PNPT1;RSAD2;SP110;DDX58;MX2;MX1;EIF2AK2;IFI44;ISG15;NMI;PARP14;TOR1B;BST2;NFKBIA;PLSCR1;PSMA3;IFI27;OAS2;OAS3;CMPK2;CFB;LY6E
Inflammatory Response	MSigDB_Hallmark_2020	14/200	7.73334e-06	0.000113422	0	0	4.55306	53.5894	RTP4;IFITM1;TNFAIP6;CCL20;SLC1A2;EIF2AK2;NMI;BST2;NFKBIA;CCL7;IL1B;CCL2;TIMP1;LY6E
TNF-alpha Signaling via NF-kB	MSigDB_Hallmark_2020	13/200	3.56125e-05	0.000391738	0	0	4.192	42.9379	SERPINB2;TNFAIP6;GADD45A;DUSP1;CCL20;DDX58;AREG;IFIT2;NFKBIA;YRDC;IL1B;KYNU;CCL2
Apoptosis	MSigDB_Hallmark_2020	9/161	0.00163972	0.0144295	0	0	3.53308	22.6584	IFITM3;DNAJC3;DNAJA1;GADD45A;SLC20A1;IL1B;BGN;PMAIP1;TIMP1
mTORC1 Signaling	MSigDB_Hallmark_2020	10/200	0.00211753	0.0155286	0	0	3.14401	19.3593	MLLT11;IDI1;PSMA3;RIT1;PSMB5;PNO1;PSMC2;SLA;GLRX;SLC7A11
Complement	MSigDB_Hallmark_2020	9/200	0.00687273	0.0336	0	0	2.80604	13.9746	DOCK10;PLSCR1;SERPINB2;C1S;KYNU;TIMP1;CD36;PLA2G7;CFB
Xenobiotic Metabolism	MSigDB_Hallmark_2020	9/200	0.00687273	0.0336	0	0	2.80604	13.9746	NQO1;VNN1;TDO2;GAD1;KYNU;AOX1;CD36;PTGR1;CFB
KRAS Signaling Up	MSigDB_Hallmark_2020	9/200	0.00687273	0.0336	0	0	2.80604	13.9746	YRDC;CCL20;IL1B;SCG5;LY96;GLRX;EPHB2;TFPI;CFB
Reactive Oxygen Species Pathway	MSigDB_Hallmark_2020	4/49	0.00915139	0.0402661	0	0	5.25274	24.6556	NQO1;GLRX;GLRX2;GCLM
Unfolded Protein Response	MSigDB_Hallmark_2020	6/113	0.0121135	0.0484539	0	0	3.32319	14.6667	DNAJC3;SPCS3;LSM1;CCL2;IFIT1;EIF4E
Interferon Alpha/Beta Signaling R-HSA-909733	Reactome_2016	20/72	2.57523e-19	1.79236e-16	0	0	23.8705	1021.73	IFITM3;IFITM1;IFITM2;RSAD2;MX2;MX1;IFIT5;IFI6;ISG15;IFI35;IFIT1;USP18;IFIT3;IFIT2;OASL;BST2;IFI27;OAS1;OAS2;OAS3
Interferon Signaling R-HSA-913531	Reactome_2016	25/200	5.59709e-15	1.94779e-12	0	0	8.95223	293.781	IFITM3;IFITM1;IFITM2;IFIT5;IFI6;IFI35;IFIT1;USP18;IFIT3;IFIT2;OASL;HERC5;EIF4E;TRIM22;RSAD2;NUP133;MX2;MX1;EIF2AK2;ISG15;BST2;IFI27;OAS1;OAS2;OAS3
Cytokine Signaling In Immune System R-HSA-1280215	Reactome_2016	41/702	3.81177e-12	8.8433e-10	0	0	3.99561	105.056	IFITM3;IFITM1;IFITM2;IFIT5;IFI6;IFI35;IFIT1;USP18;IFIT3;IFIT2;OASL;HERC5;PSMB5;PPP2R1B;CCL2;CD36;TIMP1;EIF4E;TRIM22;SERPINB2;RSAD2;NUP133;CCL20;MX2;MX1;EIF2AK2;ISG15;PRLR;BST2;PSMA5;NFKBIA;PSMA6;PSMA3;IFI27;PSMC3;OAS1;OAS2;IL1B;OAS3;PSME4;PSMC2
Antiviral Mechanism By IFN-stimulated Genes R-HSA-1169410	Reactome_2016	13/83	1.23839e-09	2.1548e-07	0	0	11.2659	231.057	NUP133;MX2;MX1;EIF2AK2;ISG15;IFIT1;USP18;OASL;HERC5;OAS1;OAS2;OAS3;EIF4E
Cross-presentation Of Soluble Exogenous Antigens (Endosomes) R-HSA-1236978	Reactome_2016	8/48	1.22701e-06	0.000170799	0	0	11.9659	162.866	PSMA5;PSMA6;PSMA3;PSMB5;PSMC3;CD207;PSMC2;PSME4
Regulation Of Ornithine Decarboxylase (ODC) R-HSA-350562	Reactome_2016	8/50	1.6955e-06	0.000196678	0	0	11.3949	151.41	PSMA5;PSMA6;NQO1;PSMA3;PSMB5;PSMC3;PSME4;PSMC2
Stabilization Of P53 R-HSA-69541	Reactome_2016	8/56	4.11002e-06	0.000374909	0	0	9.96748	123.618	PSMA5;PSMA6;PSMA3;PSMB5;PSMC3;PSME4;PSMC2;MDM2
ISG15 Antiviral Mechanism R-HSA-1169408	Reactome_2016	9/75	4.53995e-06	0.000374909	0	0	8.17264	100.545	HERC5;NUP133;MX2;MX1;EIF2AK2;ISG15;IFIT1;USP18;EIF4E
Immune System R-HSA-168256	Reactome_2016	59/1943	5.33466e-06	0.000374909	0	0	2.01013	24.4055	IFITM3;IFITM1;IFITM2;TNFAIP6;LRR1;IFIT5;IFI35;IFIT1;IFIT3;IFIT2;OASL;HERC5;PPP2R1B;CD36;TIMP1;IKBKE;TRIM22;SERPINB2;RSAD2;NUP133;PRLR;PSMA5;DNAJC3;DNM3;PSMA6;PSMA3;IFI27;OAS1;OAS2;IL1B;OAS3;PSME4;UBE2V2;CLEC4E;CFB;C1S;IFI6;LY96;FPR2;CD1C;RCHY1;USP18;PSMB5;CCL2;AGA;EIF4E;CCL20;MX2;MX1;EIF2AK2;GGH;ISG15;DERA;BST2;NFKBIA;VNN1;PSMC3;CD207;PSMC2
Metabolism Of Polyamines R-HSA-351202	Reactome_2016	8/58	5.38662e-06	0.000374909	0	0	9.5678	116.073	PSMA5;PSMA6;NQO1;PSMA3;PSMB5;PSMC3;PSME4;PSMC2
Nuclear Events Mediated By NFE2L2 R-HSA-9759194	Reactome_2016	9/78	6.30739e-06	0.000399086	0	0	7.81611	93.5885	PSMA5;PSMA6;NQO1;PSMA3;PSMB5;PSMC3;PSMC2;SLC7A11;GCLM
KEAP1-NFE2L2 Pathway R-HSA-9755511	Reactome_2016	10/100	7.11415e-06	0.000412621	0	0	6.67144	79.0794	PSMA5;PSMA6;NQO1;PSMA3;PSMB5;PSMC3;PSME4;PSMC2;SLC7A11;GCLM
Ub-specific Processing Proteases R-HSA-5689880	Reactome_2016	14/201	8.18814e-06	0.00043838	0	0	4.52848	53.0413	IDE;AREG;USP18;PSMA5;NFKBIA;PSMA6;PSMA3;PSMB5;RNF128;PSMC3;PSME4;PSMC2;MDM2;TAF9B
OAS Antiviral Response R-HSA-8983711	Reactome_2016	4/9	9.22405e-06	0.000458567	0	0	47.3711	549.206	OAS1;OAS2;OAS3;OASL
Antigen processing-Cross Presentation R-HSA-1236975	Reactome_2016	10/104	1.01101e-05	0.000469107	0	0	6.38624	73.4544	PSMA5;PSMA6;PSMA3;PSMB5;PSMC3;PSME4;CD207;PSMC2;LY96;CD36
p53-Dependent G1 DNA Damage Response R-HSA-69563	Reactome_2016	8/65	1.2809e-05	0.00055719	0	0	8.38982	94.5143	PSMA5;PSMA6;PSMA3;PSMB5;PSMC3;PSME4;PSMC2;MDM2
Activation Of NF-kappaB In B Cells R-HSA-1169091	Reactome_2016	8/66	1.4365e-05	0.000588121	0	0	8.24474	91.9348	PSMA5;NFKBIA;PSMA6;PSMA3;PSMB5;PSMC3;PSME4;PSMC2
G1/S DNA Damage Checkpoints R-HSA-69615	Reactome_2016	8/67	1.60771e-05	0.000609045	0	0	8.10459	89.4594	PSMA5;PSMA6;PSMA3;PSMB5;PSMC3;PSME4;PSMC2;MDM2
Regulation Of Activated PAK-2p34 By Proteasome Mediated Degradation R-HSA-211733	Reactome_2016	7/49	1.66262e-05	0.000609045	0	0	9.94022	109.387	PSMA5;PSMA6;PSMA3;PSMB5;PSMC3;PSME4;PSMC2
ER-Phagosome Pathway R-HSA-1236974	Reactome_2016	9/89	1.87025e-05	0.000631426	0	0	6.73761	73.3514	PSMA5;PSMA6;PSMA3;PSMB5;PSMC3;PSME4;PSMC2;LY96;CD36
Autodegradation Of E3 Ubiquitin Ligase COP1 R-HSA-349425	Reactome_2016	7/51	2.17733e-05	0.000631426	0	0	9.48743	101.846	PSMA5;PSMA6;PSMA3;PSMB5;PSMC3;PSME4;PSMC2
Ubiquitin Mediated Degradation Of Phosphorylated Cdc25A R-HSA-69601	Reactome_2016	7/51	2.17733e-05	0.000631426	0	0	9.48743	101.846	PSMA5;PSMA6;PSMA3;PSMB5;PSMC3;PSME4;PSMC2
Ubiquitin-dependent Degradation Of Cyclin D R-HSA-75815	Reactome_2016	7/51	2.17733e-05	0.000631426	0	0	9.48743	101.846	PSMA5;PSMA6;PSMA3;PSMB5;PSMC3;PSME4;PSMC2
Vpu Mediated Degradation Of CD4 R-HSA-180534	Reactome_2016	7/51	2.17733e-05	0.000631426	0	0	9.48743	101.846	PSMA5;PSMA6;PSMA3;PSMB5;PSMC3;PSME4;PSMC2
Interleukin-1 Signaling R-HSA-9020702	Reactome_2016	10/114	2.27366e-05	0.000632988	0	0	5.76923	61.6819	NFKBIA;PSMA5;PSMA6;PSMA3;PSMB5;PSMC3;IL1B;PSME4;PSMC2;USP18
Regulation Of Apoptosis R-HSA-169911	Reactome_2016	7/52	2.48013e-05	0.00066391	0	0	9.27612	98.3697	PSMA5;PSMA6;PSMA3;PSMB5;PSMC3;PSME4;PSMC2
Vif-mediated Degradation Of APOBEC3G R-HSA-180585	Reactome_2016	7/53	2.81677e-05	0.000672827	0	0	9.07401	95.0714	PSMA5;PSMA6;PSMA3;PSMB5;PSMC3;PSME4;PSMC2
Cellular Response To Hypoxia R-HSA-1234174	Reactome_2016	8/73	3.03641e-05	0.000672827	0	0	7.35422	76.5004	PSMA5;PSMA6;PSMA3;PSMB5;PSMC3;PSME4;PSMC2;HIGD1A
AUF1 (hnRNP D0) Binds And Destabilizes mRNA R-HSA-450408	Reactome_2016	7/54	3.19013e-05	0.000672827	0	0	8.88049	91.9385	PSMA5;PSMA6;PSMA3;PSMB5;PSMC3;PSME4;PSMC2
Regulation Of RUNX3 Expression And Activity R-HSA-8941858	Reactome_2016	7/54	3.19013e-05	0.000672827	0	0	8.88049	91.9385	PSMA5;PSMA6;PSMA3;PSMB5;PSMC3;PSMC2;MDM2
SCF-beta-TrCP Mediated Degradation Of Emi1 R-HSA-174113	Reactome_2016	7/54	3.19013e-05	0.000672827	0	0	8.88049	91.9385	PSMA5;PSMA6;PSMA3;PSMB5;PSMC3;PSME4;PSMC2
Degradation Of AXIN R-HSA-4641257	Reactome_2016	7/54	3.19013e-05	0.000672827	0	0	8.88049	91.9385	PSMA5;PSMA6;PSMA3;PSMB5;PSMC3;PSME4;PSMC2
FBXL7 Down-Regulates AURKA During Mitotic Entry And In Early Mitosis R-HSA-8854050	Reactome_2016	7/54	3.19013e-05	0.000672827	0	0	8.88049	91.9385	PSMA5;PSMA6;PSMA3;PSMB5;PSMC3;PSME4;PSMC2
Degradation Of DVL R-HSA-4641258	Reactome_2016	7/55	3.60323e-05	0.000716527	0	0	8.69504	88.9597	PSMA5;PSMA6;PSMA3;PSMB5;PSMC3;PSME4;PSMC2
Hh Mutants Are Degraded By ERAD R-HSA-5362768	Reactome_2016	7/55	3.60323e-05	0.000716527	0	0	8.69504	88.9597	PSMA5;PSMA6;PSMA3;PSMB5;PSMC3;PSME4;PSMC2
CLEC7A (Dectin-1) Signaling R-HSA-5607764	Reactome_2016	9/99	4.39809e-05	0.000850297	0	0	5.98593	60.0494	NFKBIA;PSMA5;PSMA6;PSMA3;PSMB5;PSMC3;IL1B;PSME4;PSMC2
FCERI Mediated NF-kB Activation R-HSA-2871837	Reactome_2016	8/78	4.92511e-05	0.000904719	0	0	6.82718	67.7159	PSMA5;NFKBIA;PSMA6;PSMA3;PSMB5;PSMC3;PSME4;PSMC2
Hh Mutants Abrogate Ligand Secretion R-HSA-5387390	Reactome_2016	7/58	5.11377e-05	0.000904719	0	0	8.18231	80.8493	PSMA5;PSMA6;PSMA3;PSMB5;PSMC3;PSME4;PSMC2
NIK To Noncanonical NF-kB Signaling R-HSA-5676590	Reactome_2016	7/58	5.11377e-05	0.000904719	0	0	8.18231	80.8493	PSMA5;PSMA6;PSMA3;PSMB5;PSMC3;PSME4;PSMC2
Downstream Signaling Events Of B Cell Receptor (BCR) R-HSA-1168372	Reactome_2016	8/79	5.40102e-05	0.000904719	0	0	6.73068	66.1379	PSMA5;NFKBIA;PSMA6;PSMA3;PSMB5;PSMC3;PSME4;PSMC2
Degradation Of GLI1 By Proteasome R-HSA-5610780	Reactome_2016	7/59	5.71949e-05	0.000904719	0	0	8.02455	78.3922	PSMA5;PSMA6;PSMA3;PSMB5;PSMC3;PSME4;PSMC2
Degradation Of GLI2 By Proteasome R-HSA-5610783	Reactome_2016	7/59	5.71949e-05	0.000904719	0	0	8.02455	78.3922	PSMA5;PSMA6;PSMA3;PSMB5;PSMC3;PSME4;PSMC2
GLI3 Is Processed To GLI3R By Proteasome R-HSA-5610785	Reactome_2016	7/59	5.71949e-05	0.000904719	0	0	8.02455	78.3922	PSMA5;PSMA6;PSMA3;PSMB5;PSMC3;PSME4;PSMC2
Role Of GTSE1 In G2/M Progression After G2 Checkpoint R-HSA-8852276	Reactome_2016	7/59	5.71949e-05	0.000904719	0	0	8.02455	78.3922	PSMA5;PSMA6;PSMA3;PSMB5;PSMC3;PSME4;PSMC2
Cellular Response To Chemical Stress R-HSA-9711123	Reactome_2016	12/182	6.17521e-05	0.000955099	0	0	4.24706	41.1641	PSMA5;PSMA6;NQO1;PSMA3;PSMB5;PSMC3;CHD9;PSME4;PSMC2;SLC7A11;GCLM;BLVRA
Defective CFTR Causes Cystic Fibrosis R-HSA-5678895	Reactome_2016	7/60	6.38266e-05	0.000965724	0	0	7.87274	76.0455	PSMA5;PSMA6;PSMA3;PSMB5;PSMC3;PSME4;PSMC2
Tryptophan Catabolism R-HSA-71240	Reactome_2016	4/14	6.85591e-05	0.00101526	0	0	23.6795	227.035	TDO2;KYNU;KMO;SLC36A4
Dectin-1 Mediated Noncanonical NF-kB Signaling R-HSA-5607761	Reactome_2016	7/61	7.10736e-05	0.00103057	0	0	7.72656	73.8025	PSMA5;PSMA6;PSMA3;PSMB5;PSMC3;PSME4;PSMC2
Asymmetric Localization Of PCP Proteins R-HSA-4608870	Reactome_2016	7/62	7.89785e-05	0.00112182	0	0	7.58569	71.6569	PSMA5;PSMA6;PSMA3;PSMB5;PSMC3;PSME4;PSMC2
Deubiquitination R-HSA-5688426	Reactome_2016	15/279	8.15243e-05	0.00113482	0	0	3.43387	32.3286	IDE;AREG;USP18;PSMA5;NFKBIA;PSMA6;UCHL1;PSMA3;PSMB5;RNF128;PSMC3;PSME4;PSMC2;MDM2;TAF9B
Degradation Of Beta-Catenin By Destruction Complex R-HSA-195253	Reactome_2016	8/84	8.39329e-05	0.00114544	0	0	6.28626	58.9997	PSMA5;PSMA6;PSMA3;PSMB5;PPP2R1B;PSMC3;PSME4;PSMC2
Oxygen-dependent Proline Hydroxylation Of Hypoxia-inducible Factor Alpha R-HSA-1234176	Reactome_2016	7/64	9.69426e-05	0.00127306	0	0	7.31878	67.6357	PSMA5;PSMA6;PSMA3;PSMB5;PSMC3;PSME4;PSMC2
Hedgehog Ligand Biogenesis R-HSA-5358346	Reactome_2016	7/64	9.69426e-05	0.00127306	0	0	7.31878	67.6357	PSMA5;PSMA6;PSMA3;PSMB5;PSMC3;PSME4;PSMC2
Regulation Of RAS By GAPs R-HSA-5658442	Reactome_2016	7/65	0.000107097	0.00138036	0	0	7.19222	65.7497	PSMA5;PSMA6;PSMA3;PSMB5;PSMC3;PSME4;PSMC2
APC/C:Cdc20 Mediated Degradation Of Securin R-HSA-174154	Reactome_2016	7/67	0.000130002	0.00161573	0	0	6.95177	62.2042	PSMA5;PSMA6;PSMA3;PSMB5;PSMC3;PSME4;PSMC2
Regulation Of PTEN Stability And Activity R-HSA-8948751	Reactome_2016	7/67	0.000130002	0.00161573	0	0	6.95177	62.2042	PSMA5;PSMA6;PSMA3;PSMB5;PSMC3;PSME4;PSMC2
C-type Lectin Receptors (CLRs) R-HSA-5621481	Reactome_2016	10/141	0.000138464	0.00169072	0	0	4.57383	40.638	NFKBIA;PSMA5;PSMA6;PSMA3;PSMB5;PSMC3;IL1B;PSME4;PSMC2;CLEC4E
Orc1 Removal From Chromatin R-HSA-68949	Reactome_2016	7/69	0.000156728	0.00188074	0	0	6.72684	58.9338	PSMA5;PSMA6;PSMA3;PSMB5;PSMC3;PSME4;PSMC2
Transcriptional Regulation By RUNX2 R-HSA-8878166	Reactome_2016	9/119	0.000183356	0.00215049	0	0	4.89258	42.0961	PSMA5;PSMA6;PSMA3;PSMB5;PSMC3;PSME4;PSMC2;SMAD6;AREG
Downstream TCR Signaling R-HSA-202424	Reactome_2016	8/94	0.000185387	0.00215049	0	0	5.55247	47.7127	PSMA5;NFKBIA;PSMA6;PSMA3;PSMB5;PSMC3;PSME4;PSMC2
UCH Proteinases R-HSA-5689603	Reactome_2016	8/95	0.000199523	0.00219509	0	0	5.48837	46.7586	PSMA5;PSMA6;UCHL1;PSMA3;PSMB5;PSMC3;PSME4;PSMC2
GSK3B And BTRC:CUL1-mediated-degradation Of NFE2L2 R-HSA-9762114	Reactome_2016	6/51	0.000204819	0.00219509	0	0	7.92687	67.326	PSMA5;PSMA6;PSMA3;PSMB5;PSMC3;PSMC2
CDK-mediated Phosphorylation And Removal Of Cdc6 R-HSA-69017	Reactome_2016	7/72	0.000205001	0.00219509	0	0	6.41538	54.4826	PSMA5;PSMA6;PSMA3;PSMB5;PSMC3;PSME4;PSMC2
Cdc20:Phospho-APC/C Mediated Degradation Of Cyclin A R-HSA-174184	Reactome_2016	7/72	0.000205001	0.00219509	0	0	6.41538	54.4826	PSMA5;PSMA6;PSMA3;PSMB5;PSMC3;PSME4;PSMC2
Regulation Of RUNX2 Expression And Activity R-HSA-8939902	Reactome_2016	7/72	0.000205001	0.00219509	0	0	6.41538	54.4826	PSMA5;PSMA6;PSMA3;PSMB5;PSMC3;PSME4;PSMC2
Programmed Cell Death R-HSA-5357801	Reactome_2016	12/208	0.000218188	0.00225467	0	0	3.67876	31.0125	PSMA5;PSMA6;PSMA3;PSMB5;PSMC3;IL1B;PSME4;PSMC2;LY96;PMAIP1;SEPTIN4;H1-2
Apoptosis R-HSA-109581	Reactome_2016	11/178	0.000219753	0.00225467	0	0	3.95149	33.2834	PSMA5;PSMA6;PSMA3;PSMB5;PSMC3;PSME4;PSMC2;LY96;PMAIP1;SEPTIN4;H1-2
APC/C:Cdh1 Mediated Degradation Of Cdc20 And APC/C:Cdh1 Targets In Late Mitosis/Early G1 R-HSA-174178	Reactome_2016	7/73	0.000223523	0.00225467	0	0	6.31786	53.1079	PSMA5;PSMA6;PSMA3;PSMB5;PSMC3;PSME4;PSMC2
APC:Cdc20 Mediated Degradation Of Cell Cycle Proteins Before Cycle Checkpoint Satisfied R-HSA-179419	Reactome_2016	7/73	0.000223523	0.00225467	0	0	6.31786	53.1079	PSMA5;PSMA6;PSMA3;PSMB5;PSMC3;PSME4;PSMC2
Negative Regulation Of NOTCH4 Signaling R-HSA-9604323	Reactome_2016	6/53	0.000253848	0.00250646	0	0	7.58878	62.8258	PSMA5;PSMA6;PSMA3;PSMB5;PSMC3;PSMC2
Interleukin-1 Family Signaling R-HSA-446652	Reactome_2016	10/152	0.000255687	0.00250646	0	0	4.21714	34.8823	NFKBIA;PSMA5;PSMA6;PSMA3;PSMB5;PSMC3;IL1B;PSME4;PSMC2;USP18
APC/C:Cdc20 Mediated Degradation Of Mitotic Proteins R-HSA-176409	Reactome_2016	7/75	0.000264614	0.00255793	0	0	6.13141	50.5059	PSMA5;PSMA6;PSMA3;PSMB5;PSMC3;PSME4;PSMC2
Activation Of APC/C And APC/C:Cdc20 Mediated Degradation Of Mitotic Proteins R-HSA-176814	Reactome_2016	7/76	0.000287322	0.0027394	0	0	6.04224	49.2739	PSMA5;PSMA6;PSMA3;PSMB5;PSMC3;PSME4;PSMC2
ABC Transporter Disorders R-HSA-5619084	Reactome_2016	7/77	0.00031157	0.00293044	0	0	5.95562	48.085	PSMA5;PSMA6;PSMA3;PSMB5;PSMC3;PSME4;PSMC2
ABC-family Proteins Mediated Transport R-HSA-382556	Reactome_2016	8/102	0.000325285	0.00301864	0	0	5.07784	40.7792	PSMA5;PSMA6;PSMA3;PSMB5;PSMC3;PSME4;ABCB5;PSMC2
Regulation Of APC/C Activators Between G1/S And Early Anaphase R-HSA-176408	Reactome_2016	7/80	0.000394315	0.00361109	0	0	5.71	44.757	PSMA5;PSMA6;PSMA3;PSMB5;PSMC3;PSME4;PSMC2
SCF(Skp2)-mediated Degradation Of P27/P21 R-HSA-187577	Reactome_2016	6/59	0.000457935	0.00413926	0	0	6.72762	51.7272	PSMA5;PSMA6;PSMA3;PSMB5;PSMC3;PSMC2
Signaling By B Cell Receptor (BCR) R-HSA-983705	Reactome_2016	8/109	0.000509301	0.00454454	0	0	4.72422	35.8213	NFKBIA;PSMA5;PSMA6;PSMA3;PSMB5;PSMC3;PSME4;PSMC2
Hedgehog On State R-HSA-5632684	Reactome_2016	7/85	0.000570478	0.00502599	0	0	5.34261	39.9041	PSMA5;PSMA6;PSMA3;PSMB5;PSMC3;PSME4;PSMC2
Autodegradation Of Cdh1 By Cdh1:APC/C R-HSA-174084	Reactome_2016	6/63	0.000652871	0.00564001	0	0	6.25423	45.8693	PSMA5;PSMA6;PSMA3;PSMB5;PSMC3;PSMC2
APC/C-mediated Degradation Of Cell Cycle Proteins R-HSA-174143	Reactome_2016	7/87	0.00065638	0.00564001	0	0	5.20851	38.172	PSMA5;PSMA6;PSMA3;PSMB5;PSMC3;PSME4;PSMC2
PCP/CE Pathway R-HSA-4086400	Reactome_2016	7/88	0.000703013	0.00589515	0	0	5.14395	37.3457	PSMA5;PSMA6;PSMA3;PSMB5;PSMC3;PSME4;PSMC2
Regulation Of mRNA Stability By Proteins That Bind AU-rich Elements R-HSA-450531	Reactome_2016	7/88	0.000703013	0.00589515	0	0	5.14395	37.3457	PSMA5;PSMA6;PSMA3;PSMB5;PSMC3;PSME4;PSMC2
TCR Signaling R-HSA-202403	Reactome_2016	8/116	0.000769832	0.00637861	0	0	4.41644	31.663	NFKBIA;PSMA5;PSMA6;PSMA3;PSMB5;PSMC3;PSME4;PSMC2
Switching Of Origins To A Post-Replicative State R-HSA-69052	Reactome_2016	7/90	0.000804135	0.00650789	0	0	5.01948	35.7675	PSMA5;PSMA6;PSMA3;PSMB5;PSMC3;PSME4;PSMC2
MAPK6/MAPK4 Signaling R-HSA-5687128	Reactome_2016	7/90	0.000804135	0.00650789	0	0	5.01948	35.7675	PSMA5;PSMA6;PSMA3;PSMB5;PSMC3;PSME4;PSMC2
Synthesis Of DNA R-HSA-69239	Reactome_2016	8/119	0.000910086	0.00728069	0	0	4.29642	30.0834	PSMA5;POLE4;PSMA6;PSMA3;PSMB5;PSMC3;PSME4;PSMC2
Transcriptional Regulation By RUNX3 R-HSA-8878159	Reactome_2016	7/95	0.0011076	0.00876013	0	0	4.73308	32.2112	PSMA5;PSMA6;PSMA3;PSMB5;PSMC3;PSMC2;MDM2
RUNX1 Regulates Transcription Of Genes Involved In Differentiation Of HSCs R-HSA-8939236	Reactome_2016	7/98	0.00132878	0.0102759	0	0	4.57634	30.3114	PSMA5;PSMA6;PSMA3;PSMB5;PSMC3;PSME4;PSMC2
Hedgehog Off State R-HSA-5610787	Reactome_2016	7/98	0.00132878	0.0102759	0	0	4.57634	30.3114	PSMA5;PSMA6;PSMA3;PSMB5;PSMC3;PSME4;PSMC2
TNFR2 Non-Canonical NF-kB Pathway R-HSA-5668541	Reactome_2016	7/100	0.00149442	0.0114299	0	0	4.47747	29.1305	PSMA5;PSMA6;PSMA3;PSMB5;PSMC3;PSME4;PSMC2
G1/S Transition R-HSA-69206	Reactome_2016	8/129	0.0015316	0.0115869	0	0	3.93933	25.5325	PSMA5;POLE4;PSMA6;PSMA3;PSMB5;PPP2R1B;PSMC3;PSMC2
Fc Epsilon Receptor (FCERI) Signaling R-HSA-2454202	Reactome_2016	8/130	0.00160873	0.0119114	0	0	3.90684	25.13	NFKBIA;PSMA5;PSMA6;PSMA3;PSMB5;PSMC3;PSME4;PSMC2
Host Interactions Of HIV Factors R-HSA-162909	Reactome_2016	8/130	0.00160873	0.0119114	0	0	3.90684	25.13	PSMA5;PSMA6;PSMA3;PSMB5;NUP133;PSMC3;PSME4;PSMC2
Regulation Of Expression Of SLITs And ROBOs R-HSA-9010553	Reactome_2016	9/167	0.00210661	0.0154337	0	0	3.39786	20.9399	PSMA5;PSMA6;PSMA3;PSMB5;LHX3;PSMC3;PSME4;PSMC2;MSI1
Separation Of Sister Chromatids R-HSA-2467813	Reactome_2016	9/170	0.0023768	0.0172318	0	0	3.33404	20.1442	PSMA5;PSMA6;PSMA3;PSMB5;PPP2R1B;NUP133;PSMC3;PSME4;PSMC2
Signaling By NOTCH4 R-HSA-9013694	Reactome_2016	6/81	0.00242465	0.0173975	0	0	4.74885	28.5979	PSMA5;PSMA6;PSMA3;PSMB5;PSMC3;PSMC2
PTEN Regulation R-HSA-6807070	Reactome_2016	8/139	0.00245014	0.017401	0	0	3.63675	21.8627	PSMA5;PSMA6;PSMA3;PSMB5;PSMC3;PSME4;PSMC2;PPARG
Cyclin E Associated Events During G1/S Transition R-HSA-69202	Reactome_2016	6/82	0.00257986	0.0181372	0	0	4.68612	27.9294	PSMA5;PSMA6;PSMA3;PSMB5;PSMC3;PSMC2
Cellular Responses To Stress R-HSA-2262752	Reactome_2016	23/722	0.00265173	0.0184561	0	0	1.9937	11.8277	NQO1;NUP133;CHD9;LY96;SLC7A11;HIGD1A;AREG;H1-2;PSMA5;DNAJC3;DNAJA1;DCSTAMP;PSMA6;PSMA3;PSMB5;PSMC3;PSME4;PSMC2;MDM2;CCL2;GCLM;CRYAB;BLVRA
Metabolism R-HSA-1430728	Reactome_2016	51/2049	0.00278018	0.0191585	0	0	1.58222	9.31177	LPGAT1;CHPF;CHD9;AKR1B1;NUDT5;PPP2R1B;TDO2;KYNU;AOX1;CD36;NUP133;BGN;ACOT13;PARP9;PTGR1;KMO;TIAM2;PSMA5;PSMA6;PSMA3;PSME4;PPARG;BLVRA;ABCG2;IDI1;CD163L1;AK1;GMPR;GLRX;CYP19A1;AK8;PAPSS1;FUT6;PSMB5;ORMDL2;ARSI;PRPS1L1;SLC36A4;NDUFA9;NQO1;PARP14;DERA;VNN1;FABP4;PSMC3;NDUFAF4;PSMC2;NDUFAF2;SP8;NDUFAF1;GCLM
Cyclin A:Cdk2-associated Events At S Phase Entry R-HSA-69656	Reactome_2016	6/84	0.00291253	0.0198737	0	0	4.5655	26.6567	PSMA5;PSMA6;PSMA3;PSMB5;PSMC3;PSMC2
Disorders Of Transmembrane Transporters R-HSA-5619115	Reactome_2016	9/176	0.00299955	0.0202688	0	0	3.21326	18.6668	PSMA5;PSMA6;PSMA3;PSMB5;NUP133;PSMC3;PSME4;SLC9A9;PSMC2
Cellular Responses To Stimuli R-HSA-8953897	Reactome_2016	23/736	0.00335889	0.0224787	0	0	1.95311	11.1252	NQO1;NUP133;CHD9;LY96;SLC7A11;HIGD1A;AREG;H1-2;PSMA5;DNAJC3;DNAJA1;DCSTAMP;PSMA6;PSMA3;PSMB5;PSMC3;PSME4;PSMC2;MDM2;CCL2;GCLM;CRYAB;BLVRA
Mitotic G1 Phase And G1/S Transition R-HSA-453279	Reactome_2016	8/147	0.00345718	0.0229162	0	0	3.42604	19.4164	PSMA5;POLE4;PSMA6;PSMA3;PSMB5;PPP2R1B;PSMC3;PSMC2
G2/M Checkpoints R-HSA-69481	Reactome_2016	8/148	0.00360275	0.0236558	0	0	3.40139	19.1364	PSMA5;PSMA6;PSMA3;PSMB5;PSMC3;PSME4;PSMC2;UBE2V2
G2/M Transition R-HSA-69275	Reactome_2016	9/182	0.00374455	0.0243571	0	0	3.10086	17.3259	PSMA5;PSMA6;PSMA3;PSMB5;PPP2R1B;PSMC3;PSME4;PSMC2;CDK5RAP2
Mitotic G2-G2/M Phases R-HSA-453274	Reactome_2016	9/184	0.00402273	0.0259242	0	0	3.06511	16.9065	PSMA5;PSMA6;PSMA3;PSMB5;PPP2R1B;PSMC3;PSME4;PSMC2;CDK5RAP2
Signaling By Interleukins R-HSA-449147	Reactome_2016	16/453	0.00439652	0.0280732	0	0	2.19989	11.9387	SERPINB2;CCL20;USP18;PSMA5;NFKBIA;PSMA6;PSMA3;PSMB5;PPP2R1B;PSMC3;IL1B;PSME4;PSMC2;CCL2;CD36;TIMP1
DNA Replication R-HSA-69306	Reactome_2016	8/155	0.00475905	0.0301118	0	0	3.23826	17.3173	PSMA5;POLE4;PSMA6;PSMA3;PSMB5;PSMC3;PSME4;PSMC2
Class I MHC Mediated Antigen Processing And Presentation R-HSA-983169	Reactome_2016	14/378	0.00499312	0.0313082	0	0	2.3053	12.2174	LRR1;LY96;RCHY1;HERC5;PSMA5;PSMA6;PSMA3;PSMB5;PSMC3;PSME4;CD207;PSMC2;UBE2V2;CD36
HIV Infection R-HSA-162906	Reactome_2016	10/229	0.00553313	0.0343845	0	0	2.72362	14.1546	PSMA5;PSMA6;PSMA3;PSMB5;PSMC3;NUP133;PSME4;PSMC2;TAF9B;CHMP5
DNA Replication Pre-Initiation R-HSA-69002	Reactome_2016	7/127	0.00569224	0.0350601	0	0	3.46525	17.9107	PSMA5;POLE4;PSMA6;PSMA3;PSMB5;PSMC3;PSMC2
PIP3 Activates AKT Signaling R-HSA-1257604	Reactome_2016	11/268	0.00585724	0.03576	0	0	2.55585	13.1372	PSMA5;PSMA6;PSMA3;PSMB5;PPP2R1B;PSMC3;PSME4;PSMC2;MDM2;PPARG;AREG
S Phase R-HSA-69242	Reactome_2016	8/161	0.00596012	0.0360717	0	0	3.11031	15.9331	PSMA5;POLE4;PSMA6;PSMA3;PSMB5;PSMC3;PSME4;PSMC2
Cell Cycle Checkpoints R-HSA-69620	Reactome_2016	11/271	0.00635061	0.0381037	0	0	2.52596	12.7794	PSMA5;PSMA6;PSMA3;PSMB5;PPP2R1B;PSMC3;NUP133;PSME4;PSMC2;UBE2V2;MDM2
Interleukin-10 Signaling R-HSA-6783783	Reactome_2016	4/45	0.00678036	0.0403345	0	0	5.76638	28.7957	CCL20;IL1B;CCL2;TIMP1
Signaling By Hedgehog R-HSA-5358351	Reactome_2016	7/135	0.00787867	0.0464708	0	0	3.24734	15.7288	PSMA5;PSMA6;PSMA3;PSMB5;PSMC3;PSME4;PSMC2
Host-pathogen interaction of human coronaviruses - interferon induction WP4880	WikiPathway_2021	7/33	1.04118e-06	0.000255776	0	0	16.0704	221.372	NFKBIA;OAS1;DDX58;OAS2;OAS3;EIF2AK2;IKBKE
Immune response to tuberculosis WP4197	WikiPathway_2021	6/23	1.70517e-06	0.000255776	0	0	21.0128	279.089	IFITM1;OAS1;MX1;IFI35;IFIT1;IFIT3
Proteasome Degradation WP183	WikiPathway_2021	8/62	8.96359e-06	0.000832829	0	0	8.85727	102.942	PSMA5;PSMA6;UCHL1;PSMA3;PSMB5;PSMC3;PSMC2;PSMD1
Type I interferon induction and signaling during SARS-CoV-2 infection WP4868	WikiPathway_2021	6/31	1.11044e-05	0.000832829	0	0	14.2829	162.942	OAS1;DDX58;OAS2;OAS3;EIF2AK2;IKBKE
Host-pathogen interaction of human coronaviruses - MAPK signaling WP4877	WikiPathway_2021	6/36	2.73705e-05	0.00161048	0	0	11.8994	125.016	IFITM3;BST2;IFITM1;IFITM2;IFI27;EIF4E
Type II interferon signaling (IFNG) WP619	WikiPathway_2021	6/37	3.22096e-05	0.00161048	0	0	11.515	119.102	OAS1;IL1B;IFI6;EIF2AK2;ISG15;IFIT2
Phytochemical activity on NRF2 transcriptional activation WP3	WikiPathway_2021	4/15	9.22546e-05	0.00395377	0	0	21.5257	199.995	NQO1;SLC7A11;EPHB2;GCLM
NAD Biosynthesis II (from tryptophan) WP2485	WikiPathway_2021	3/8	0.000247191	0.00926965	0	0	35.4216	294.189	TDO2;KYNU;KMO
Kynurenine Pathway and links to Cellular Senescence WP5044	WikiPathway_2021	4/23	0.000538211	0.0161463	0	0	12.4572	93.7686	KLF5;TDO2;KYNU;KMO
NRF2-ARE regulation WP4357	WikiPathway_2021	4/23	0.000538211	0.0161463	0	0	12.4572	93.7686	NQO1;SLC7A11;EPHB2;GCLM
IL1 and megakaryocytes in obesity WP2865	WikiPathway_2021	4/24	0.000637362	0.0173826	0	0	11.8337	87.0747	IL1B;CCL2;TIMP1;PLA2G7

## Sheet: EP_DEG_UP_G3_lrv1pos_vs_lrv1neg
Term	Library	Overlap	P.value	Adjusted.P.value	Old.P.value	Old.Adjusted.P.value	Odds.Ratio	Combined.Score	Genes
Interferon alpha/beta signaling	BioPlanet_2019	18/64	1.95449e-25	6.13709e-23	0	0	71.8406	4087.33	IFITM3;IFITM1;IFITM2;MX2;MX1;IFI6;ADAR;ISG15;IFIT1;USP18;IFIT3;IFIT2;OASL;IFI27;OAS1;OAS2;OAS3;IRF9
Interferon signaling	BioPlanet_2019	22/168	5.10978e-23	8.02236e-21	0	0	28.5838	1467.16	IFITM3;IFITM1;IFITM2;NUP133;DDX58;MX2;MX1;IFI6;EIF2AK2;ISG15;ADAR;IFIT1;USP18;IFIT3;IFIT2;OASL;HERC5;IFI27;OAS1;OAS2;OAS3;IRF9
Immune system signaling by interferons, interleukins, prolactin, and growth hormones	BioPlanet_2019	23/280	2.36551e-19	2.4759e-17	0	0	17.0447	731.016	IFITM3;IFITM1;IFITM2;NUP133;DDX58;MX2;MX1;IFI6;EIF2AK2;ISG15;ADAR;IFIT1;USP18;IFIT3;IFIT2;OASL;HERC5;IFI27;OAS1;OAS2;OAS3;CDK1;IRF9
Immune system	BioPlanet_2019	36/998	4.19227e-18	3.29093e-16	0	0	7.86362	314.649	IFITM3;C1QB;CD274;C1QA;IFITM1;IFITM2;IFI6;ADAR;IFIT1;USP18;IFIT3;IFIT2;OASL;HERC5;IFIH1;RACGAP1;DHX58;KIFAP3;CR1;DTX3L;NUP133;DDX58;MX2;MX1;EIF2AK2;ISG15;PSMB9;PSMC5;IFI27;OAS1;OAS2;OAS3;CDK1;KIF20A;CFB;IRF9
Antiviral mechanism by interferon-stimulated genes	BioPlanet_2019	9/70	5.50862e-10	3.45941e-08	0	0	24.9849	532.666	HERC5;NUP133;DDX58;MX2;MX1;EIF2AK2;ISG15;IFIT1;USP18
Type II interferon signaling (interferon-gamma)	BioPlanet_2019	7/50	2.65572e-08	1.38983e-06	0	0	27.1286	473.23	OAS1;IFI6;EIF2AK2;ISG15;IRF9;IFIT2;PSMB9
Innate immune system	BioPlanet_2019	10/319	3.48303e-05	0.00156239	0	0	5.45838	56.0303	HERC5;IFIH1;C1QB;C1QA;CR1;DDX58;DHX58;CDK1;ISG15;CFB
Negative regulators of RIG-I/MDA5 signaling	BioPlanet_2019	4/33	5.33398e-05	0.00209359	0	0	22.4364	220.748	HERC5;IFIH1;DDX58;ISG15
Complement and coagulation cascades	BioPlanet_2019	5/70	7.99236e-05	0.00278844	0	0	12.5931	118.809	C1QB;C1QA;CR1;C3AR1;CFB
RIG-I/MDA5-mediated induction of interferon-alpha/beta pathways	BioPlanet_2019	5/76	0.000118382	0.0037172	0	0	11.5254	104.208	HERC5;IFIH1;DDX58;DHX58;ISG15
Interferon-gamma signaling pathway	BioPlanet_2019	5/97	0.000371711	0.0106107	0	0	8.8852	70.1699	OAS1;OAS2;OAS3;IRF9;OASL
Kinesins	BioPlanet_2019	3/27	0.000639363	0.0159778	0	0	20.1728	148.371	RACGAP1;KIF20A;KIFAP3
Leptin influence on immune response	BioPlanet_2019	5/110	0.0006615	0.0159778	0	0	7.78001	56.9574	OAS2;CD38;CCL2;MNDA;IFIT2
RIG-I-like receptor signaling pathway	BioPlanet_2019	4/71	0.00105325	0.0236228	0	0	9.69268	66.4519	IFIH1;DDX58;DHX58;ISG15
Complement cascade	BioPlanet_2019	4/77	0.001425	0.0298301	0	0	8.89333	58.2832	C1QB;C1QA;CR1;CFB
Cell cycle	BioPlanet_2019	9/453	0.00231019	0.0440824	0	0	3.36625	20.4346	PSMC5;NUP133;ESPL1;ALMS1;CDK1;TTK;KIF20A;MPEG1;PSMB9
NF-kappaB activation through FADD/RIP-1 pathway	BioPlanet_2019	2/12	0.00249361	0.0440824	0	0	32.0387	192.041	IFIH1;DDX58
Thymic stromal lymphopoietin (TSLP) pathway	BioPlanet_2019	4/90	0.00252702	0.0440824	0	0	7.54403	45.1187	CD274;PSMC5;CCL2;PSMB9
defense response to symbiont (GO:0140546)	GO_Biological_Process_2021	28/124	3.00413e-36	3.30154e-33	0	0	58.8631	4814.59	IFITM3;RTP4;IFITM1;IFITM2;IFIT5;IFI6;CGAS;IFIT1;IFI44L;IFIT3;IFIT2;OASL;IFIH1;RSAD2;DDX58;MX2;MX1;EIF2AK2;ISG15;RNASE2;BST2;NT5C3A;PLSCR1;IFI27;OAS1;OAS2;OAS3;SHFL
defense response to virus (GO:0051607)	GO_Biological_Process_2021	28/133	2.60651e-35	1.43228e-32	0	0	53.7932	4283.68	IFITM3;RTP4;IFITM1;IFITM2;IFIT5;IFI6;CGAS;IFIT1;IFI44L;IFIT3;IFIT2;OASL;IFIH1;RSAD2;DDX58;MX2;MX1;EIF2AK2;ISG15;RNASE2;BST2;NT5C3A;PLSCR1;IFI27;OAS1;OAS2;OAS3;SHFL
cellular response to type I interferon (GO:0071357)	GO_Biological_Process_2021	20/65	4.48557e-29	1.23241e-26	0	0	83.1405	5426.92	IFITM3;IFITM1;IFITM2;RSAD2;MX2;MX1;IFIT5;IFI6;ADAR;ISG15;IFIT1;IFIT3;IFIT2;OASL;BST2;IFI27;OAS1;OAS2;OAS3;IRF9
type I interferon signaling pathway (GO:0060337)	GO_Biological_Process_2021	20/65	4.48557e-29	1.23241e-26	0	0	83.1405	5426.92	IFITM3;IFITM1;IFITM2;RSAD2;MX2;MX1;IFIT5;IFI6;ADAR;ISG15;IFIT1;IFIT3;IFIT2;OASL;BST2;IFI27;OAS1;OAS2;OAS3;IRF9
regulation of viral genome replication (GO:0045069)	GO_Biological_Process_2021	19/67	7.02102e-27	1.54322e-24	0	0	73.3438	4416.83	IFITM3;IFITM1;IFITM2;RSAD2;MX1;IFIT5;EIF2AK2;ADAR;ISG15;IFIT1;OASL;IFIH1;BST2;PLSCR1;OAS1;OAS2;OAS3;PPIH;SHFL
negative regulation of viral genome replication (GO:0045071)	GO_Biological_Process_2021	17/54	4.9078e-25	8.98945e-23	0	0	83.6174	4680.38	IFITM3;IFITM1;IFITM2;RSAD2;MX1;IFIT5;EIF2AK2;ISG15;IFIT1;OASL;IFIH1;BST2;PLSCR1;OAS1;OAS2;OAS3;SHFL
negative regulation of viral process (GO:0048525)	GO_Biological_Process_2021	17/70	7.55019e-23	1.18538e-20	0	0	58.3273	2971.07	IFITM3;IFITM1;IFITM2;RSAD2;MX1;IFIT5;EIF2AK2;ISG15;IFIT1;OASL;IFIH1;BST2;PLSCR1;OAS1;OAS2;OAS3;SHFL
innate immune response (GO:0045087)	GO_Biological_Process_2021	21/302	2.94851e-16	4.05051e-14	0	0	13.9452	498.681	IFITM3;IFITM1;IFITM2;CR1;DDX58;MX1;IFI6;ISG15;ADAR;IFIT1;RNASE2;BST2;IFIH1;IFI27;OAS1;DHX58;CLEC4E;SHFL;TRIM22;CFB;TRIM34
cytokine-mediated signaling pathway (GO:0019221)	GO_Biological_Process_2021	27/621	1.44754e-15	1.76761e-13	0	0	8.85216	302.469	IFITM3;IFITM1;IFITM2;IFIT5;IFI6;ADAR;IFIT1;IFIT3;IFIT2;OASL;TNFSF13B;CCL8;CCL2;TRIM22;RSAD2;MX2;MX1;ISG15;PSMB9;BST2;PSMC5;IFI27;OAS1;OAS2;OAS3;IRF9;TRIM34
response to interferon-beta (GO:0035456)	GO_Biological_Process_2021	9/28	7.30116e-14	8.02397e-12	0	0	80.3846	2431.49	IFITM3;BST2;IFITM1;PLSCR1;IFITM2;PNPT1;OAS1;MNDA;SHFL
response to interferon-alpha (GO:0035455)	GO_Biological_Process_2021	7/18	9.9968e-12	9.98771e-10	0	0	106.219	2690.4	IFITM3;BST2;IFITM1;IFITM2;MX2;EIF2AK2;ADAR
response to cytokine (GO:0034097)	GO_Biological_Process_2021	12/150	1.89933e-10	1.73947e-08	0	0	15.0542	336.978	IFITM3;BST2;CD274;IFITM1;PLSCR1;IFITM2;MX2;MX1;EIF2AK2;ISG15;ADAR;SHFL
positive regulation of interferon-beta production (GO:0032728)	GO_Biological_Process_2021	7/36	2.38745e-09	2.01832e-07	0	0	40.2535	799.155	IFIH1;OAS1;DDX58;OAS2;OAS3;DHX58;ISG15
negative regulation of innate immune response (GO:0045824)	GO_Biological_Process_2021	7/38	3.57199e-09	2.80401e-07	0	0	37.6528	732.351	CR1;OAS1;OAS3;DHX58;ISG15;NMI;USP18
regulation of ribonuclease activity (GO:0060700)	GO_Biological_Process_2021	4/5	7.4712e-09	5.4739e-07	0	0	651.574	12192.4	OAS1;OAS2;OAS3;OASL
regulation of nuclease activity (GO:0032069)	GO_Biological_Process_2021	4/6	2.23046e-08	1.4842e-06	0	0	325.77	5739.58	OAS1;OAS2;OAS3;OASL
regulation of interferon-beta production (GO:0032648)	GO_Biological_Process_2021	7/49	2.29585e-08	1.4842e-06	0	0	27.7759	488.567	IFIH1;OAS1;DDX58;OAS2;OAS3;DHX58;ISG15
positive regulation of type I interferon production (GO:0032481)	GO_Biological_Process_2021	8/77	2.89975e-08	1.77046e-06	0	0	19.4596	337.742	IFIH1;OAS1;DDX58;OAS2;OAS3;DHX58;CGAS;ISG15
cellular response to interferon-gamma (GO:0071346)	GO_Biological_Process_2021	9/121	7.31189e-08	4.22935e-06	0	0	13.5728	223.017	CCL8;OAS1;OAS2;OAS3;CCL2;TRIM22;IRF9;OASL;TRIM34
negative regulation of viral life cycle (GO:1903901)	GO_Biological_Process_2021	5/20	1.31678e-07	7.23573e-06	0	0	54.708	866.733	IFITM3;BST2;IFITM1;IFITM2;LY6E
regulation of viral entry into host cell (GO:0046596)	GO_Biological_Process_2021	6/39	1.52606e-07	7.98639e-06	0	0	30.0621	471.837	IFITM3;IFITM1;IFITM2;TRIM22;LY6E;TRIM34
response to type I interferon (GO:0034340)	GO_Biological_Process_2021	4/9	1.84636e-07	9.22342e-06	0	0	130.289	2020.11	MX1;ISG15;IFIT1;SHFL
interferon-gamma-mediated signaling pathway (GO:0060333)	GO_Biological_Process_2021	7/68	2.34687e-07	1.07778e-05	0	0	19.1061	291.654	OAS1;OAS2;OAS3;TRIM22;IRF9;OASL;TRIM34
negative regulation of cytokine production (GO:0001818)	GO_Biological_Process_2021	10/182	2.35367e-07	1.07778e-05	0	0	9.8747	150.709	HERC5;CLEC4A;IFIH1;CD274;CR1;DDX58;DHX58;ISG15;CMKLR1;SLAMF1
response to interferon-gamma (GO:0034341)	GO_Biological_Process_2021	7/80	7.2246e-07	3.17594e-05	0	0	15.9557	225.623	IFITM3;BST2;IFITM1;IFITM2;CCL8;CCL2;SHFL
negative regulation of cytokine-mediated signaling pathway (GO:0001960)	GO_Biological_Process_2021	6/55	1.24887e-06	5.2789e-05	0	0	20.2296	274.986	OAS1;OAS3;STAP1;ISG15;PARP14;USP18
antiviral innate immune response (GO:0140374)	GO_Biological_Process_2021	4/14	1.43146e-06	5.82658e-05	0	0	65.1279	876.414	OAS1;DDX58;MX1;IFIT1
cellular response to exogenous dsRNA (GO:0071360)	GO_Biological_Process_2021	4/15	1.94249e-06	7.36136e-05	0	0	59.2042	778.626	IFIH1;DDX58;CGAS;IFIT1
interleukin-27-mediated signaling pathway (GO:0070106)	GO_Biological_Process_2021	4/15	1.94249e-06	7.36136e-05	0	0	59.2042	778.626	OAS1;OAS2;MX1;OASL
negative regulation of type I interferon-mediated signaling pathway (GO:0060339)	GO_Biological_Process_2021	4/16	2.57738e-06	9.44178e-05	0	0	54.2678	698.358	OAS1;OAS3;ISG15;USP18
negative regulation of viral entry into host cell (GO:0046597)	GO_Biological_Process_2021	4/17	3.35401e-06	0.000118905	0	0	50.0908	631.412	IFITM3;IFITM1;IFITM2;LY6E
cellular response to dsRNA (GO:0071359)	GO_Biological_Process_2021	4/18	4.2913e-06	0.000147379	0	0	46.5105	574.82	IFIH1;DDX58;CGAS;IFIT1
cellular response to interferon-beta (GO:0035458)	GO_Biological_Process_2021	4/20	6.72859e-06	0.000224082	0	0	40.6926	484.614	IFITM2;PNPT1;OAS1;MNDA
negative regulation of type I interferon production (GO:0032480)	GO_Biological_Process_2021	5/43	7.28074e-06	0.000235339	0	0	21.5702	255.182	HERC5;IFIH1;DDX58;DHX58;ISG15
positive regulation of response to biotic stimulus (GO:0002833)	GO_Biological_Process_2021	5/45	9.14837e-06	0.000287259	0	0	20.4897	237.72	PLSCR1;DHX58;NMI;DDX60;OASL
regulation of tumor necrosis factor production (GO:0032680)	GO_Biological_Process_2021	7/124	1.36185e-05	0.000415743	0	0	9.93313	111.292	CLEC4A;IFIH1;OAS1;DDX58;OAS2;OAS3;SLAMF1
regulation of complement activation (GO:0030449)	GO_Biological_Process_2021	5/50	1.54708e-05	0.000459525	0	0	18.2084	201.687	C1QB;C1QA;CR1;C3AR1;CFB
regulation of immune effector process (GO:0002697)	GO_Biological_Process_2021	5/53	2.06401e-05	0.000592463	0	0	17.0678	184.133	C1QB;C1QA;CR1;C3AR1;CFB
regulation of type I interferon production (GO:0032479)	GO_Biological_Process_2021	6/89	2.10246e-05	0.000592463	0	0	11.9223	128.401	HERC5;IFIH1;DDX58;DHX58;CGAS;ISG15
regulation of humoral immune response (GO:0002920)	GO_Biological_Process_2021	5/54	2.26321e-05	0.000621818	0	0	16.7187	178.825	C1QB;C1QA;CR1;C3AR1;CFB
positive regulation of defense response to virus by host (GO:0002230)	GO_Biological_Process_2021	4/28	2.73474e-05	0.000724969	0	0	27.1175	284.92	DTX3L;DDX58;CGAS;PARP9
cytoplasmic pattern recognition receptor signaling pathway in response to virus (GO:0039528)	GO_Biological_Process_2021	3/10	2.83655e-05	0.000724969	0	0	69.223	724.788	IFIH1;DDX58;OAS3
positive regulation of RIG-I signaling pathway (GO:1900246)	GO_Biological_Process_2021	3/10	2.83655e-05	0.000724969	0	0	69.223	724.788	DHX58;DDX60;OASL
regulation of type I interferon-mediated signaling pathway (GO:0060338)	GO_Biological_Process_2021	4/30	3.62485e-05	0.000905389	0	0	25.029	255.924	OAS1;OAS3;ISG15;USP18
complement receptor mediated signaling pathway (GO:0002430)	GO_Biological_Process_2021	3/11	3.88231e-05	0.000948146	0	0	60.5671	615.149	CR1;C3AR1;CMKLR1
regulation of innate immune response (GO:0045088)	GO_Biological_Process_2021	5/64	5.18894e-05	0.0012397	0	0	13.878	136.926	PLSCR1;DHX58;NMI;PARP9;USP18
cellular response to virus (GO:0098586)	GO_Biological_Process_2021	4/35	6.75907e-05	0.00154755	0	0	20.9868	201.516	IFIH1;OAS1;DDX58;IFI6
response to exogenous dsRNA (GO:0043330)	GO_Biological_Process_2021	4/35	6.75907e-05	0.00154755	0	0	20.9868	201.516	IFIH1;DDX58;CGAS;IFIT1
regulation of defense response to virus by host (GO:0050691)	GO_Biological_Process_2021	4/36	7.56704e-05	0.00169718	0	0	20.3299	192.913	DTX3L;DDX58;CGAS;PARP9
double-strand break repair (GO:0006302)	GO_Biological_Process_2021	7/164	8.17434e-05	0.00179672	0	0	7.38741	69.5298	BRIP1;DCLRE1C;DTX3L;XRCC2;SMC6;PARP9;BAP1
positive regulation of pattern recognition receptor signaling pathway (GO:0062208)	GO_Biological_Process_2021	3/15	0.000105102	0.00226484	0	0	40.3699	369.812	DHX58;DDX60;OASL
apoptotic process (GO:0006915)	GO_Biological_Process_2021	8/231	0.0001094	0.00231214	0	0	5.97431	54.4887	PLSCR1;IFI27;ESPL1;MX1;IFI6;PAEP;IFIT2;STK3
positive regulation of tumor necrosis factor production (GO:0032760)	GO_Biological_Process_2021	5/77	0.00012597	0.00261208	0	0	11.3648	102.05	IFIH1;OAS1;DDX58;OAS2;OAS3
positive regulation of tumor necrosis factor superfamily cytokine production (GO:1903557)	GO_Biological_Process_2021	5/81	0.000160111	0.00325856	0	0	10.7645	94.0776	IFIH1;OAS1;DDX58;OAS2;OAS3
positive regulation of response to stimulus (GO:0048584)	GO_Biological_Process_2021	4/46	0.000199682	0.00399	0	0	15.4817	131.885	IFIH1;RSAD2;DDX58;CGAS
regulation of RIG-I signaling pathway (GO:0039535)	GO_Biological_Process_2021	3/19	0.000219746	0.00431252	0	0	30.2713	254.977	DHX58;DDX60;OASL
mitotic cytokinesis (GO:0000281)	GO_Biological_Process_2021	4/49	0.000255512	0.00492645	0	0	14.4474	119.512	SPAST;ESPL1;RACGAP1;KIF20A
regulation of response to cytokine stimulus (GO:0060759)	GO_Biological_Process_2021	3/22	0.000344448	0.00652669	0	0	25.4878	203.229	IFIH1;DDX58;PARP9
postsynaptic endocytosis (GO:0140239)	GO_Biological_Process_2021	2/5	0.000388897	0.0071233	0	0	106.833	838.876	MX2;MX1
postsynaptic neurotransmitter receptor internalization (GO:0098884)	GO_Biological_Process_2021	2/5	0.000388897	0.0071233	0	0	106.833	838.876	MX2;MX1
immune response-activating cell surface receptor signaling pathway (GO:0002429)	GO_Biological_Process_2021	3/24	0.000448559	0.00808141	0	0	23.0581	177.766	CR1;C3AR1;CMKLR1
cell junction disassembly (GO:0150146)	GO_Biological_Process_2021	2/6	0.00058094	0.00997583	0	0	80.121	596.97	C1QB;C1QA
detection of virus (GO:0009597)	GO_Biological_Process_2021	2/6	0.00058094	0.00997583	0	0	80.121	596.97	IFIH1;DDX58
ISG15-protein conjugation (GO:0032020)	GO_Biological_Process_2021	2/6	0.00058094	0.00997583	0	0	80.121	596.97	HERC5;ISG15
regulation of multicellular organismal development (GO:2000026)	GO_Biological_Process_2021	3/28	0.000712805	0.0120519	0	0	19.3649	140.324	RACGAP1;OAS2;CDK1
regulation of RNA metabolic process (GO:0051252)	GO_Biological_Process_2021	4/65	0.000755529	0.0125373	0	0	10.6493	76.5481	OAS1;OAS2;OAS3;OASL
positive regulation of viral genome replication (GO:0045070)	GO_Biological_Process_2021	3/29	0.00079141	0.0125373	0	0	18.6191	132.972	ADAR;PPIH;IFIT1
complement activation, alternative pathway (GO:0006957)	GO_Biological_Process_2021	2/7	0.000809962	0.0125373	0	0	64.0935	456.251	CR1;CFB
regulation of MDA-5 signaling pathway (GO:0039533)	GO_Biological_Process_2021	2/7	0.000809962	0.0125373	0	0	64.0935	456.251	DHX58;DDX60
RIG-I signaling pathway (GO:0039529)	GO_Biological_Process_2021	2/7	0.000809962	0.0125373	0	0	64.0935	456.251	DDX58;OAS3
synaptic vesicle budding from presynaptic endocytic zone membrane (GO:0016185)	GO_Biological_Process_2021	2/7	0.000809962	0.0125373	0	0	64.0935	456.251	MX2;MX1
defense response to bacterium (GO:0042742)	GO_Biological_Process_2021	6/176	0.000878483	0.0134091	0	0	5.79529	40.7833	OAS1;OAS2;OAS3;ISG15;RNASE2;MPEG1
alpha-beta T cell activation (GO:0046631)	GO_Biological_Process_2021	2/8	0.0010755	0.0151535	0	0	53.4086	365.046	CLEC4A;RSAD2
dynamin family protein polymerization involved in membrane fission (GO:0003373)	GO_Biological_Process_2021	2/8	0.0010755	0.0151535	0	0	53.4086	365.046	MX2;MX1
dynamin family protein polymerization involved in mitochondrial fission (GO:0003374)	GO_Biological_Process_2021	2/8	0.0010755	0.0151535	0	0	53.4086	365.046	MX2;MX1
plasma membrane phospholipid scrambling (GO:0017121)	GO_Biological_Process_2021	2/8	0.0010755	0.0151535	0	0	53.4086	365.046	PLSCR1;PLSCR2
positive regulation of monocyte chemotactic protein-1 production (GO:0071639)	GO_Biological_Process_2021	2/8	0.0010755	0.0151535	0	0	53.4086	365.046	OAS1;OAS3
synaptic vesicle budding (GO:0070142)	GO_Biological_Process_2021	2/8	0.0010755	0.0151535	0	0	53.4086	365.046	MX2;MX1
cytoskeleton-dependent cytokinesis (GO:0061640)	GO_Biological_Process_2021	4/72	0.00110982	0.0154392	0	0	9.54966	64.9717	SPAST;ESPL1;RACGAP1;KIF20A
phosphatidylserine metabolic process (GO:0006658)	GO_Biological_Process_2021	3/34	0.00126667	0.0174008	0	0	15.6121	104.154	PLSCR1;MBOAT1;PLA2G4A
positive regulation of cytokine production (GO:0001819)	GO_Biological_Process_2021	8/335	0.00129299	0.0175432	0	0	4.05266	26.9534	IFIH1;CD274;DDX58;DHX58;EIF2AK2;PAEP;CGAS;ISG15
complement activation, classical pathway (GO:0006958)	GO_Biological_Process_2021	2/9	0.00137709	0.0180169	0	0	45.7765	301.566	C1QB;C1QA
positive regulation of chromatin binding (GO:0035563)	GO_Biological_Process_2021	2/9	0.00137709	0.0180169	0	0	45.7765	301.566	DTX3L;PARP9
synapse pruning (GO:0098883)	GO_Biological_Process_2021	2/9	0.00137709	0.0180169	0	0	45.7765	301.566	C1QB;C1QA
Golgi organization (GO:0007030)	GO_Biological_Process_2021	5/130	0.00140013	0.0181029	0	0	6.5286	42.9006	PI4K2B;ATL3;STX17;CDK1;DNAJC28
protein deubiquitination (GO:0016579)	GO_Biological_Process_2021	7/267	0.00153062	0.01956	0	0	4.43756	28.7646	IFIH1;PSMC5;DDX58;CDK1;USP18;BAP1;PSMB9
protein poly-ADP-ribosylation (GO:0070212)	GO_Biological_Process_2021	2/10	0.00171427	0.0216549	0	0	40.0524	255.085	PARP14;PARP9
protein modification by small protein removal (GO:0070646)	GO_Biological_Process_2021	7/276	0.00184781	0.0230766	0	0	4.28712	26.9821	IFIH1;PSMC5;DDX58;CDK1;USP18;BAP1;PSMB9
positive regulation of response to external stimulus (GO:0032103)	GO_Biological_Process_2021	5/139	0.00188049	0.0230875	0	0	6.08733	38.2055	PLSCR1;DHX58;NMI;DDX60;OASL
negative regulation of lymphocyte proliferation (GO:0050672)	GO_Biological_Process_2021	3/39	0.0018907	0.0230875	0	0	13.4404	84.2821	CD274;CR1;MNDA
positive regulation of double-strand break repair (GO:2000781)	GO_Biological_Process_2021	3/40	0.00203466	0.0245724	0	0	13.0765	81.0404	DTX3L;FOXM1;PARP9
regulation of monocyte chemotactic protein-1 production (GO:0071637)	GO_Biological_Process_2021	2/11	0.00208659	0.0246577	0	0	35.6004	219.733	OAS1;OAS3
humoral immune response mediated by circulating immunoglobulin (GO:0002455)	GO_Biological_Process_2021	2/11	0.00208659	0.0246577	0	0	35.6004	219.733	C1QB;C1QA
positive regulation of intracellular signal transduction (GO:1902533)	GO_Biological_Process_2021	10/546	0.00241158	0.027964	0	0	3.1102	18.7467	BST2;DHX58;IFIT5;EIF2AK2;CGAS;NMI;DDX60;TRIM22;OASL;TRIM34
protein mono-ADP-ribosylation (GO:0140289)	GO_Biological_Process_2021	2/12	0.00249361	0.027964	0	0	32.0387	192.041	PARP14;PARP9
regulation of chromatin binding (GO:0035561)	GO_Biological_Process_2021	2/12	0.00249361	0.027964	0	0	32.0387	192.041	DTX3L;PARP9
positive regulation of myeloid leukocyte mediated immunity (GO:0002888)	GO_Biological_Process_2021	2/12	0.00249361	0.027964	0	0	32.0387	192.041	DDX58;STAP1
protein localization to condensed chromosome (GO:1903083)	GO_Biological_Process_2021	2/12	0.00249361	0.027964	0	0	32.0387	192.041	CDK1;TTK
regulation of cytokine production (GO:0001817)	GO_Biological_Process_2021	5/150	0.00261955	0.0290797	0	0	5.6224	33.4238	CLEC4A;IFIH1;DDX58;EIF2AK2;ISG15
DNA repair (GO:0006281)	GO_Biological_Process_2021	7/298	0.00283878	0.0311982	0	0	3.95856	23.2145	BRIP1;DCLRE1C;DTX3L;XRCC2;CDK1;PARP9;BAP1
regulation of cell aging (GO:0090342)	GO_Biological_Process_2021	2/13	0.00293487	0.0313148	0	0	29.1246	169.828	PNPT1;FOXM1
regulation of chemokine (C-X-C motif) ligand 2 production (GO:2000341)	GO_Biological_Process_2021	2/13	0.00293487	0.0313148	0	0	29.1246	169.828	OAS1;OAS3
regulation of nucleocytoplasmic transport (GO:0046822)	GO_Biological_Process_2021	2/13	0.00293487	0.0313148	0	0	29.1246	169.828	IFI27;MX2
regulation of B cell proliferation (GO:0030888)	GO_Biological_Process_2021	3/46	0.00304152	0.0321407	0	0	11.2484	65.1892	CD38;MNDA;TNFSF13B
negative regulation of cellular process (GO:0048523)	GO_Biological_Process_2021	10/566	0.00312013	0.0326574	0	0	2.99522	17.2821	BST2;IFITM1;PIWIL4;PLSCR1;CR1;EIF2AK2;NMI;FOXM1;IFIT3;BAP1
regulation of protein localization to nucleus (GO:1900180)	GO_Biological_Process_2021	3/47	0.00323409	0.0335308	0	0	10.9922	63.0296	DTX3L;CDK1;PARP9
negative regulation of interleukin-12 production (GO:0032695)	GO_Biological_Process_2021	2/14	0.00340994	0.0343085	0	0	26.6962	151.663	CMKLR1;SLAMF1
positive regulation of granulocyte macrophage colony-stimulating factor production (GO:0032725)	GO_Biological_Process_2021	2/14	0.00340994	0.0343085	0	0	26.6962	151.663	DDX58;PAEP
protein localization to kinetochore (GO:0034501)	GO_Biological_Process_2021	2/14	0.00340994	0.0343085	0	0	26.6962	151.663	CDK1;TTK
negative regulation of tumor necrosis factor superfamily cytokine production (GO:1903556)	GO_Biological_Process_2021	3/48	0.00343398	0.0343085	0	0	10.7474	60.9813	CLEC4A;CD274;SLAMF1
protein polyubiquitination (GO:0000209)	GO_Biological_Process_2021	7/314	0.0037845	0.03747	0	0	3.74919	20.9086	HERC5;PSMC5;IFI27;DTX3L;TRIM22;PSMB9;TRIM34
positive regulation of response to cytokine stimulus (GO:0060760)	GO_Biological_Process_2021	2/15	0.00391838	0.0381088	0	0	24.6414	136.565	IFIH1;DDX58
modulation by host of viral genome replication (GO:0044827)	GO_Biological_Process_2021	2/15	0.00391838	0.0381088	0	0	24.6414	136.565	CCL8;IFI27
mitotic nuclear membrane organization (GO:0101024)	GO_Biological_Process_2021	3/51	0.0040784	0.0389753	0	0	10.0742	55.4287	SPAST;NUP133;CDK1
mitotic nuclear membrane reassembly (GO:0007084)	GO_Biological_Process_2021	3/51	0.0040784	0.0389753	0	0	10.0742	55.4287	SPAST;NUP133;CDK1
membrane organization (GO:0061024)	GO_Biological_Process_2021	6/242	0.00434839	0.0408439	0	0	4.16059	22.6251	RTP4;SPAST;CR1;MX2;MX1;KIF20A
regulation of granulocyte macrophage colony-stimulating factor production (GO:0032645)	GO_Biological_Process_2021	2/16	0.00445975	0.0408439	0	0	22.8802	123.843	DDX58;PAEP
eosinophil chemotaxis (GO:0048245)	GO_Biological_Process_2021	2/16	0.00445975	0.0408439	0	0	22.8802	123.843	CCL8;CCL2
eosinophil migration (GO:0072677)	GO_Biological_Process_2021	2/16	0.00445975	0.0408439	0	0	22.8802	123.843	CCL8;CCL2
positive regulation of double-strand break repair via nonhomologous end joining (GO:2001034)	GO_Biological_Process_2021	2/16	0.00445975	0.0408439	0	0	22.8802	123.843	DTX3L;PARP9
positive regulation of chemokine production (GO:0032722)	GO_Biological_Process_2021	3/53	0.00454612	0.0412908	0	0	9.67024	52.1563	OAS1;OAS3;EIF2AK2
nuclear membrane reassembly (GO:0031468)	GO_Biological_Process_2021	3/54	0.00479164	0.0431641	0	0	9.48015	50.6324	SPAST;NUP133;CDK1
negative regulation of chemokine production (GO:0032682)	GO_Biological_Process_2021	2/17	0.00503364	0.0446126	0	0	21.3538	112.996	OAS1;OAS3
protein localization to chromosome, centromeric region (GO:0071459)	GO_Biological_Process_2021	2/17	0.00503364	0.0446126	0	0	21.3538	112.996	CDK1;TTK
negative regulation of immune response (GO:0050777)	GO_Biological_Process_2021	5/178	0.00542217	0.0476718	0	0	4.70573	24.551	CD163;CR1;DHX58;NMI;SAMSN1
regulation of immune response (GO:0050776)	GO_Biological_Process_2021	5/179	0.00555043	0.0484121	0	0	4.67845	24.2993	HERC5;IFITM1;PLSCR1;RSAD2;DHX58
mitochondrial fission (GO:0000266)	GO_Biological_Process_2021	2/18	0.0056396	0.0488026	0	0	20.0181	103.653	MX2;MX1
Coronavirus disease	KEGG_2021	17/232	1.04328e-13	1.22064e-11	0	0	14.2608	426.274	C1QB;C1QA;DDX58;MX2;MX1;EIF2AK2;CGAS;ISG15;ADAR;IFIH1;OAS1;OAS2;OAS3;C3AR1;CCL2;CFB;IRF9
Influenza A	KEGG_2021	12/172	9.26844e-10	4.91391e-08	0	0	12.9697	269.761	IFIH1;RSAD2;OAS1;DDX58;OAS2;OAS3;MX2;MX1;EIF2AK2;CCL2;ADAR;IRF9
Measles	KEGG_2021	11/139	1.25998e-09	4.91391e-08	0	0	14.7558	302.379	IFIH1;OAS1;DDX58;OAS2;OAS3;MX2;MX1;EIF2AK2;ADAR;IRF9;SLAMF1
Hepatitis C	KEGG_2021	10/157	5.88386e-08	1.72103e-06	0	0	11.5687	192.602	RSAD2;OAS1;DDX58;OAS2;OAS3;MX2;MX1;EIF2AK2;IFIT1;IRF9
Epstein-Barr virus infection	KEGG_2021	8/202	4.27613e-05	0.00100061	0	0	6.87751	69.1869	PSMC5;OAS1;DDX58;OAS2;OAS3;EIF2AK2;ISG15;IRF9
Complement and coagulation cascades	KEGG_2021	5/85	0.00020091	0.00391774	0	0	10.2242	87.0349	C1QB;C1QA;CR1;C3AR1;CFB
Herpes simplex virus 1 infection	KEGG_2021	11/498	0.000315978	0.00493668	0	0	3.80782	30.6904	BST2;IFIH1;OAS1;DDX58;OAS2;OAS3;EIF2AK2;CGAS;CCL2;IRF9;ZNF211
Staphylococcus aureus infection	KEGG_2021	5/95	0.00033755	0.00493668	0	0	9.08356	72.6121	C1QB;C1QA;KRT19;C3AR1;CFB
RIG-I-like receptor signaling pathway	KEGG_2021	4/70	0.000998728	0.0129835	0	0	9.84004	67.9851	IFIH1;DDX58;DHX58;ISG15
Interferon Alpha Response	MSigDB_Hallmark_2020	36/97	9.26783e-56	2.59499e-54	0	0	129.921	16463.4	IFITM3;RTP4;IFITM1;SAMD9L;IFITM2;SAMD9;GMPR;ADAR;DDX60;USP18;IFIT3;IFI44L;IFIT2;OASL;IFIH1;DHX58;EPSTI1;PNPT1;RSAD2;SP110;MX1;IFI44;EIF2AK2;ISG15;NMI;PARP14;PARP9;PSMB9;BST2;PLSCR1;IFI27;OAS1;CMPK2;LAP3;IRF9;LY6E
Interferon Gamma Response	MSigDB_Hallmark_2020	42/200	2.65908e-53	3.72271e-52	0	0	62.3924	7553.16	IFITM3;RTP4;CD274;SAMD9L;IFITM2;ADAR;IFIT1;DDX60;USP18;IFI44L;IFIT3;IFIT2;OASL;IFIH1;DHX58;EPSTI1;CD38;CCL2;CMKLR1;PNPT1;RSAD2;SP110;DDX58;MX2;MX1;EIF2AK2;IFI44;PLA2G4A;ISG15;NMI;PARP14;PSMB9;BST2;PLSCR1;IFI27;OAS2;OAS3;CMPK2;LAP3;CFB;IRF9;LY6E
Inflammatory Response	MSigDB_Hallmark_2020	11/200	5.66366e-08	5.28608e-07	0	0	9.9625	166.24	BST2;RTP4;IFITM1;C3AR1;EIF2AK2;CCL2;NMI;SGMS2;CMKLR1;LY6E;SLAMF1
Complement	MSigDB_Hallmark_2020	7/200	0.000278645	0.00195052	0	0	5.99848	49.101	C1QA;PLSCR1;CR1;PLA2G4A;LAP3;CFB;PSMB9
Mitotic Spindle	MSigDB_Hallmark_2020	6/199	0.00164943	0.00923679	0	0	5.0987	32.6691	RACGAP1;ESPL1;ALMS1;CDK1;TTK;KIFAP3
G2-M Checkpoint	MSigDB_Hallmark_2020	5/200	0.00876406	0.040899	0	0	4.17016	19.7545	CASP8AP2;RACGAP1;ESPL1;CDK1;TTK
Interferon alpha/beta signaling Homo sapiens R-HSA-909733	Reactome_2016	20/68	1.28016e-28	4.89023e-26	0	0	77.9324	5005.24	IFITM3;IFITM1;IFITM2;RSAD2;MX2;MX1;IFI6;ADAR;ISG15;IFIT1;USP18;IFIT3;IFIT2;OASL;BST2;OAS1;IFI27;OAS2;OAS3;IRF9
Interferon Signaling Homo sapiens R-HSA-913531	Reactome_2016	26/196	2.92455e-27	5.58589e-25	0	0	30.1355	1841.18	IFITM3;IFITM1;IFITM2;IFI6;ADAR;IFIT1;USP18;IFIT3;IFIT2;OASL;HERC5;TRIM22;RSAD2;NUP133;DDX58;MX2;MX1;EIF2AK2;ISG15;BST2;IFI27;OAS1;OAS2;OAS3;IRF9;TRIM34
Cytokine Signaling in Immune system Homo sapiens R-HSA-1280215	Reactome_2016	29/620	1.55287e-17	1.53851e-15	0	0	9.75469	377.544	IFITM3;IFITM1;IFITM2;IFI6;ADAR;IFIT1;USP18;IFIT3;IFIT2;OASL;TNFSF13B;HERC5;TRIM22;RSAD2;NUP133;DDX58;MX2;MX1;EIF2AK2;ISG15;PSMB9;BST2;PSMC5;IFI27;OAS1;OAS2;OAS3;IRF9;TRIM34
Immune System Homo sapiens R-HSA-168256	Reactome_2016	43/1547	1.61101e-17	1.53851e-15	0	0	6.32778	244.677	IFITM3;C1QB;CD274;C1QA;IFITM1;IFITM2;IFI6;ADAR;IFIT1;USP18;IFIT3;IFIT2;OASL;TNFSF13B;HERC5;IFIH1;RACGAP1;DHX58;C3AR1;KIFAP3;TRIM22;CR1;RSAD2;DTX3L;NUP133;DDX58;MX2;MX1;EIF2AK2;ISG15;PSMB9;CLEC4A;BST2;PSMC5;IFI27;OAS1;OAS2;OAS3;KIF20A;CLEC4E;CFB;IRF9;TRIM34
ISG15 antiviral mechanism Homo sapiens R-HSA-1169408	Reactome_2016	9/72	7.13377e-10	4.54183e-08	0	0	24.1893	509.45	HERC5;NUP133;DDX58;MX2;MX1;EIF2AK2;ISG15;IFIT1;USP18
Antiviral mechanism by IFN-stimulated genes Homo sapiens R-HSA-1169410	Reactome_2016	9/72	7.13377e-10	4.54183e-08	0	0	24.1893	509.45	HERC5;NUP133;DDX58;MX2;MX1;EIF2AK2;ISG15;IFIT1;USP18
Interferon gamma signaling Homo sapiens R-HSA-877300	Reactome_2016	7/93	2.01361e-06	0.000109886	0	0	13.5349	177.518	OAS1;OAS2;OAS3;TRIM22;IRF9;OASL;TRIM34
Negative regulators of RIG-I/MDA5 signaling Homo sapiens R-HSA-936440	Reactome_2016	4/34	6.01582e-05	0.00287255	0	0	21.6874	210.77	IFIH1;HERC5;DDX58;ISG15
RIG-I/MDA5 mediated induction of IFN-alpha/beta pathways Homo sapiens R-HSA-168928	Reactome_2016	5/79	0.000142258	0.00576754	0	0	11.0565	97.9371	HERC5;IFIH1;DDX58;DHX58;ISG15
Complement cascade Homo sapiens R-HSA-166658	Reactome_2016	5/80	0.000150983	0.00576754	0	0	10.9085	95.9771	C1QB;C1QA;CR1;C3AR1;CFB
Innate Immune System Homo sapiens R-HSA-168249	Reactome_2016	14/807	0.000568416	0.0181749	0	0	3.00772	22.4757	C1QB;C1QA;CR1;DDX58;ISG15;PSMB9;HERC5;CLEC4A;IFIH1;PSMC5;DHX58;C3AR1;CLEC4E;CFB
Regulation of Complement cascade Homo sapiens R-HSA-977606	Reactome_2016	3/26	0.00057094	0.0181749	0	0	21.0509	157.213	CR1;C3AR1;CFB
Type I interferon induction and signaling during SARS-CoV-2 infection WP4868	WikiPathway_2021	7/31	7.7192e-10	8.00489e-08	0	0	48.652	1020.82	IFIH1;OAS1;DDX58;OAS2;OAS3;EIF2AK2;IRF9
Host-pathogen interaction of human coronaviruses - interferon induction WP4880	WikiPathway_2021	7/33	1.24107e-09	8.00489e-08	0	0	44.905	920.88	IFIH1;OAS1;DDX58;OAS2;OAS3;EIF2AK2;IRF9
Type II interferon signaling (IFNG) WP619	WikiPathway_2021	7/37	2.92922e-09	1.25956e-07	0	0	38.9098	764.52	OAS1;IFI6;EIF2AK2;ISG15;IRF9;IFIT2;PSMB9
Immune response to tuberculosis WP4197	WikiPathway_2021	6/23	5.12692e-09	1.65343e-07	0	0	58.4029	1114.84	IFITM1;OAS1;MX1;IFIT1;IFIT3;IRF9
Pathways of nucleic acid metabolism and innate immune sensing WP4705	WikiPathway_2021	5/16	3.78544e-08	9.76643e-07	0	0	74.6168	1275.17	IFIH1;OAS1;DDX58;CGAS;ADAR
Host-pathogen interaction of human coronaviruses - MAPK signaling WP4877	WikiPathway_2021	5/36	2.95374e-06	6.35055e-05	0	0	26.4503	336.777	IFITM3;BST2;IFITM1;IFITM2;IFI27
SARS-CoV-2 innate immunity evasion and cell-specific immune response WP5039	WikiPathway_2021	6/66	3.69912e-06	6.81695e-05	0	0	16.5117	206.518	IFITM1;DDX58;DHX58;MX1;CCL2;IFIT2
Complement and Coagulation Cascades WP558	WikiPathway_2021	5/58	3.21385e-05	0.000518234	0	0	15.4538	159.876	C1QB;C1QA;CR1;C3AR1;CFB
Non-genomic actions of 1,25 dihydroxyvitamin D3 WP4341	WikiPathway_2021	5/71	8.55479e-05	0.00122619	0	0	12.4017	116.16	RSAD2;OAS2;CCL2;ISG15;IFI44L
Complement Activation WP545	WikiPathway_2021	3/22	0.000344448	0.00444338	0	0	25.4878	203.229	C1QB;C1QA;CFB
Novel intracellular components of RIG-I-like receptor (RLR) pathway WP3865	WikiPathway_2021	4/60	0.000557507	0.00653804	0	0	11.603	86.9304	IFIH1;DDX58;DHX58;ISG15
SARS coronavirus and innate immunity WP4912	WikiPathway_2021	3/31	0.000964665	0.0103701	0	0	17.2875	120.039	IFIH1;DDX58;IRF9
SARS-CoV-2 mitochondrial interactions WP5038	WikiPathway_2021	3/32	0.00105959	0.0105143	0	0	16.6905	114.328	IFIH1;DDX58;CGAS
Cytosolic DNA-sensing pathway WP4655	WikiPathway_2021	4/75	0.0012923	0.0119077	0	0	9.14477	60.8249	DDX58;CGAS;ADAR;ISG15
Oxidative Damage WP3941	WikiPathway_2021	3/40	0.00203466	0.0174981	0	0	13.0765	81.0404	C1QB;C1QA;C3AR1
ATM Signaling Network in Development and Disease WP3878	WikiPathway_2021	3/45	0.00285618	0.023028	0	0	11.5168	67.4688	PTPA;DCLRE1C;CDK1
